# Supplementary material for: Transcriptome analysis of functional differentiation between haploid and diploid cells of Emiliania huxleyi, a globally significant photosynthetic calcifying cell
Source: Genome Biol. 2009 Oct 15;10(10):R114. doi: 10.1186/gb-2009-10-10-r114 (PMC2784329; doi:10.1186/gb-2009-10-10-r114)
Supplement: Additional data file 2 — All clusters with component mini-clusters, cDNA clones, and associated EMBL accession numbers. [file gb-2009-10-10-r114-S2.xls]

## Sheet: C_MC_R_EMBL
Cluster ID	Mini-cluster ID	Clone ID	EMBL AC
GS00001	e00001.1	AAZ0AAA18YD14FM1	FP233438
GS00001	e00001.1	AAZ0AAA25YB17FM1	FP228797
GS00001	e00001.1	AAZ0AAA30YL12FM1	FP223711
GS00001	e00001.1	AAZ0AAA37YD22FM1	FP218638
GS00001	e00001.1	AAZ0AAA43YH05FM1	FP213087
GS00001	e00001.1	AAZ0AAA51YL02FM1	FP206756
GS00001	e00001.1	AAZ0ABA26YM16FM1	FP187492
GS00002	e00002.1	AAZ0AAA20YJ16FM1	FP232192
GS00002	e00002.1	AAZ0AAA23YN09FM1	FP229765
GS00002	e00002.1	AAZ0AAA25YH09FM1	FP228542
GS00002	e00002.1	AAZ0AAA2YH03FM1	FP224697
GS00002	e00002.1	AAZ0AAA36YH20FM1	FP219223
GS00002	e00002.1	AAZ0AAA37YD14FM1	FP218655
GS00002	e00002.1	AAZ0AAA48YH14FM1	FP209163
GS00002	e00002.1	AAZ0AAA48YL11FM1	FP208969
GS00002	e00002.1	AAZ0AAA4YL12FM1	FP207449
GS00002	e00002.1	AAZ0AAA6YK04FM1	FP202926
GS00002	e00002.1	AAZ0ABA15YI06FM1	FP196892
GS00002	e00002.1	AAZ0ABA27YC11FM1	FP187210
GS00002	e00002.1	AAZ0ABA36YP16FM1	FP179087
GS00002	e00002.1	AAZ0ABA44YI04FM1	FP172523
GS00002	e00002.1	AAZ0ABA48YE01FM1	FP169612
GS00002	e00002.2	AAZ0AAA4YI21FM1	FP207583
GS00003	e00003.1	AAZ0AAA10YK22FM1	FP235868
GS00003	e00003.1	AAZ0AAA24YA10FM1	FP229623
GS00003	e00003.1	AAZ0AAA24YG20FM1	FP229322
GS00003	e00003.1	AAZ0AAA3YF06FM1	FP216262
GS00003	e00003.1	AAZ0AAA41YK07FM1	FP214472
GS00003	e00003.1	AAZ0AAA43YL18FM1	FP212851
GS00003	e00003.1	AAZ0AAA46YP21FM1	FP210330
GS00003	e00003.1	AAZ0AAA51YI10FM1	FP206871
GS00003	e00003.1	AAZ0AAA7YL19FM1	FP202134
GS00003	e00003.1	AAZ0AAA9YB05FM1	FP201091
GS00003	e00003.1	AAZ0ABA1YC10FM1	FP193332
GS00003	e00003.1	AAZ0ABA20YH21FM1	FP192299
GS00003	e00003.1	AAZ0ABA33YG22FM1	FP181813
GS00003	e00003.2	AAZ0ABA41YN11FM1	FP174668
GS00003	e00003.2	AAZ0ABA47YC15FM1	FP170456
GS00003	e00003.3	AAZ0ABA34YK05FM1	FP180902
GS00003	e00003.4	AAZ0AAA18YI07FM1	FP233329
GS00003	e00003.5	AAZ0AAA42YK12FM1	FP213705
GS00003	e00003.6	AAZ0AAA51YD24FM1	FP207047
GS00004	e00004.1	AAZ0AAA17YD12FM1	FP233812
GS00004	e00004.1	AAZ0AAA24YI10FM1	FP229243
GS00004	e00004.1	AAZ0AAA2YO20FM1	FP224325
GS00004	e00004.1	AAZ0AAA30YO15FM1	FP223570
GS00004	e00004.1	AAZ0ABA10YA01FM1	FP200372
GS00004	e00004.1	AAZ0ABA13YK04FM1	FP198353
GS00004	e00004.1	AAZ0ABA16YC18FM1	FP196400
GS00004	e00004.1	AAZ0ABA26YH11FM1	FP187747
GS00004	e00004.1	AAZ0ABA36YP09FM1	FP179102
GS00004	e00004.1	AAZ0ABA39YH20FM1	FP177137
GS00004	e00004.1	AAZ0ABA49YI10FM1	FP168620
GS00004	e00004.2	AAZ0ABA16YP16FM1	FP195768
GS00004	e00004.3	AAZ0AAA52YD05FM1	FP206353
GS00005	e00005.1	AAZ0AAA16YL16FM1	FP233995
GS00005	e00005.1	AAZ0AAA32YJ08FM1	FP222234
GS00005	e00005.1	AAZ0AAA38YF09FM1	FP217806
GS00005	e00005.1	AAZ0AAA7YN21FM1	FP202028
GS00005	e00005.1	AAZ0ABA1YC21FM1	FP193308
GS00005	e00005.1	AAZ0ABA50YI06FM1	FP167061
GS00006	e00006.1	AAZ0AAA16YO22FM1	FP233918
GS00006	e00006.1	AAZ0AAA22YL10FM1	FP230621
GS00006	e00006.1	AAZ0AAA34YJ19FM1	FP220668
GS00006	e00006.1	AAZ0AAA39YJ08FM1	FP216835
GS00006	e00006.1	AAZ0AAA41YN09FM1	FP214324
GS00006	e00006.1	AAZ0AAA51YC01FM1	FP207132
GS00006	e00006.1	AAZ0AAA9YM11FM1	FP200541
GS00006	e00006.2	AAZ0AAA45YO04FM1	FP211227
GS00007	e00007.1	AAZ0AAA1YB23FM1	FP232744
GS00007	e00007.1	AAZ0AAA27YG11FM1	FP227050
GS00007	e00007.1	AAZ0AAA38YC15FM1	FP217928
GS00007	e00007.1	AAZ0AAA48YF17FM1	FP209260
GS00007	e00007.1	AAZ0ABA35YA08FM1	FP180601
GS00007	e00007.2	AAZ0AAA43YF02FM1	FP213188
GS00008	e00008.1	AAZ0AAA31YP07FM1	FP222744
GS00008	e00008.1	AAZ0AAA3YI17FM1	FP216106
GS00008	e00008.1	AAZ0AAA4YE10FM1	FP207788
GS00008	e00008.1	AAZ0ABA15YE02FM1	FP197096
GS00008	e00008.1	AAZ0ABA20YJ18FM1	FP192206
GS00008	e00008.1	AAZ0ABA30YH13FM1	FP184013
GS00008	e00008.1	AAZ0ABA32YN17FM1	FP182262
GS00008	e00008.1	AAZ0ABA37YD21FM1	FP178850
GS00008	e00008.1	AAZ0ABA4YC01FM1	FP168144
GS00008	e00008.2	AAZ0AAA12YO09FM1	FP235411
GS00009	e00009.1	AAZ0AAA12YG07FM1	FP235602
GS00009	e00009.1	AAZ0AAA17YL08FM1	FP233630
GS00009	e00009.1	AAZ0AAA42YP04FM1	FP213477
GS00009	e00009.1	AAZ0AAA45YL05FM1	FP211374
GS00009	e00009.1	AAZ0ABA35YL22FM1	FP180040
GS00009	e00009.1	AAZ0ABA8YD09FM1	FP161932
GS00009	e00009.2	AAZ0ABA6YH17FM1	FP163298
GS00010	e00010.1	AAZ0AAA29YH18FM1	FP225430
GS00010	e00010.1	AAZ0AAA40YO10FM1	FP215055
GS00010	e00010.1	AAZ0AAA4YM18FM1	FP207385
GS00010	e00010.1	AAZ0ABA28YE13FM1	FP186348
GS00010	e00010.1	AAZ0ABA2YP21FM1	FP184345
GS00010	e00010.1	AAZ0ABA33YB16FM1	FP182074
GS00010	e00010.1	AAZ0ABA51YC03FM1	FP166579
GS00010	e00010.1	AAZ0ABA52YA06FM1	FP165932
GS00011	e00011.1	AAZ0AAA30YL24FM1	FP223689
GS00011	e00011.1	AAZ0AAA37YB18FM1	FP218746
GS00011	e00011.1	AAZ0AAA3YC21FM1	FP216369
GS00011	e00011.1	AAZ0AAA41YL05FM1	FP214423
GS00011	e00011.1	AAZ0ABA15YN12FM1	FP196644
GS00011	e00011.1	AAZ0ABA34YG17FM1	FP181063
GS00011	e00011.2	AAZ0ABA31YC24FM1	FP183496
GS00011	e00011.3	AAZ0AAA41YN10FM1	FP214323
GS00012	e00012.1	AAZ0AAA12YP06FM1	FP235390
GS00012	e00012.1	AAZ0AAA15YN24FM1	FP234311
GS00012	e00012.1	AAZ0AAA16YD05FM1	FP234194
GS00012	e00012.1	AAZ0AAA16YE08FM1	FP234168
GS00012	e00012.1	AAZ0AAA18YA06FM1	FP233516
GS00012	e00012.1	AAZ0AAA44YB14FM1	FP212571
GS00012	e00012.1	AAZ0AAA49YL02FM1	FP208224
GS00012	e00012.1	AAZ0AAA53YL06FM1	FP205150
GS00012	e00012.1	AAZ0AAA6YL01FM1	FP202888
GS00013	e00013.1	AAZ0AAA12YM18FM1	FP235449
GS00013	e00013.1	AAZ0AAA19YH18FM1	FP232977
GS00013	e00013.1	AAZ0AAA23YA20FM1	FP230379
GS00013	e00013.1	AAZ0AAA28YL10FM1	FP226041
GS00013	e00013.1	AAZ0AAA37YH08FM1	FP218462
GS00013	e00013.1	AAZ0AAA38YD15FM1	FP217892
GS00013	e00013.1	AAZ0AAA40YP17FM1	FP214986
GS00013	e00013.1	AAZ0AAA52YJ10FM1	FP206043
GS00013	e00013.1	AAZ0AAA54YN09FM1	FP204286
GS00013	e00013.1	AAZ0AAA5YM12FM1	FP203546
GS00013	e00013.1	AAZ0ABA16YH06FM1	FP196180
GS00013	e00013.1	AAZ0ABA19YH18FM1	FP193851
GS00013	e00013.1	AAZ0ABA27YB19FM1	FP187244
GS00013	e00013.1	AAZ0ABA30YH10FM1	FP184019
GS00013	e00013.1	AAZ0ABA41YA03FM1	FP175341
GS00013	e00013.1	AAZ0ABA52YN16FM1	FP165294
GS00014	e00014.1	AAZ0AAA24YA18FM1	FP229607
GS00014	e00014.1	AAZ0ABA40YE24FM1	FP175810
GS00014	e00014.1	AAZ0ABA44YG01FM1	FP172618
GS00015	e00015.1	AAZ0AAA13YB24FM1	FP235325
GS00015	e00015.1	AAZ0AAA15YB03FM1	FP234607
GS00015	e00015.1	AAZ0AAA29YM23FM1	FP225194
GS00015	e00015.1	AAZ0AAA31YF05FM1	FP223247
GS00015	e00015.1	AAZ0AAA51YD11FM1	FP207068
GS00016	e00016.1	AAZ0AAA29YO05FM1	FP225126
GS00016	e00016.1	AAZ0AAA37YM23FM1	FP218185
GS00016	e00016.1	AAZ0ABA37YP05FM1	FP178289
GS00017	e00017.1	AAZ0AAA12YJ15FM1	FP235523
GS00017	e00017.1	AAZ0AAA15YN05FM1	FP234330
GS00017	e00017.1	AAZ0AAA1YA15FM1	FP232774
GS00017	e00017.1	AAZ0AAA1YD20FM1	FP232700
GS00017	e00017.1	AAZ0AAA20YC14FM1	FP232357
GS00017	e00017.1	AAZ0AAA21YA09FM1	FP231916
GS00017	e00017.1	AAZ0AAA23YM17FM1	FP229797
GS00017	e00017.1	AAZ0AAA37YG14FM1	FP218502
GS00017	e00017.1	AAZ0AAA37YP18FM1	FP218050
GS00017	e00017.1	AAZ0AAA53YP12FM1	FP204953
GS00017	e00017.1	AAZ0AAA9YN20FM1	FP200480
GS00017	e00017.1	AAZ0ABA12YA09FM1	FP199595
GS00017	e00017.1	AAZ0ABA14YG13FM1	FP197743
GS00017	e00017.1	AAZ0ABA16YI22FM1	FP196103
GS00017	e00017.1	AAZ0ABA26YE11FM1	FP187892
GS00017	e00017.1	AAZ0ABA33YN02FM1	FP181514
GS00017	e00017.1	AAZ0ABA38YC18FM1	FP178118
GS00017	e00017.1	AAZ0ABA46YN19FM1	FP170691
GS00017	e00017.1	AAZ0ABA8YP13FM1	FP161328
GS00018	e00018.1	AAZ0AAA17YA14FM1	FP233880
GS00018	e00018.1	AAZ0AAA1YJ17FM1	FP232560
GS00018	e00018.1	AAZ0AAA21YJ16FM1	FP231496
GS00018	e00018.1	AAZ0AAA23YH01FM1	FP230085
GS00018	e00018.1	AAZ0AAA29YA14FM1	FP225790
GS00018	e00018.1	AAZ0AAA33YP15FM1	FP221157
GS00018	e00018.1	AAZ0AAA37YL07FM1	FP218275
GS00018	e00018.1	AAZ0AAA38YJ07FM1	FP217615
GS00018	e00018.1	AAZ0AAA9YO19FM1	FP200434
GS00019	e00019.1	AAZ0AAA10YH10FM1	FP235949
GS00019	e00019.1	AAZ0AAA13YJ22FM1	FP235140
GS00019	e00019.1	AAZ0AAA17YO16FM1	FP233552
GS00019	e00019.1	AAZ0AAA25YK14FM1	FP228390
GS00019	e00019.1	AAZ0AAA30YC03FM1	FP224179
GS00019	e00019.1	AAZ0AAA35YF20FM1	FP220088
GS00019	e00019.2	AAZ0AAA45YB06FM1	FP211836
GS00019	e00019.3	AAZ0ABA45YG19FM1	FP171806
GS00020	e00020.1	AAZ0AAA14YP23FM1	FP234630
GS00020	e00020.1	AAZ0AAA18YC10FM1	FP233465
GS00020	e00020.1	AAZ0AAA39YF11FM1	FP217013
GS00020	e00020.1	AAZ0AAA40YG21FM1	FP215421
GS00020	e00020.1	AAZ0AAA41YN07FM1	FP214325
GS00020	e00020.1	AAZ0AAA47YD24FM1	FP210135
GS00020	e00020.1	AAZ0ABA10YB11FM1	FP200304
GS00020	e00020.1	AAZ0ABA19YA16FM1	FP194176
GS00020	e00020.1	AAZ0ABA21YE16FM1	FP191659
GS00020	e00020.1	AAZ0ABA42YN13FM1	FP173842
GS00020	e00020.1	AAZ0ABA6YI18FM1	FP163247
GS00020	e00020.2	AAZ0ABA52YH19FM1	FP165570
GS00021	e00021.1	AAZ0AAA13YF18FM1	FP235238
GS00021	e00021.1	AAZ0AAA29YM08FM1	FP225224
GS00021	e00021.1	AAZ0AAA34YB18FM1	FP221063
GS00021	e00021.1	AAZ0AAA34YH07FM1	FP220794
GS00021	e00021.1	AAZ0AAA36YE19FM1	FP219365
GS00021	e00021.1	AAZ0AAA37YM04FM1	FP218225
GS00021	e00021.1	AAZ0AAA4YP09FM1	FP207265
GS00021	e00021.1	AAZ0AAA8YC21FM1	FP201782
GS00021	e00021.1	AAZ0ABA10YO20FM1	FP199669
GS00021	e00021.1	AAZ0ABA23YB19FM1	FP190312
GS00021	e00021.1	AAZ0ABA43YI11FM1	FP173310
GS00022	e00022.1	AAZ0AAA17YC16FM1	FP233832
GS00022	e00022.1	AAZ0AAA26YA04FM1	FP228123
GS00022	e00022.1	AAZ0AAA32YC15FM1	FP222571
GS00022	e00022.1	AAZ0ABA43YK06FM1	FP173226
GS00022	e00022.2	AAZ0AAA48YA22FM1	FP209502
GS00023	e00023.1	AAZ0AAA12YN03FM1	FP235440
GS00023	e00023.1	AAZ0AAA45YH14FM1	FP211547
GS00023	e00023.1	AAZ0AAA7YA22FM1	FP202646
GS00023	e00023.1	AAZ0ABA35YG23FM1	FP180297
GS00024	e00024.1	AAZ0AAA12YD12FM1	FP235667
GS00024	e00024.1	AAZ0AAA25YG08FM1	FP228589
GS00024	e00024.1	AAZ0AAA31YB14FM1	FP223425
GS00024	e00024.1	AAZ0AAA36YD01FM1	FP219452
GS00024	e00024.1	AAZ0AAA48YC18FM1	FP209408
GS00024	e00024.1	AAZ0AAA53YD08FM1	FP205550
GS00024	e00024.1	AAZ0AAA5YC07FM1	FP204034
GS00025	e00025.1	AAZ0AAA15YJ02FM1	FP234426
GS00025	e00025.1	AAZ0AAA17YE03FM1	FP233797
GS00025	e00025.1	AAZ0AAA1YA12FM1	FP232777
GS00025	e00025.1	AAZ0AAA33YD03FM1	FP221784
GS00025	e00025.1	AAZ0AAA43YA09FM1	FP213422
GS00025	e00025.1	AAZ0AAA47YK07FM1	FP209819
GS00025	e00025.1	AAZ0ABA34YG08FM1	FP181079
GS00026	e00026.1	AAZ0AAA25YD08FM1	FP228721
GS00026	e00026.1	AAZ0AAA2YJ08FM1	FP224590
GS00026	e00026.1	AAZ0AAA30YK13FM1	FP223760
GS00026	e00026.1	AAZ0AAA32YN01FM1	FP222076
GS00026	e00026.1	AAZ0AAA3YG02FM1	FP216225
GS00026	e00026.1	AAZ0AAA46YC04FM1	FP211036
GS00026	e00026.1	AAZ0AAA54YE11FM1	FP204720
GS00026	e00026.1	AAZ0AAA7YE17FM1	FP202467
GS00026	e00026.1	AAZ0ABA23YB02FM1	FP190343
GS00026	e00026.1	AAZ0ABA25YK09FM1	FP188360
GS00026	e00026.1	AAZ0ABA26YD24FM1	FP187915
GS00026	e00026.1	AAZ0ABA42YK05FM1	FP174005
GS00026	e00026.1	AAZ0ABA46YD19FM1	FP171183
GS00026	e00026.1	AAZ0ABA48YJ15FM1	FP169354
GS00026	e00026.1	AAZ0ABA51YO06FM1	FP166002
GS00026	e00026.2	AAZ0ABA10YE16FM1	FP200141
GS00026	e00026.3	AAZ0ABA35YG15FM1	FP180310
GS00026	e00026.4	AAZ0ABA24YD22FM1	FP189441
GS00026	e00026.5	AAZ0ABA29YH02FM1	FP185450
GS00027	e00027.1	AAZ0AAA21YA03FM1	FP231925
GS00027	e00027.1	AAZ0AAA24YK22FM1	FP229121
GS00027	e00027.1	AAZ0AAA28YO04FM1	FP225912
GS00027	e00027.1	AAZ0AAA35YM10FM1	FP219774
GS00027	e00027.1	AAZ0AAA39YM10FM1	FP216675
GS00027	e00027.1	AAZ0AAA53YF19FM1	FP205417
GS00027	e00027.1	AAZ0AAA6YI18FM1	FP202985
GS00027	e00027.1	AAZ0ABA19YM09FM1	FP193632
GS00027	e00027.1	AAZ0ABA20YB04FM1	FP192616
GS00027	e00027.1	AAZ0ABA21YJ10FM1	FP191444
GS00027	e00027.1	AAZ0ABA24YF18FM1	FP189359
GS00027	e00027.1	AAZ0ABA26YM14FM1	FP187496
GS00027	e00027.1	AAZ0ABA29YL06FM1	FP185248
GS00027	e00027.1	AAZ0ABA39YK09FM1	FP177020
GS00027	e00027.2	AAZ0AAA32YP19FM1	FP221942
GS00027	e00027.3	AAZ0AAA47YD21FM1	FP210141
GS00027	e00027.4	AAZ0ABA31YN10FM1	FP183051
GS00027	e00027.5	AAZ0ABA48YG18FM1	FP169482
GS00028	e00028.1	AAZ0AAA26YL21FM1	FP227568
GS00028	e00028.1	AAZ0AAA29YA16FM1	FP225786
GS00028	e00028.1	AAZ0AAA29YB11FM1	FP225750
GS00028	e00028.1	AAZ0AAA37YG02FM1	FP218527
GS00028	e00028.1	AAZ0AAA49YM03FM1	FP208178
GS00028	e00028.1	AAZ0ABA17YP22FM1	FP194971
GS00028	e00028.1	AAZ0ABA42YK23FM1	FP173973
GS00029	e00029.1	AAZ0AAA12YB19FM1	FP235707
GS00029	e00029.1	AAZ0AAA31YO12FM1	FP222782
GS00029	e00029.1	AAZ0AAA33YN08FM1	FP221272
GS00029	e00029.1	AAZ0AAA36YO13FM1	FP218904
GS00029	e00029.1	AAZ0AAA52YH20FM1	FP206123
GS00029	e00029.1	AAZ0AAA54YK09FM1	FP204428
GS00029	e00029.1	AAZ0ABA13YA07FM1	FP198838
GS00029	e00029.1	AAZ0ABA19YJ01FM1	FP193789
GS00029	e00029.1	AAZ0ABA29YD03FM1	FP185639
GS00029	e00029.1	AAZ0ABA33YL14FM1	FP181588
GS00029	e00029.1	AAZ0ABA38YC22FM1	FP178110
GS00029	e00029.1	AAZ0ABA40YC19FM1	FP175908
GS00029	e00029.1	AAZ0ABA43YK22FM1	FP173186
GS00029	e00029.1	AAZ0ABA8YB20FM1	FP162008
GS00029	e00029.1	AAZ0ABA9YC05FM1	FP161225
GS00029	e00029.2	AAZ0AAA49YG06FM1	FP208443
GS00030	e00030.1	AAZ0AAA13YD09FM1	FP235293
GS00030	e00030.1	AAZ0AAA20YM04FM1	FP232112
GS00030	e00030.1	AAZ0AAA45YM14FM1	FP211304
GS00030	e00030.1	AAZ0AAA46YL24FM1	FP210531
GS00030	e00030.1	AAZ0AAA54YM14FM1	FP204323
GS00030	e00030.1	AAZ0ABA13YK19FM1	FP198323
GS00030	e00030.2	AAZ0ABA31YK04FM1	FP183191
GS00031	e00031.1	AAZ0AAA19YG19FM1	FP233000
GS00031	e00031.1	AAZ0AAA22YM05FM1	FP230582
GS00031	e00031.1	AAZ0AAA35YF08FM1	FP220115
GS00031	e00031.1	AAZ0ABA9YO16FM1	FP160617
GS00031	e00031.2	AAZ0AAA49YD12FM1	FP208584
GS00032	e00032.1	AAZ0AAA12YB17FM1	FP235709
GS00032	e00032.1	AAZ0AAA25YE12FM1	FP228667
GS00032	e00032.1	AAZ0AAA25YN23FM1	FP228224
GS00032	e00032.1	AAZ0AAA26YI07FM1	FP227735
GS00032	e00032.1	AAZ0AAA32YF21FM1	FP222408
GS00032	e00032.1	AAZ0AAA33YB21FM1	FP221837
GS00032	e00032.1	AAZ0AAA48YJ15FM1	FP209063
GS00032	e00032.1	AAZ0AAA9YN01FM1	FP200514
GS00032	e00032.2	AAZ0AAA12YO07FM1	FP235413
GS00032	e00032.2	AAZ0AAA3YB20FM1	FP216417
GS00032	e00032.3	AAZ0AAA48YM02FM1	FP208939
GS00032	e00032.4	AAZ0ABA53YI23FM1	FP164752
GS00032	e00032.5	AAZ0ABA38YF15FM1	FP177983
GS00033	e00033.1	AAZ0AAA3YA12FM1	FP216479
GS00033	e00033.1	AAZ0AAA52YI03FM1	FP206107
GS00033	e00033.1	AAZ0ABA12YO18FM1	FP198915
GS00033	e00033.1	AAZ0ABA32YM02FM1	FP182355
GS00033	e00033.1	AAZ0ABA40YE12FM1	FP175830
GS00033	e00033.1	AAZ0ABA6YC16FM1	FP163555
GS00033	e00033.2	AAZ0AAA32YC03FM1	FP222596
GS00033	e00033.3	AAZ0ABA43YH18FM1	FP173346
GS00034	e00034.1	AAZ0AAA21YL21FM1	FP231384
GS00034	e00034.1	AAZ0AAA2YM08FM1	FP224445
GS00034	e00034.1	AAZ0AAA46YP24FM1	FP210325
GS00034	e00034.1	AAZ0AAA49YH08FM1	FP208398
GS00034	e00034.1	AAZ0AAA4YF06FM1	FP207760
GS00034	e00034.1	AAZ0AAA8YO06FM1	FP201254
GS00034	e00034.1	AAZ0ABA24YL11FM1	FP189089
GS00034	e00034.1	AAZ0ABA26YC22FM1	FP187967
GS00034	e00034.1	AAZ0ABA28YB03FM1	FP186514
GS00034	e00034.1	AAZ0ABA33YB03FM1	FP182103
GS00034	e00034.1	AAZ0ABA36YE06FM1	FP179640
GS00034	e00034.2	AAZ0AAA36YI21FM1	FP219175
GS00035	e00035.1	AAZ0AAA21YJ14FM1	FP231500
GS00035	e00035.1	AAZ0AAA24YI18FM1	FP229228
GS00035	e00035.1	AAZ0AAA28YK14FM1	FP226084
GS00035	e00035.1	AAZ0AAA9YJ01FM1	FP200709
GS00035	e00035.1	AAZ0ABA19YK22FM1	FP193702
GS00035	e00035.1	AAZ0ABA1YB18FM1	FP193365
GS00035	e00035.1	AAZ0ABA49YD02FM1	FP168876
GS00035	e00035.1	AAZ0ABA7YO14FM1	FP162181
GS00036	e00036.1	AAZ0AAA48YO11FM1	FP208821
GS00036	e00036.1	AAZ0AAA4YK05FM1	FP207516
GS00036	e00036.1	AAZ0ABA23YP04FM1	FP189667
GS00036	e00036.1	AAZ0ABA37YM16FM1	FP178412
GS00036	e00036.1	AAZ0ABA42YE24FM1	FP174271
GS00036	e00036.1	AAZ0ABA6YP21FM1	FP162904
GS00037	e00037.1	AAZ0AAA30YM12FM1	FP223664
GS00037	e00037.1	AAZ0AAA37YF08FM1	FP218563
GS00037	e00037.1	AAZ0AAA3YD15FM1	FP216336
GS00038	e00038.1	AAZ0AAA28YC12FM1	FP226465
GS00038	e00038.1	AAZ0AAA35YF09FM1	FP220113
GS00038	e00038.1	AAZ0ABA15YP09FM1	FP196557
GS00038	e00038.1	AAZ0ABA19YN09FM1	FP193589
GS00038	e00038.1	AAZ0ABA2YO13FM1	FP184401
GS00038	e00038.1	AAZ0ABA43YM05FM1	FP173121
GS00038	e00038.1	AAZ0ABA44YJ11FM1	FP172455
GS00038	e00038.2	AAZ0ABA18YM13FM1	FP194387
GS00039	e00039.1	AAZ0AAA21YH14FM1	FP231583
GS00039	e00039.1	AAZ0AAA21YI09FM1	FP231548
GS00039	e00039.1	AAZ0AAA23YA07FM1	FP230406
GS00039	e00039.1	AAZ0AAA35YI10FM1	FP219970
GS00039	e00039.1	AAZ0AAA36YL09FM1	FP219051
GS00039	e00039.1	AAZ0AAA40YB07FM1	FP215695
GS00039	e00039.1	AAZ0AAA43YC24FM1	FP213289
GS00039	e00039.1	AAZ0AAA45YJ11FM1	FP211456
GS00039	e00039.1	AAZ0AAA4YM09FM1	FP207405
GS00039	e00039.1	AAZ0ABA13YO17FM1	FP198131
GS00039	e00039.1	AAZ0ABA16YN21FM1	FP195854
GS00039	e00039.2	AAZ0AAA27YF15FM1	FP227090
GS00039	e00039.3	AAZ0ABA42YI02FM1	FP174111
GS00039	e00039.4	AAZ0ABA48YE09FM1	FP169596
GS00040	e00040.1	AAZ0AAA1YG14FM1	FP232634
GS00040	e00040.1	AAZ0AAA39YO04FM1	FP216587
GS00040	e00040.1	AAZ0AAA45YD02FM1	FP211743
GS00040	e00040.1	AAZ0AAA47YO18FM1	FP209602
GS00040	e00040.1	AAZ0AAA4YM10FM1	FP207403
GS00040	e00040.1	AAZ0ABA21YC23FM1	FP191749
GS00040	e00040.1	AAZ0ABA23YB09FM1	FP190332
GS00040	e00040.1	AAZ0ABA32YD18FM1	FP182763
GS00040	e00040.1	AAZ0ABA34YK18FM1	FP180876
GS00040	e00040.1	AAZ0ABA43YE08FM1	FP173507
GS00040	e00040.1	AAZ0ABA51YO02FM1	FP166010
GS00041	e00041.1	AAZ0AAA3YF04FM1	FP216268
GS00041	e00041.1	AAZ0ABA18YH06FM1	FP194640
GS00041	e00041.1	AAZ0ABA18YN22FM1	FP194319
GS00041	e00041.1	AAZ0ABA22YP05FM1	FP190427
GS00041	e00041.1	AAZ0ABA23YN24FM1	FP189720
GS00041	e00041.1	AAZ0ABA28YC22FM1	FP186428
GS00041	e00041.1	AAZ0ABA31YM20FM1	FP183076
GS00041	e00041.1	AAZ0ABA34YE23FM1	FP181140
GS00041	e00041.1	AAZ0ABA40YD15FM1	FP175868
GS00041	e00041.1	AAZ0ABA41YI08FM1	FP174931
GS00041	e00041.2	AAZ0ABA17YI13FM1	FP195329
GS00041	e00041.3	AAZ0AAA52YM16FM1	FP205876
GS00042	e00042.1	AAZ0ABA14YC11FM1	FP197933
GS00042	e00042.1	AAZ0ABA17YE10FM1	FP195537
GS00042	e00042.1	AAZ0ABA24YI09FM1	FP189240
GS00042	e00042.1	AAZ0ABA52YM12FM1	FP165355
GS00042	e00042.1	AAZ0ABA6YF05FM1	FP163418
GS00042	e00042.1	AAZ0ABA9YH03FM1	FP160977
GS00043	e00043.1	AAZ0AAA13YH24FM1	FP235184
GS00043	e00043.1	AAZ0AAA20YE22FM1	FP232302
GS00043	e00043.1	AAZ0AAA25YE10FM1	FP228670
GS00043	e00043.1	AAZ0AAA29YJ05FM1	FP225355
GS00043	e00043.1	AAZ0AAA34YE06FM1	FP220940
GS00043	e00043.1	AAZ0AAA39YO14FM1	FP216568
GS00043	e00043.1	AAZ0AAA54YK16FM1	FP204413
GS00044	e00044.1	AAZ0AAA31YI19FM1	FP223062
GS00044	e00044.1	AAZ0AAA38YK05FM1	FP217567
GS00044	e00044.1	AAZ0ABA17YM07FM1	FP195150
GS00044	e00044.1	AAZ0ABA21YE15FM1	FP191662
GS00044	e00044.1	AAZ0ABA30YC12FM1	FP184224
GS00045	e00045.1	AAZ0AAA12YG23FM1	FP235586
GS00045	e00045.1	AAZ0AAA22YA14FM1	FP231148
GS00045	e00045.1	AAZ0AAA29YI13FM1	FP225388
GS00045	e00045.1	AAZ0AAA3YP19FM1	FP215766
GS00045	e00045.1	AAZ0ABA28YG21FM1	FP186248
GS00045	e00045.1	AAZ0ABA28YH07FM1	FP186230
GS00046	e00046.1	AAZ0AAA14YC14FM1	FP234935
GS00046	e00046.1	AAZ0AAA19YO01FM1	FP232830
GS00046	e00046.1	AAZ0AAA33YM06FM1	FP221331
GS00046	e00046.1	AAZ0AAA42YH07FM1	FP213870
GS00046	e00046.1	AAZ0AAA44YG11FM1	FP212335
GS00046	e00046.1	AAZ0AAA46YD21FM1	FP210949
GS00046	e00046.1	AAZ0AAA7YL04FM1	FP202162
GS00046	e00046.2	AAZ0ABA2YN01FM1	FP184466
GS00046	e00046.3	AAZ0ABA19YP03FM1	FP193494
GS00047	e00047.1	AAZ0AAA1YC01FM1	FP232742
GS00047	e00047.1	AAZ0AAA29YJ15FM1	FP225332
GS00047	e00047.1	AAZ0AAA6YI09FM1	FP202998
GS00047	e00047.1	AAZ0ABA26YD02FM1	FP187959
GS00047	e00047.1	AAZ0ABA29YH12FM1	FP185431
GS00047	e00047.1	AAZ0ABA37YH04FM1	FP178684
GS00047	e00047.1	AAZ0ABA48YC01FM1	FP169713
GS00047	e00047.2	AAZ0ABA33YI05FM1	FP181748
GS00048	e00048.1	AAZ0AAA18YJ17FM1	FP233298
GS00048	e00048.1	AAZ0AAA27YC14FM1	FP227234
GS00048	e00048.1	AAZ0AAA27YG01FM1	FP227070
GS00048	e00048.1	AAZ0AAA48YC04FM1	FP209439
GS00048	e00048.1	AAZ0ABA14YA15FM1	FP198034
GS00048	e00048.1	AAZ0ABA14YB21FM1	FP197967
GS00048	e00048.1	AAZ0ABA21YF04FM1	FP191644
GS00048	e00048.1	AAZ0ABA34YN01FM1	FP180761
GS00048	e00048.1	AAZ0ABA39YA08FM1	FP177473
GS00048	e00048.1	AAZ0ABA42YF13FM1	FP174245
GS00048	e00048.1	AAZ0ABA4YH19FM1	FP167868
GS00048	e00048.1	AAZ0ABA8YE19FM1	FP161863
GS00048	e00048.2	AAZ0ABA3YE09FM1	FP176546
GS00048	e00048.3	AAZ0ABA27YH23FM1	FP186954
GS00049	e00049.1	AAZ0AAA35YK23FM1	FP219844
GS00049	e00049.1	AAZ0ABA18YF05FM1	FP194727
GS00049	e00049.1	AAZ0ABA33YD20FM1	FP181967
GS00049	e00049.1	AAZ0ABA47YD22FM1	FP170396
GS00050	e00050.1	AAZ0AAA19YL08FM1	FP232892
GS00050	e00050.1	AAZ0AAA37YK10FM1	FP218312
GS00050	e00050.1	AAZ0AAA41YJ12FM1	FP214509
GS00050	e00050.1	AAZ0AAA46YE08FM1	FP210926
GS00050	e00050.1	AAZ0AAA51YL15FM1	FP206734
GS00050	e00050.1	AAZ0AAA5YL16FM1	FP203581
GS00050	e00050.1	AAZ0ABA31YC13FM1	FP183512
GS00050	e00050.1	AAZ0ABA31YC23FM1	FP183498
GS00050	e00050.1	AAZ0ABA34YL19FM1	FP180826
GS00050	e00050.1	AAZ0ABA41YH03FM1	FP174991
GS00050	e00050.1	AAZ0ABA47YB18FM1	FP170503
GS00050	e00050.1	AAZ0ABA53YE21FM1	FP164933
GS00050	e00050.1	AAZ0ABA5YP13FM1	FP163696
GS00051	e00051.1	AAZ0AAA26YJ15FM1	FP227678
GS00051	e00051.1	AAZ0AAA32YD11FM1	FP222530
GS00051	e00051.1	AAZ0AAA6YJ17FM1	FP202944
GS00051	e00051.1	AAZ0ABA36YP04FM1	FP179111
GS00051	e00051.2	AAZ0AAA33YK13FM1	FP221418
GS00052	e00052.1	AAZ0AAA34YJ07FM1	FP220692
GS00052	e00052.1	AAZ0AAA45YI08FM1	FP211509
GS00052	e00052.1	AAZ0ABA12YI17FM1	FP199196
GS00052	e00052.1	AAZ0ABA18YL09FM1	FP194444
GS00052	e00052.1	AAZ0ABA24YG20FM1	FP189308
GS00053	e00053.1	AAZ0AAA1YC22FM1	FP232721
GS00053	e00053.1	AAZ0AAA38YF19FM1	FP217789
GS00053	e00053.1	AAZ0AAA42YL22FM1	FP213637
GS00053	e00053.1	AAZ0AAA9YP12FM1	FP200397
GS00054	e00054.1	AAZ0AAA17YA08FM1	FP233886
GS00054	e00054.1	AAZ0AAA1YF05FM1	FP232667
GS00054	e00054.1	AAZ0AAA30YN08FM1	FP223632
GS00054	e00054.1	AAZ0ABA36YA15FM1	FP179816
GS00054	e00054.1	AAZ0ABA44YG21FM1	FP172578
GS00054	e00054.1	AAZ0ABA4YG10FM1	FP167936
GS00055	e00055.1	AAZ0AAA20YO20FM1	FP231987
GS00055	e00055.1	AAZ0AAA29YA20FM1	FP225778
GS00055	e00055.1	AAZ0AAA30YP24FM1	FP223502
GS00055	e00055.1	AAZ0AAA32YO12FM1	FP222003
GS00055	e00055.1	AAZ0AAA34YN01FM1	FP220509
GS00055	e00055.1	AAZ0AAA39YB08FM1	FP217218
GS00055	e00055.1	AAZ0AAA3YO14FM1	FP215825
GS00055	e00055.1	AAZ0AAA47YB01FM1	FP210276
GS00055	e00055.1	AAZ0AAA54YK11FM1	FP204424
GS00055	e00055.1	AAZ0ABA25YK06FM1	FP188365
GS00055	e00055.1	AAZ0ABA39YI14FM1	FP177106
GS00055	e00055.1	AAZ0ABA42YM24FM1	FP173870
GS00055	e00055.1	AAZ0ABA4YH03FM1	FP167899
GS00055	e00055.2	AAZ0ABA35YO09FM1	FP179916
GS00055	e00055.3	AAZ0AAA2YE20FM1	FP224810
GS00056	e00056.1	AAZ0AAA17YA19FM1	FP233875
GS00056	e00056.1	AAZ0AAA19YK20FM1	FP232904
GS00056	e00056.1	AAZ0AAA25YH06FM1	FP228547
GS00056	e00056.1	AAZ0AAA27YG09FM1	FP227053
GS00056	e00056.1	AAZ0AAA33YH16FM1	FP221559
GS00056	e00056.1	AAZ0AAA38YK19FM1	FP217536
GS00056	e00056.1	AAZ0ABA22YN05FM1	FP190518
GS00056	e00056.1	AAZ0ABA36YH21FM1	FP179471
GS00056	e00056.1	AAZ0ABA37YH24FM1	FP178642
GS00056	e00056.1	AAZ0ABA41YB18FM1	FP175258
GS00057	e00057.1	AAZ0AAA25YK22FM1	FP228374
GS00057	e00057.1	AAZ0AAA32YP11FM1	FP221959
GS00057	e00057.1	AAZ0AAA38YD18FM1	FP217886
GS00057	e00057.1	AAZ0AAA54YJ10FM1	FP204478
GS00057	e00057.1	AAZ0ABA12YO16FM1	FP198919
GS00057	e00057.1	AAZ0ABA27YM16FM1	FP186726
GS00057	e00057.1	AAZ0ABA38YC02FM1	FP178154
GS00057	e00057.1	AAZ0ABA41YI09FM1	FP174927
GS00058	e00058.1	AAZ0AAA10YP14FM1	FP235758
GS00058	e00058.1	AAZ0AAA15YI20FM1	FP234432
GS00058	e00058.1	AAZ0AAA24YE11FM1	FP229430
GS00058	e00058.1	AAZ0AAA25YD10FM1	FP228717
GS00058	e00058.1	AAZ0AAA26YF24FM1	FP227853
GS00058	e00058.1	AAZ0AAA37YB21FM1	FP218739
GS00058	e00058.1	AAZ0AAA4YJ13FM1	FP207547
GS00058	e00058.1	AAZ0AAA53YF06FM1	FP205446
GS00058	e00058.1	AAZ0AAA8YP13FM1	FP201181
GS00058	e00058.1	AAZ0AAA9YO02FM1	FP200466
GS00058	e00058.1	AAZ0ABA17YG01FM1	FP195455
GS00058	e00058.1	AAZ0ABA24YJ22FM1	FP189168
GS00058	e00058.1	AAZ0ABA2YH12FM1	FP184700
GS00058	e00058.1	AAZ0ABA41YH07FM1	FP174983
GS00058	e00058.1	AAZ0ABA44YL10FM1	FP172363
GS00058	e00058.1	AAZ0ABA50YD20FM1	FP167286
GS00058	e00058.1	AAZ0ABA7YI11FM1	FP162480
GS00058	e00058.2	AAZ0ABA18YH05FM1	FP194643
GS00059	e00059.1	AAZ0AAA1YD01FM1	FP232718
GS00059	e00059.1	AAZ0AAA34YF07FM1	FP220889
GS00059	e00059.1	AAZ0AAA54YA24FM1	FP204885
GS00059	e00059.1	AAZ0AAA54YH05FM1	FP204585
GS00060	e00060.1	AAZ0AAA53YG02FM1	FP205401
GS00060	e00060.1	AAZ0ABA32YM04FM1	FP182350
GS00060	e00060.1	AAZ0ABA3YI22FM1	FP176338
GS00060	e00060.2	AAZ0AAA21YG06FM1	FP231642
GS00060	e00060.2	AAZ0AAA47YC01FM1	FP210228
GS00060	e00060.2	AAZ0ABA17YL16FM1	FP195180
GS00060	e00060.2	AAZ0ABA3YI18FM1	FP176346
GS00061	e00061.1	AAZ0AAA32YJ18FM1	FP222215
GS00061	e00061.1	AAZ0AAA38YP12FM1	FP217306
GS00061	e00061.1	AAZ0AAA4YD19FM1	FP207812
GS00061	e00061.1	AAZ0AAA4YJ02FM1	FP207572
GS00061	e00061.1	AAZ0ABA10YI16FM1	FP199955
GS00061	e00061.1	AAZ0ABA12YI18FM1	FP199195
GS00061	e00061.1	AAZ0ABA18YE22FM1	FP194742
GS00061	e00061.1	AAZ0ABA35YM10FM1	FP180017
GS00061	e00061.1	AAZ0ABA37YP24FM1	FP178251
GS00061	e00061.1	AAZ0ABA47YJ09FM1	FP170117
GS00062	e00062.1	AAZ0AAA25YH20FM1	FP228521
GS00062	e00062.1	AAZ0AAA25YO21FM1	FP228179
GS00062	e00062.1	AAZ0AAA37YM18FM1	FP218194
GS00062	e00062.1	AAZ0ABA45YB14FM1	FP172072
GS00062	e00062.2	AAZ0ABA48YI14FM1	FP169396
GS00063	e00063.1	AAZ0AAA12YI16FM1	FP235546
GS00063	e00063.1	AAZ0AAA29YI08FM1	FP225399
GS00063	e00063.1	AAZ0AAA35YB13FM1	FP220290
GS00063	e00063.1	AAZ0AAA54YE10FM1	FP204722
GS00063	e00063.1	AAZ0ABA18YH04FM1	FP194645
GS00063	e00063.1	AAZ0ABA1YO06FM1	FP192759
GS00063	e00063.1	AAZ0ABA21YK23FM1	FP191367
GS00063	e00063.1	AAZ0ABA35YD04FM1	FP180460
GS00064	e00064.1	AAZ0AAA12YM16FM1	FP235451
GS00064	e00064.1	AAZ0AAA3YC12FM1	FP216385
GS00064	e00064.1	AAZ0AAA46YP02FM1	FP210368
GS00064	e00064.1	AAZ0ABA12YI08FM1	FP199215
GS00064	e00064.1	AAZ0ABA1YG16FM1	FP193124
GS00064	e00064.1	AAZ0ABA21YI04FM1	FP191502
GS00064	e00064.1	AAZ0ABA22YK05FM1	FP190662
GS00064	e00064.1	AAZ0ABA26YN01FM1	FP187470
GS00064	e00064.1	AAZ0ABA30YG07FM1	FP184072
GS00064	e00064.1	AAZ0ABA45YK14FM1	FP171623
GS00065	e00065.1	AAZ0AAA32YL21FM1	FP222125
GS00065	e00065.1	AAZ0AAA37YO18FM1	FP218102
GS00065	e00065.1	AAZ0AAA44YP09FM1	FP211926
GS00065	e00065.1	AAZ0AAA4YG06FM1	FP207716
GS00065	e00065.1	AAZ0AAA7YB02FM1	FP202639
GS00065	e00065.1	AAZ0ABA36YD24FM1	FP179653
GS00066	e00066.1	AAZ0AAA10YD03FM1	FP236049
GS00066	e00066.1	AAZ0ABA27YK21FM1	FP186810
GS00066	e00066.1	AAZ0ABA31YE13FM1	FP183427
GS00066	e00066.2	AAZ0AAA47YP14FM1	FP209561
GS00067	e00067.1	AAZ0AAA17YI21FM1	FP233689
GS00067	e00067.1	AAZ0ABA17YE03FM1	FP195551
GS00067	e00067.1	AAZ0ABA51YB17FM1	FP166598
GS00067	e00067.2	AAZ0AAA18YP17FM1	FP233161
GS00067	e00067.2	AAZ0AAA28YL07FM1	FP226046
GS00067	e00067.2	AAZ0AAA48YH03FM1	FP209186
GS00067	e00067.2	AAZ0AAA48YL12FM1	FP208966
GS00067	e00067.2	AAZ0AAA48YN18FM1	FP208852
GS00067	e00067.2	AAZ0AAA52YE22FM1	FP206272
GS00067	e00067.2	AAZ0ABA17YM02FM1	FP195158
GS00067	e00067.3	AAZ0AAA16YC12FM1	FP234211
GS00068	e00068.1	AAZ0AAA12YN19FM1	FP235424
GS00068	e00068.1	AAZ0AAA15YN12FM1	FP234323
GS00068	e00068.1	AAZ0AAA36YK09FM1	FP219098
GS00068	e00068.1	AAZ0AAA54YM11FM1	FP204328
GS00068	e00068.1	AAZ0AAA5YN12FM1	FP203496
GS00068	e00068.1	AAZ0ABA17YI06FM1	FP195344
GS00068	e00068.1	AAZ0ABA42YO07FM1	FP173805
GS00068	e00068.1	AAZ0ABA4YE02FM1	FP168051
GS00068	e00068.1	AAZ0ABA52YD04FM1	FP165792
GS00069	e00069.1	AAZ0AAA34YP07FM1	FP220404
GS00069	e00069.1	AAZ0AAA6YB08FM1	FP203300
GS00069	e00069.1	AAZ0ABA15YM04FM1	FP196712
GS00069	e00069.1	AAZ0ABA17YP19FM1	FP194978
GS00069	e00069.1	AAZ0ABA47YM14FM1	FP169967
GS00069	e00069.1	AAZ0ABA7YH03FM1	FP162548
GS00070	e00070.1	AAZ0AAA22YF03FM1	FP230925
GS00070	e00070.1	AAZ0AAA29YP22FM1	FP225044
GS00070	e00070.1	AAZ0AAA31YL07FM1	FP222929
GS00070	e00070.1	AAZ0AAA37YC17FM1	FP218700
GS00070	e00070.1	AAZ0ABA27YI24FM1	FP186903
GS00070	e00070.1	AAZ0ABA44YJ20FM1	FP172435
GS00070	e00070.1	AAZ0ABA48YD10FM1	FP169646
GS00070	e00070.1	AAZ0ABA8YN16FM1	FP161426
GS00070	e00070.1	AAZ0ABA9YJ20FM1	FP160843
GS00070	e00070.2	AAZ0ABA34YO20FM1	FP180671
GS00070	e00070.2	AAZ0ABA36YA10FM1	FP179827
GS00070	e00070.2	AAZ0ABA39YN09FM1	FP176868
GS00071	e00071.1	AAZ0AAA22YK04FM1	FP230689
GS00071	e00071.1	AAZ0AAA25YE14FM1	FP228662
GS00071	e00071.1	AAZ0AAA36YB01FM1	FP219549
GS00071	e00071.1	AAZ0AAA43YI23FM1	FP212997
GS00071	e00071.1	AAZ0AAA45YG14FM1	FP211591
GS00072	e00072.1	AAZ0AAA32YA08FM1	FP222692
GS00072	e00072.1	AAZ0AAA35YP09FM1	FP219634
GS00072	e00072.1	AAZ0AAA38YE10FM1	FP217855
GS00072	e00072.1	AAZ0AAA44YJ06FM1	FP212197
GS00072	e00072.1	AAZ0ABA30YF09FM1	FP184109
GS00072	e00072.2	AAZ0ABA42YI04FM1	FP174107
GS00073	e00073.1	AAZ0AAA1YA06FM1	FP232783
GS00073	e00073.1	AAZ0AAA37YM08FM1	FP218218
GS00073	e00073.1	AAZ0AAA49YO12FM1	FP208063
GS00073	e00073.1	AAZ0ABA42YG10FM1	FP174201
GS00074	e00074.1	AAZ0AAA12YH10FM1	FP235575
GS00074	e00074.1	AAZ0AAA33YG06FM1	FP221631
GS00074	e00074.1	AAZ0AAA33YO17FM1	FP221203
GS00074	e00074.1	AAZ0AAA45YI04FM1	FP211516
GS00074	e00074.1	AAZ0AAA52YF13FM1	FP206239
GS00075	e00075.1	AAZ0ABA26YC23FM1	FP187965
GS00075	e00075.1	AAZ0ABA46YO24FM1	FP170632
GS00075	e00075.1	AAZ0ABA8YA02FM1	FP162107
GS00076	e00076.1	AAZ0AAA42YO06FM1	FP213523
GS00076	e00076.1	AAZ0AAA47YP03FM1	FP209584
GS00076	e00076.1	AAZ0AAA53YE23FM1	FP205463
GS00076	e00076.1	AAZ0AAA5YF18FM1	FP203859
GS00076	e00076.1	AAZ0AAA8YC08FM1	FP201806
GS00076	e00076.1	AAZ0AAA8YD22FM1	FP201727
GS00076	e00076.1	AAZ0ABA19YA15FM1	FP194178
GS00076	e00076.1	AAZ0ABA23YA22FM1	FP190350
GS00076	e00076.1	AAZ0ABA37YP10FM1	FP178279
GS00076	e00076.1	AAZ0ABA50YA05FM1	FP167467
GS00077	e00077.1	AAZ0AAA24YC09FM1	FP229529
GS00077	e00077.1	AAZ0AAA37YH16FM1	FP218446
GS00077	e00077.1	AAZ0AAA5YE02FM1	FP203946
GS00077	e00077.1	AAZ0ABA35YM23FM1	FP179983
GS00077	e00077.2	AAZ0AAA49YL22FM1	FP208186
GS00078	e00078.1	AAZ0AAA3YD11FM1	FP216343
GS00078	e00078.1	AAZ0AAA47YM19FM1	FP209688
GS00078	e00078.1	AAZ0AAA5YB16FM1	FP204075
GS00078	e00078.1	AAZ0ABA12YB01FM1	FP199560
GS00078	e00078.1	AAZ0ABA14YM14FM1	FP197442
GS00078	e00078.1	AAZ0ABA15YE24FM1	FP197056
GS00078	e00078.1	AAZ0ABA25YH14FM1	FP188493
GS00078	e00078.1	AAZ0ABA2YI15FM1	FP184657
GS00078	e00078.1	AAZ0ABA31YC08FM1	FP183521
GS00078	e00078.1	AAZ0ABA40YA21FM1	FP175989
GS00078	e00078.1	AAZ0ABA46YK02FM1	FP170888
GS00078	e00078.1	AAZ0ABA5YN19FM1	FP163779
GS00078	e00078.1	AAZ0ABA6YF16FM1	FP163393
GS00078	e00078.2	AAZ0AAA39YF10FM1	FP217015
GS00078	e00078.3	AAZ0ABA51YD14FM1	FP166505
GS00079	e00079.1	AAZ0ABA12YJ09FM1	FP199164
GS00079	e00079.1	AAZ0ABA15YC02FM1	FP197177
GS00079	e00079.1	AAZ0ABA3YP01FM1	FP176059
GS00079	e00079.1	AAZ0ABA42YA05FM1	FP174513
GS00079	e00079.1	AAZ0ABA53YA11FM1	FP165157
GS00080	e00080.1	AAZ0AAA18YL05FM1	FP233263
GS00080	e00080.1	AAZ0AAA20YO22FM1	FP231983
GS00080	e00080.1	AAZ0AAA29YK05FM1	FP225308
GS00080	e00080.1	AAZ0AAA30YO04FM1	FP223595
GS00080	e00080.1	AAZ0AAA37YN08FM1	FP218170
GS00080	e00080.1	AAZ0AAA39YE15FM1	FP217053
GS00080	e00080.1	AAZ0AAA5YD20FM1	FP203959
GS00080	e00080.1	AAZ0ABA14YI18FM1	FP197630
GS00080	e00080.1	AAZ0ABA28YC01FM1	FP186469
GS00080	e00080.1	AAZ0ABA2YF19FM1	FP184771
GS00080	e00080.1	AAZ0ABA31YB24FM1	FP183534
GS00080	e00080.1	AAZ0ABA36YF04FM1	FP179594
GS00080	e00080.2	AAZ0ABA39YJ04FM1	FP177078
GS00081	e00081.1	AAZ0AAA17YJ03FM1	FP233683
GS00081	e00081.1	AAZ0AAA31YG07FM1	FP223191
GS00081	e00081.1	AAZ0AAA7YA10FM1	FP202669
GS00081	e00081.1	AAZ0ABA1YF02FM1	FP193201
GS00081	e00081.1	AAZ0ABA46YK12FM1	FP170853
GS00081	e00081.1	AAZ0ABA7YD03FM1	FP162748
GS00081	e00081.1	AAZ0ABA9YJ07FM1	FP160869
GS00082	e00082.1	AAZ0AAA48YF18FM1	FP209258
GS00082	e00082.1	AAZ0ABA37YB21FM1	FP178979
GS00082	e00082.1	AAZ0ABA48YK02FM1	FP169332
GS00082	e00082.1	AAZ0ABA51YI06FM1	FP166289
GS00082	e00082.1	AAZ0ABA52YA23FM1	FP165896
GS00082	e00082.1	AAZ0ABA52YF20FM1	FP165671
GS00082	e00082.2	AAZ0AAA26YI08FM1	FP227734
GS00083	e00083.1	AAZ0ABA10YN20FM1	FP199714
GS00083	e00083.1	AAZ0ABA20YE01FM1	FP192485
GS00083	e00083.1	AAZ0ABA32YC23FM1	FP182805
GS00083	e00083.1	AAZ0ABA39YE19FM1	FP177272
GS00083	e00083.1	AAZ0ABA50YJ17FM1	FP166987
GS00083	e00083.1	AAZ0ABA52YP21FM1	FP165180
GS00083	e00083.2	AAZ0ABA18YE10FM1	FP194767
GS00084	e00084.1	AAZ0AAA29YP19FM1	FP225051
GS00084	e00084.1	AAZ0AAA2YC04FM1	FP224939
GS00084	e00084.1	AAZ0AAA33YE06FM1	FP221728
GS00084	e00084.1	AAZ0AAA3YH22FM1	FP216143
GS00085	e00085.1	AAZ0AAA10YI09FM1	FP235926
GS00085	e00085.1	AAZ0AAA5YA08FM1	FP204142
GS00085	e00085.1	AAZ0AAA7YI19FM1	FP202270
GS00085	e00085.1	AAZ0ABA17YF09FM1	FP195488
GS00085	e00085.1	AAZ0ABA36YI11FM1	FP179440
GS00085	e00085.1	AAZ0ABA41YC18FM1	FP175210
GS00085	e00085.2	AAZ0AAA34YN11FM1	FP220490
GS00085	e00085.3	AAZ0ABA4YO24FM1	FP167521
GS00086	e00086.1	AAZ0ABA17YF02FM1	FP195503
GS00086	e00086.1	AAZ0ABA18YA05FM1	FP194962
GS00086	e00086.1	AAZ0ABA1YA05FM1	FP193439
GS00086	e00086.1	AAZ0ABA1YA20FM1	FP193408
GS00086	e00086.1	AAZ0ABA21YO02FM1	FP191220
GS00086	e00086.1	AAZ0ABA34YE22FM1	FP181142
GS00086	e00086.1	AAZ0ABA36YM17FM1	FP179228
GS00086	e00086.1	AAZ0ABA4YC06FM1	FP168135
GS00087	e00087.1	AAZ0AAA16YE01FM1	FP234175
GS00087	e00087.1	AAZ0AAA33YH17FM1	FP221557
GS00087	e00087.1	AAZ0AAA40YP15FM1	FP214990
GS00087	e00087.1	AAZ0AAA4YC12FM1	FP207885
GS00088	e00088.1	AAZ0AAA10YP08FM1	FP235764
GS00088	e00088.1	AAZ0AAA23YJ22FM1	FP229944
GS00088	e00088.1	AAZ0AAA29YG13FM1	FP225492
GS00088	e00088.1	AAZ0AAA32YK22FM1	FP222158
GS00088	e00088.1	AAZ0AAA3YB19FM1	FP216419
GS00088	e00088.1	AAZ0AAA43YF18FM1	FP213159
GS00088	e00088.1	AAZ0ABA3YP12FM1	FP176040
GS00088	e00088.1	AAZ0ABA49YL08FM1	FP168476
GS00088	e00088.1	AAZ0ABA6YC24FM1	FP163538
GS00089	e00089.1	AAZ0AAA29YD20FM1	FP225631
GS00089	e00089.1	AAZ0ABA15YM06FM1	FP196708
GS00089	e00089.1	AAZ0ABA27YO08FM1	FP186642
GS00089	e00089.2	AAZ0AAA19YE24FM1	FP233042
GS00089	e00089.2	AAZ0AAA2YE23FM1	FP224804
GS00089	e00089.2	AAZ0ABA26YK18FM1	FP187589
GS00089	e00089.2	AAZ0ABA26YP06FM1	FP187359
GS00089	e00089.2	AAZ0ABA29YC14FM1	FP185661
GS00089	e00089.2	AAZ0ABA9YN19FM1	FP160657
GS00089	e00089.3	AAZ0ABA7YM02FM1	FP162306
GS00089	e00089.4	AAZ0ABA25YM15FM1	FP188260
GS00090	e00090.1	AAZ0AAA10YB21FM1	FP236079
GS00090	e00090.1	AAZ0AAA15YD08FM1	FP234559
GS00090	e00090.1	AAZ0AAA22YK16FM1	FP230660
GS00090	e00090.1	AAZ0AAA25YF04FM1	FP228641
GS00090	e00090.1	AAZ0AAA2YJ01FM1	FP224606
GS00091	e00091.1	AAZ0AAA20YI01FM1	FP232228
GS00091	e00091.1	AAZ0AAA22YM07FM1	FP230578
GS00091	e00091.1	AAZ0AAA27YJ08FM1	FP226920
GS00091	e00091.1	AAZ0AAA38YK13FM1	FP217549
GS00091	e00091.1	AAZ0AAA43YK17FM1	FP212906
GS00091	e00091.2	AAZ0AAA27YA11FM1	FP227341
GS00092	e00092.1	AAZ0ABA17YO13FM1	FP195039
GS00092	e00092.1	AAZ0ABA2YG14FM1	FP184741
GS00092	e00092.1	AAZ0ABA35YD12FM1	FP180445
GS00092	e00092.1	AAZ0ABA38YL15FM1	FP177697
GS00092	e00092.1	AAZ0ABA46YC22FM1	FP171231
GS00092	e00092.2	AAZ0ABA24YF06FM1	FP189381
GS00093	e00093.1	AAZ0AAA25YB08FM1	FP228815
GS00093	e00093.1	AAZ0ABA37YG22FM1	FP178694
GS00093	e00093.1	AAZ0ABA47YL19FM1	FP170006
GS00094	e00094.1	AAZ0AAA12YK07FM1	FP235507
GS00094	e00094.1	AAZ0AAA2YO22FM1	FP224323
GS00094	e00094.1	AAZ0AAA3YO02FM1	FP215850
GS00094	e00094.1	AAZ0AAA4YO08FM1	FP207314
GS00094	e00094.1	AAZ0ABA1YJ15FM1	FP192981
GS00094	e00094.1	AAZ0ABA2YC16FM1	FP184908
GS00094	e00094.1	AAZ0ABA39YF08FM1	FP177248
GS00094	e00094.1	AAZ0ABA44YM02FM1	FP172327
GS00094	e00094.2	AAZ0ABA33YA12FM1	FP182136
GS00095	e00095.1	AAZ0AAA10YM20FM1	FP235822
GS00095	e00095.1	AAZ0AAA12YK04FM1	FP235510
GS00095	e00095.1	AAZ0AAA39YN15FM1	FP216613
GS00095	e00095.1	AAZ0AAA47YN03FM1	FP209674
GS00095	e00095.1	AAZ0AAA51YI21FM1	FP206849
GS00095	e00095.1	AAZ0AAA53YK04FM1	FP205202
GS00096	e00096.1	AAZ0AAA44YA10FM1	FP212627
GS00096	e00096.1	AAZ0AAA46YD02FM1	FP210990
GS00096	e00096.1	AAZ0ABA34YA12FM1	FP181356
GS00097	e00097.1	AAZ0AAA27YG21FM1	FP227031
GS00097	e00097.1	AAZ0AAA41YD10FM1	FP214797
GS00097	e00097.1	AAZ0AAA44YE11FM1	FP212429
GS00097	e00097.1	AAZ0ABA15YO14FM1	FP196589
GS00097	e00097.1	AAZ0ABA24YH19FM1	FP189262
GS00097	e00097.1	AAZ0ABA24YL06FM1	FP189099
GS00097	e00097.1	AAZ0ABA31YI21FM1	FP183245
GS00097	e00097.1	AAZ0ABA44YN24FM1	FP172234
GS00097	e00097.1	AAZ0ABA8YL09FM1	FP161545
GS00097	e00097.2	AAZ0AAA21YO12FM1	FP231248
GS00098	e00098.1	AAZ0AAA19YB13FM1	FP233121
GS00098	e00098.1	AAZ0AAA22YC10FM1	FP231055
GS00098	e00098.1	AAZ0AAA26YD18FM1	FP227952
GS00098	e00098.2	AAZ0AAA5YG04FM1	FP203839
GS00099	e00099.1	AAZ0ABA18YE24FM1	FP194738
GS00099	e00099.1	AAZ0ABA36YD13FM1	FP179675
GS00099	e00099.1	AAZ0ABA48YO21FM1	FP169083
GS00099	e00099.1	AAZ0ABA49YO02FM1	FP168336
GS00099	e00099.1	AAZ0ABA51YH15FM1	FP166314
GS00099	e00099.2	AAZ0AAA2YD11FM1	FP224877
GS00099	e00099.3	AAZ0ABA35YI06FM1	FP180222
GS00100	e00100.1	AAZ0AAA41YC17FM1	FP214836
GS00100	e00100.1	AAZ0AAA51YP09FM1	FP206549
GS00100	e00100.1	AAZ0ABA14YC13FM1	FP197929
GS00100	e00100.1	AAZ0ABA49YH03FM1	FP168683
GS00100	e00100.1	AAZ0ABA5YF08FM1	FP164150
GS00101	e00101.1	AAZ0AAA27YA23FM1	FP227318
GS00101	e00101.1	AAZ0AAA42YO01FM1	FP213533
GS00101	e00101.1	AAZ0AAA7YM23FM1	FP202078
GS00101	e00101.2	AAZ0AAA45YD18FM1	FP211710
GS00102	e00102.1	AAZ0AAA26YM19FM1	FP227523
GS00102	e00102.1	AAZ0AAA46YL08FM1	FP210570
GS00102	e00102.1	AAZ0AAA7YK20FM1	FP202180
GS00103	e00103.1	AAZ0AAA15YE11FM1	FP234533
GS00103	e00103.1	AAZ0AAA2YN14FM1	FP224388
GS00103	e00103.1	AAZ0AAA32YD14FM1	FP222524
GS00103	e00103.1	AAZ0AAA36YC21FM1	FP219461
GS00103	e00103.1	AAZ0AAA38YD12FM1	FP217898
GS00103	e00103.1	AAZ0AAA4YK04FM1	FP207518
GS00103	e00103.1	AAZ0ABA26YE12FM1	FP187891
GS00103	e00103.1	AAZ0ABA26YJ16FM1	FP187641
GS00103	e00103.1	AAZ0ABA43YI23FM1	FP173288
GS00103	e00103.2	AAZ0ABA24YI04FM1	FP189250
GS00103	e00103.3	AAZ0ABA9YC03FM1	FP161229
GS00103	e00103.4	AAZ0AAA43YP11FM1	FP212670
GS00104	e00104.1	AAZ0AAA23YA01FM1	FP230418
GS00104	e00104.1	AAZ0AAA41YP07FM1	FP214235
GS00104	e00104.1	AAZ0AAA45YA16FM1	FP211863
GS00104	e00104.1	AAZ0ABA6YI14FM1	FP163254
GS00104	e00104.2	AAZ0AAA27YG14FM1	FP227045
GS00105	e00105.1	AAZ0AAA26YO23FM1	FP227417
GS00105	e00105.1	AAZ0AAA34YN23FM1	FP220464
GS00106	e00106.1	AAZ0AAA13YH15FM1	FP235193
GS00106	e00106.1	AAZ0AAA13YN14FM1	FP235053
GS00106	e00106.1	AAZ0AAA28YC10FM1	FP226470
GS00106	e00106.1	AAZ0AAA49YN02FM1	FP208132
GS00106	e00106.1	AAZ0ABA16YN23FM1	FP195849
GS00106	e00106.2	AAZ0AAA13YC23FM1	FP235303
GS00106	e00106.2	AAZ0AAA25YM24FM1	FP228269
GS00106	e00106.2	AAZ0AAA28YN01FM1	FP225965
GS00106	e00106.2	AAZ0AAA29YE05FM1	FP225612
GS00106	e00106.2	AAZ0AAA31YG24FM1	FP223158
GS00106	e00106.2	AAZ0AAA37YK24FM1	FP218288
GS00106	e00106.2	AAZ0AAA44YN23FM1	FP211990
GS00106	e00106.2	AAZ0ABA10YM15FM1	FP199772
GS00106	e00106.2	AAZ0ABA16YM22FM1	FP195907
GS00106	e00106.2	AAZ0ABA25YE24FM1	FP188625
GS00106	e00106.2	AAZ0ABA31YH08FM1	FP183308
GS00106	e00106.2	AAZ0ABA45YD22FM1	FP171954
GS00106	e00106.2	AAZ0ABA4YG24FM1	FP167905
GS00107	e00107.1	AAZ0AAA12YK17FM1	FP235498
GS00107	e00107.1	AAZ0AAA35YI15FM1	FP219959
GS00107	e00107.1	AAZ0AAA6YF02FM1	FP203133
GS00107	e00107.1	AAZ0AAA9YB20FM1	FP201065
GS00107	e00107.1	AAZ0ABA44YK24FM1	FP172384
GS00107	e00107.1	AAZ0ABA45YG12FM1	FP171821
GS00107	e00107.1	AAZ0ABA53YO15FM1	FP164477
GS00108	e00108.1	AAZ0AAA26YC21FM1	FP227991
GS00108	e00108.1	AAZ0AAA9YG11FM1	FP200833
GS00108	e00108.1	AAZ0ABA31YN20FM1	FP183034
GS00108	e00108.1	AAZ0ABA8YF12FM1	FP161830
GS00109	e00109.1	AAZ0ABA22YL10FM1	FP190607
GS00109	e00109.1	AAZ0ABA25YD16FM1	FP188690
GS00109	e00109.1	AAZ0ABA28YN03FM1	FP185944
GS00109	e00109.1	AAZ0ABA28YN24FM1	FP185900
GS00109	e00109.1	AAZ0ABA32YM07FM1	FP182345
GS00109	e00109.1	AAZ0ABA33YG15FM1	FP181829
GS00109	e00109.1	AAZ0ABA37YG13FM1	FP178716
GS00109	e00109.2	AAZ0ABA39YI06FM1	FP177121
GS00110	e00110.1	AAZ0AAA37YC09FM1	FP218715
GS00110	e00110.1	AAZ0ABA3YD23FM1	FP176558
GS00110	e00110.1	AAZ0ABA50YB04FM1	FP167419
GS00110	e00110.1	AAZ0ABA53YA06FM1	FP165163
GS00110	e00110.1	AAZ0ABA5YL14FM1	FP163870
GS00110	e00110.2	AAZ0ABA8YB15FM1	FP162019
GS00111	e00111.1	AAZ0AAA25YH14FM1	FP228533
GS00111	e00111.1	AAZ0ABA12YA16FM1	FP199580
GS00111	e00111.1	AAZ0ABA28YA05FM1	FP186553
GS00111	e00111.1	AAZ0ABA5YM11FM1	FP163837
GS00112	e00112.1	AAZ0AAA13YI24FM1	FP235161
GS00112	e00112.1	AAZ0AAA2YE14FM1	FP224822
GS00112	e00112.1	AAZ0AAA37YA05FM1	FP218828
GS00112	e00112.1	AAZ0AAA45YE22FM1	FP211665
GS00112	e00112.1	AAZ0AAA8YE21FM1	FP201682
GS00112	e00112.1	AAZ0ABA22YF09FM1	FP190880
GS00112	e00112.1	AAZ0ABA24YJ05FM1	FP189204
GS00112	e00112.1	AAZ0ABA34YI21FM1	FP180962
GS00112	e00112.2	AAZ0AAA26YA18FM1	FP228094
GS00112	e00112.3	AAZ0ABA15YC08FM1	FP197165
GS00113	e00113.1	AAZ0AAA6YN20FM1	FP202761
GS00113	e00113.1	AAZ0ABA17YE02FM1	FP195553
GS00113	e00113.1	AAZ0ABA23YB18FM1	FP190314
GS00113	e00113.1	AAZ0ABA6YH01FM1	FP163326
GS00114	e00114.1	AAZ0AAA16YD18FM1	FP234182
GS00114	e00114.1	AAZ0AAA35YL03FM1	FP219833
GS00114	e00114.1	AAZ0AAA37YF03FM1	FP218575
GS00114	e00114.1	AAZ0AAA39YH10FM1	FP216918
GS00114	e00114.1	AAZ0AAA53YD21FM1	FP205520
GS00114	e00114.1	AAZ0AAA9YB02FM1	FP201097
GS00114	e00114.1	AAZ0ABA21YI23FM1	FP191466
GS00114	e00114.1	AAZ0ABA29YA15FM1	FP185768
GS00114	e00114.1	AAZ0ABA35YL20FM1	FP180043
GS00114	e00114.2	AAZ0ABA47YB09FM1	FP170520
GS00114	e00114.3	AAZ0ABA26YK06FM1	FP187617
GS00114	e00114.3	AAZ0ABA35YJ22FM1	FP180140
GS00114	e00114.4	AAZ0AAA8YO13FM1	FP201238
GS00114	e00114.5	AAZ0ABA47YC11FM1	FP170464
GS00115	e00115.1	AAZ0AAA18YN14FM1	FP233208
GS00115	e00115.1	AAZ0AAA19YG24FM1	FP232995
GS00115	e00115.1	AAZ0AAA1YO24FM1	FP232434
GS00115	e00115.1	AAZ0AAA31YB22FM1	FP223411
GS00115	e00115.1	AAZ0AAA33YH22FM1	FP221547
GS00115	e00115.1	AAZ0AAA34YP21FM1	FP220375
GS00115	e00115.1	AAZ0AAA42YA18FM1	FP214167
GS00115	e00115.1	AAZ0AAA42YC16FM1	FP214078
GS00115	e00115.1	AAZ0AAA43YJ20FM1	FP212949
GS00115	e00115.1	AAZ0AAA49YN10FM1	FP208115
GS00115	e00115.1	AAZ0ABA41YB16FM1	FP175262
GS00115	e00115.1	AAZ0ABA44YJ14FM1	FP172448
GS00115	e00115.1	AAZ0ABA53YA23FM1	FP165135
GS00115	e00115.2	AAZ0ABA51YH24FM1	FP166300
GS00116	e00116.1	AAZ0AAA15YA14FM1	FP234616
GS00116	e00116.1	AAZ0AAA18YG07FM1	FP233375
GS00116	e00116.1	AAZ0AAA21YK15FM1	FP231450
GS00116	e00116.1	AAZ0AAA27YN05FM1	FP226716
GS00116	e00116.1	AAZ0ABA23YH17FM1	FP190018
GS00116	e00116.2	AAZ0ABA20YL01FM1	FP192143
GS00117	e00117.1	AAZ0AAA13YN05FM1	FP235062
GS00117	e00117.1	AAZ0AAA22YO12FM1	FP230484
GS00117	e00117.1	AAZ0AAA28YL14FM1	FP226033
GS00117	e00117.1	AAZ0AAA39YL04FM1	FP216733
GS00117	e00117.1	AAZ0AAA49YJ05FM1	FP208308
GS00117	e00117.1	AAZ0AAA52YL11FM1	FP205941
GS00117	e00117.1	AAZ0AAA5YE22FM1	FP203894
GS00117	e00117.1	AAZ0AAA8YK09FM1	FP201430
GS00118	e00118.1	AAZ0AAA24YP05FM1	FP228913
GS00118	e00118.1	AAZ0AAA49YA08FM1	FP208731
GS00118	e00118.1	AAZ0AAA4YB12FM1	FP207926
GS00118	e00118.1	AAZ0AAA7YB04FM1	FP202635
GS00118	e00118.1	AAZ0ABA14YJ13FM1	FP197589
GS00119	e00119.1	AAZ0AAA53YP07FM1	FP204963
GS00119	e00119.1	AAZ0AAA8YD11FM1	FP201753
GS00120	e00120.1	AAZ0AAA22YJ05FM1	FP230733
GS00120	e00120.1	AAZ0AAA38YF17FM1	FP217793
GS00120	e00120.1	AAZ0ABA6YG18FM1	FP163340
GS00120	e00120.2	AAZ0ABA3YD21FM1	FP176563
GS00120	e00120.3	AAZ0AAA38YJ08FM1	FP217613
GS00121	e00121.1	AAZ0AAA10YJ20FM1	FP235892
GS00121	e00121.1	AAZ0AAA40YH12FM1	FP215391
GS00121	e00121.1	AAZ0ABA13YF06FM1	FP198590
GS00121	e00121.1	AAZ0ABA26YO02FM1	FP187415
GS00121	e00121.1	AAZ0ABA49YO12FM1	FP168317
GS00121	e00121.2	AAZ0AAA37YM09FM1	FP218215
GS00122	e00122.1	AAZ0AAA27YM19FM1	FP226735
GS00122	e00122.1	AAZ0AAA31YA15FM1	FP223470
GS00122	e00122.1	AAZ0AAA47YH21FM1	FP209932
GS00122	e00122.1	AAZ0ABA29YA07FM1	FP185785
GS00123	e00123.1	AAZ0AAA1YL16FM1	FP232513
GS00123	e00123.1	AAZ0AAA23YE18FM1	FP230187
GS00123	e00123.1	AAZ0AAA23YF01FM1	FP230172
GS00123	e00123.1	AAZ0AAA23YO17FM1	FP229702
GS00123	e00123.1	AAZ0AAA34YL14FM1	FP220578
GS00123	e00123.1	AAZ0AAA40YD01FM1	FP215615
GS00123	e00123.1	AAZ0AAA46YH19FM1	FP210755
GS00123	e00123.1	AAZ0AAA49YK03FM1	FP208271
GS00123	e00123.1	AAZ0AAA4YJ22FM1	FP207529
GS00123	e00123.1	AAZ0AAA51YK09FM1	FP206787
GS00123	e00123.1	AAZ0AAA52YN08FM1	FP205846
GS00123	e00123.1	AAZ0AAA53YL13FM1	FP205138
GS00123	e00123.1	AAZ0AAA6YI07FM1	FP203003
GS00123	e00123.1	AAZ0AAA9YF17FM1	FP200874
GS00123	e00123.1	AAZ0ABA32YM19FM1	FP182320
GS00123	e00123.1	AAZ0ABA48YB14FM1	FP169734
GS00123	e00123.1	AAZ0ABA4YA07FM1	FP168226
GS00123	e00123.1	AAZ0ABA51YF05FM1	FP166428
GS00123	e00123.2	AAZ0AAA14YN02FM1	FP234697
GS00123	e00123.3	AAZ0AAA41YF10FM1	FP214709
GS00124	e00124.1	AAZ0AAA16YL19FM1	FP233992
GS00124	e00124.1	AAZ0AAA2YK12FM1	FP224538
GS00124	e00124.1	AAZ0AAA41YB13FM1	FP214892
GS00124	e00124.1	AAZ0AAA45YM20FM1	FP211293
GS00124	e00124.2	AAZ0AAA13YO05FM1	FP235038
GS00125	e00125.1	AAZ0AAA15YK01FM1	FP234404
GS00125	e00125.1	AAZ0AAA27YP03FM1	FP226624
GS00125	e00125.1	AAZ0AAA30YN10FM1	FP223628
GS00125	e00125.1	AAZ0AAA38YI17FM1	FP217644
GS00125	e00125.1	AAZ0AAA3YJ20FM1	FP216050
GS00125	e00125.1	AAZ0AAA42YN05FM1	FP213575
GS00125	e00125.1	AAZ0AAA54YH04FM1	FP204587
GS00125	e00125.2	AAZ0AAA25YI20FM1	FP228473
GS00126	e00126.1	AAZ0AAA10YF08FM1	FP235998
GS00126	e00126.1	AAZ0AAA14YI20FM1	FP234793
GS00126	e00126.1	AAZ0AAA14YK12FM1	FP234754
GS00126	e00126.1	AAZ0AAA30YD24FM1	FP224085
GS00126	e00126.1	AAZ0AAA40YJ12FM1	FP215291
GS00126	e00126.1	AAZ0AAA41YP01FM1	FP214248
GS00126	e00126.1	AAZ0AAA5YE23FM1	FP203892
GS00127	e00127.1	AAZ0ABA21YN10FM1	FP191250
GS00127	e00127.1	AAZ0ABA26YF03FM1	FP187862
GS00127	e00127.1	AAZ0ABA8YN13FM1	FP161431
GS00128	e00128.1	AAZ0AAA15YG23FM1	FP234474
GS00128	e00128.1	AAZ0AAA31YN18FM1	FP222816
GS00128	e00128.1	AAZ0AAA36YK15FM1	FP219087
GS00128	e00128.1	AAZ0AAA39YP11FM1	FP216526
GS00128	e00128.1	AAZ0AAA45YD04FM1	FP211738
GS00128	e00128.1	AAZ0AAA48YC05FM1	FP209437
GS00128	e00128.1	AAZ0ABA12YL07FM1	FP199069
GS00128	e00128.1	AAZ0ABA17YJ20FM1	FP195271
GS00128	e00128.1	AAZ0ABA36YL14FM1	FP179287
GS00128	e00128.1	AAZ0ABA38YC19FM1	FP178116
GS00129	e00129.1	AAZ0AAA5YB01FM1	FP204105
GS00129	e00129.1	AAZ0ABA17YD16FM1	FP195573
GS00129	e00129.1	AAZ0ABA23YC10FM1	FP190275
GS00129	e00129.1	AAZ0ABA37YA18FM1	FP179032
GS00129	e00129.1	AAZ0ABA39YG05FM1	FP177209
GS00129	e00129.1	AAZ0ABA39YH23FM1	FP177131
GS00129	e00129.1	AAZ0ABA39YO10FM1	FP176818
GS00129	e00129.1	AAZ0ABA41YP01FM1	FP174578
GS00129	e00129.1	AAZ0ABA49YC23FM1	FP168882
GS00130	e00130.1	AAZ0ABA30YJ08FM1	FP183931
GS00130	e00130.1	AAZ0ABA36YH23FM1	FP179466
GS00130	e00130.1	AAZ0ABA36YJ13FM1	FP179383
GS00130	e00130.1	AAZ0ABA40YL06FM1	FP175563
GS00130	e00130.1	AAZ0ABA43YJ03FM1	FP173281
GS00130	e00130.2	AAZ0ABA43YJ08FM1	FP173271
GS00130	e00130.3	AAZ0AAA23YE19FM1	FP230185
GS00131	e00131.1	AAZ0AAA31YI14FM1	FP223072
GS00131	e00131.1	AAZ0AAA35YJ08FM1	FP219924
GS00131	e00131.1	AAZ0AAA47YD23FM1	FP210137
GS00131	e00131.1	AAZ0AAA5YN02FM1	FP203518
GS00131	e00131.1	AAZ0ABA13YJ23FM1	FP198364
GS00131	e00131.1	AAZ0ABA39YM21FM1	FP176894
GS00131	e00131.1	AAZ0ABA42YJ24FM1	FP174016
GS00131	e00131.1	AAZ0ABA50YL14FM1	FP166901
GS00131	e00131.1	AAZ0ABA9YM10FM1	FP160726
GS00131	e00131.2	AAZ0ABA15YL10FM1	FP196744
GS00132	e00132.1	AAZ0AAA13YG05FM1	FP235227
GS00132	e00132.1	AAZ0AAA34YI16FM1	FP220729
GS00132	e00132.1	AAZ0AAA4YK17FM1	FP207491
GS00133	e00133.1	AAZ0AAA14YH15FM1	FP234820
GS00133	e00133.1	AAZ0AAA34YN03FM1	FP220504
GS00133	e00133.1	AAZ0AAA49YC10FM1	FP208638
GS00133	e00133.1	AAZ0AAA53YM11FM1	FP205098
GS00133	e00133.1	AAZ0ABA26YI06FM1	FP187711
GS00133	e00133.1	AAZ0ABA4YA06FM1	FP168228
GS00133	e00133.1	AAZ0ABA5YI04FM1	FP164030
GS00134	e00134.1	AAZ0AAA16YB20FM1	FP234225
GS00134	e00134.1	AAZ0AAA20YA20FM1	FP232396
GS00134	e00134.1	AAZ0AAA30YP11FM1	FP223527
GS00134	e00134.1	AAZ0AAA48YA17FM1	FP209513
GS00134	e00134.1	AAZ0AAA51YC23FM1	FP207091
GS00134	e00134.1	AAZ0ABA34YJ06FM1	FP180944
GS00134	e00134.1	AAZ0ABA35YI23FM1	FP180189
GS00134	e00134.2	AAZ0AAA3YI24FM1	FP216093
GS00135	e00135.1	AAZ0AAA14YO24FM1	FP234651
GS00135	e00135.1	AAZ0AAA3YN07FM1	FP215881
GS00135	e00135.1	AAZ0AAA6YB03FM1	FP203312
GS00135	e00135.1	AAZ0ABA44YF20FM1	FP172636
GS00135	e00135.1	AAZ0ABA50YA03FM1	FP167471
GS00136	e00136.1	AAZ0AAA14YP09FM1	FP234644
GS00136	e00136.1	AAZ0AAA18YE18FM1	FP233410
GS00136	e00136.1	AAZ0AAA26YM21FM1	FP227519
GS00136	e00136.1	AAZ0AAA27YG22FM1	FP227029
GS00136	e00136.1	AAZ0AAA41YJ21FM1	FP214491
GS00136	e00136.1	AAZ0AAA45YB05FM1	FP211837
GS00136	e00136.1	AAZ0ABA13YD09FM1	FP198688
GS00136	e00136.1	AAZ0ABA44YN18FM1	FP172245
GS00136	e00136.1	AAZ0ABA53YP01FM1	FP164457
GS00136	e00136.2	AAZ0ABA17YP11FM1	FP194996
GS00136	e00136.3	AAZ0AAA22YD11FM1	FP231004
GS00137	e00137.1	AAZ0AAA10YE06FM1	FP236023
GS00137	e00137.1	AAZ0AAA4YJ09FM1	FP207557
GS00137	e00137.1	AAZ0AAA51YO08FM1	FP206599
GS00137	e00137.1	AAZ0ABA14YB03FM1	FP198005
GS00137	e00137.1	AAZ0ABA26YM08FM1	FP187508
GS00137	e00137.1	AAZ0ABA4YL24FM1	FP167665
GS00137	e00137.2	AAZ0ABA12YL12FM1	FP199063
GS00138	e00138.1	AAZ0AAA18YI03FM1	FP233332
GS00138	e00138.1	AAZ0AAA45YL18FM1	FP211347
GS00138	e00138.1	AAZ0AAA4YF08FM1	FP207754
GS00138	e00138.1	AAZ0ABA7YB14FM1	FP162826
GS00138	e00138.2	AAZ0ABA52YL13FM1	FP165397
GS00139	e00139.1	AAZ0AAA20YM24FM1	FP232071
GS00139	e00139.1	AAZ0AAA2YG24FM1	FP224703
GS00139	e00139.1	AAZ0ABA23YE24FM1	FP190156
GS00139	e00139.1	AAZ0ABA37YK16FM1	FP178511
GS00139	e00139.1	AAZ0ABA3YH07FM1	FP176409
GS00139	e00139.1	AAZ0ABA48YF17FM1	FP169529
GS00140	e00140.1	AAZ0AAA27YN06FM1	FP226714
GS00140	e00140.1	AAZ0AAA29YA02FM1	FP225814
GS00140	e00140.1	AAZ0AAA29YJ10FM1	FP225344
GS00140	e00140.1	AAZ0AAA29YM21FM1	FP225198
GS00140	e00140.1	AAZ0AAA31YL09FM1	FP222925
GS00140	e00140.1	AAZ0AAA42YA15FM1	FP214173
GS00140	e00140.1	AAZ0AAA53YH08FM1	FP205341
GS00140	e00140.2	AAZ0AAA35YD24FM1	FP220179
GS00140	e00140.2	AAZ0AAA52YM18FM1	FP205873
GS00140	e00140.2	AAZ0AAA9YD21FM1	FP200963
GS00141	e00141.1	AAZ0AAA22YE15FM1	FP230950
GS00141	e00141.1	AAZ0AAA28YL01FM1	FP226058
GS00141	e00141.1	AAZ0AAA33YD08FM1	FP221773
GS00141	e00141.1	AAZ0AAA37YC01FM1	FP218732
GS00141	e00141.1	AAZ0AAA4YP21FM1	FP207240
GS00141	e00141.1	AAZ0AAA5YO08FM1	FP203452
GS00141	e00141.1	AAZ0ABA21YD13FM1	FP191718
GS00141	e00141.1	AAZ0ABA34YG05FM1	FP181085
GS00141	e00141.2	AAZ0AAA7YP09FM1	FP201952
GS00142	e00142.1	AAZ0AAA12YL22FM1	FP235469
GS00142	e00142.1	AAZ0AAA23YO18FM1	FP229700
GS00142	e00142.1	AAZ0AAA35YL14FM1	FP219816
GS00142	e00142.1	AAZ0AAA7YA02FM1	FP202687
GS00142	e00142.1	AAZ0ABA33YM23FM1	FP181521
GS00142	e00142.1	AAZ0ABA35YC03FM1	FP180514
GS00143	e00143.1	AAZ0AAA10YG06FM1	FP235976
GS00143	e00143.1	AAZ0AAA17YE02FM1	FP233798
GS00143	e00143.1	AAZ0AAA29YN03FM1	FP225188
GS00143	e00143.1	AAZ0ABA10YJ21FM1	FP199900
GS00143	e00143.1	AAZ0ABA19YP23FM1	FP193453
GS00143	e00143.1	AAZ0ABA28YF01FM1	FP186325
GS00143	e00143.1	AAZ0ABA36YL23FM1	FP179268
GS00143	e00143.1	AAZ0ABA49YL20FM1	FP168450
GS00144	e00144.1	AAZ0AAA16YJ22FM1	FP234037
GS00144	e00144.1	AAZ0AAA3YC23FM1	FP216365
GS00144	e00144.1	AAZ0AAA8YB05FM1	FP201864
GS00144	e00144.1	AAZ0ABA24YM23FM1	FP189016
GS00144	e00144.1	AAZ0ABA38YI24FM1	FP177819
GS00144	e00144.1	AAZ0ABA43YD19FM1	FP173533
GS00144	e00144.1	AAZ0ABA43YI10FM1	FP173312
GS00144	e00144.1	AAZ0ABA48YN13FM1	FP169162
GS00144	e00144.1	AAZ0ABA8YL18FM1	FP161524
GS00144	e00144.2	AAZ0ABA9YD16FM1	FP161150
GS00144	e00144.3	AAZ0AAA7YM03FM1	FP202119
GS00144	e00144.4	AAZ0ABA35YK22FM1	FP180091
GS00144	e00144.5	AAZ0ABA48YM01FM1	FP169241
GS00144	e00144.6	AAZ0AAA40YL18FM1	FP215177
GS00145	e00145.1	AAZ0AAA12YH05FM1	FP235580
GS00145	e00145.1	AAZ0AAA29YD18FM1	FP225636
GS00145	e00145.1	AAZ0AAA37YF05FM1	FP218570
GS00145	e00145.1	AAZ0AAA40YF07FM1	FP215500
GS00145	e00145.1	AAZ0AAA54YJ09FM1	FP204480
GS00145	e00145.1	AAZ0ABA22YG19FM1	FP190816
GS00145	e00145.1	AAZ0ABA40YG11FM1	FP175751
GS00145	e00145.1	AAZ0ABA44YL23FM1	FP172334
GS00145	e00145.1	AAZ0ABA46YL12FM1	FP170807
GS00145	e00145.1	AAZ0ABA46YM06FM1	FP170767
GS00145	e00145.1	AAZ0ABA6YI17FM1	FP163249
GS00145	e00145.2	AAZ0ABA38YM01FM1	FP177676
GS00145	e00145.3	AAZ0ABA9YF20FM1	FP161045
GS00145	e00145.4	AAZ0AAA51YN07FM1	FP206647
GS00146	e00146.1	AAZ0AAA27YI07FM1	FP226962
GS00146	e00146.1	AAZ0AAA29YN12FM1	FP225168
GS00146	e00146.1	AAZ0AAA33YH10FM1	FP221573
GS00146	e00146.1	AAZ0AAA37YF11FM1	FP218556
GS00146	e00146.1	AAZ0AAA37YL13FM1	FP218263
GS00146	e00146.1	AAZ0AAA38YN07FM1	FP217412
GS00146	e00146.1	AAZ0AAA4YN16FM1	FP207343
GS00146	e00146.1	AAZ0ABA34YA03FM1	FP181375
GS00146	e00146.2	AAZ0AAA22YI13FM1	FP230762
GS00147	e00147.1	AAZ0AAA19YJ11FM1	FP232937
GS00147	e00147.1	AAZ0AAA21YJ11FM1	FP231505
GS00147	e00147.1	AAZ0AAA26YD16FM1	FP227956
GS00147	e00147.1	AAZ0AAA54YM20FM1	FP204309
GS00147	e00147.1	AAZ0ABA37YL23FM1	FP178447
GS00147	e00147.1	AAZ0ABA4YG23FM1	FP167907
GS00148	e00148.1	AAZ0AAA26YJ14FM1	FP227680
GS00148	e00148.1	AAZ0AAA29YO08FM1	FP225119
GS00148	e00148.1	AAZ0AAA35YC17FM1	FP220237
GS00148	e00148.1	AAZ0ABA14YJ04FM1	FP197608
GS00148	e00148.1	AAZ0ABA15YC16FM1	FP197149
GS00148	e00148.1	AAZ0ABA17YJ22FM1	FP195268
GS00148	e00148.1	AAZ0ABA40YL15FM1	FP175550
GS00149	e00149.1	AAZ0AAA14YL13FM1	FP234733
GS00149	e00149.1	AAZ0AAA15YA09FM1	FP234621
GS00149	e00149.1	AAZ0AAA29YH07FM1	FP225455
GS00149	e00149.1	AAZ0AAA4YM21FM1	FP207380
GS00149	e00149.1	AAZ0AAA8YK24FM1	FP201398
GS00150	e00150.1	AAZ0AAA12YG17FM1	FP235592
GS00150	e00150.1	AAZ0AAA20YF23FM1	FP232278
GS00150	e00150.1	AAZ0AAA20YN14FM1	FP232042
GS00150	e00150.1	AAZ0AAA21YF23FM1	FP231655
GS00150	e00150.1	AAZ0AAA25YD17FM1	FP228703
GS00150	e00150.1	AAZ0AAA39YO03FM1	FP216589
GS00150	e00150.1	AAZ0ABA15YC03FM1	FP197175
GS00150	e00150.1	AAZ0ABA22YN14FM1	FP190497
GS00150	e00150.1	AAZ0ABA44YG10FM1	FP172600
GS00150	e00150.1	AAZ0ABA44YK07FM1	FP172415
GS00150	e00150.2	AAZ0AAA37YN21FM1	FP218145
GS00150	e00150.3	AAZ0ABA16YF16FM1	FP196256
GS00150	e00150.4	AAZ0AAA48YB07FM1	FP209481
GS00151	e00151.1	AAZ0AAA1YC23FM1	FP232720
GS00151	e00151.1	AAZ0ABA13YN05FM1	FP198202
GS00151	e00151.1	AAZ0ABA17YG04FM1	FP195449
GS00151	e00151.1	AAZ0ABA19YA11FM1	FP194198
GS00151	e00151.1	AAZ0ABA21YL19FM1	FP191328
GS00151	e00151.1	AAZ0ABA22YK14FM1	FP190644
GS00151	e00151.1	AAZ0ABA24YL09FM1	FP189093
GS00151	e00151.1	AAZ0ABA2YI16FM1	FP184655
GS00151	e00151.1	AAZ0ABA34YL14FM1	FP180837
GS00151	e00151.1	AAZ0ABA38YK22FM1	FP177732
GS00151	e00151.1	AAZ0ABA50YM23FM1	FP166836
GS00151	e00151.1	AAZ0ABA8YH14FM1	FP161731
GS00151	e00151.2	AAZ0AAA23YJ06FM1	FP229975
GS00151	e00151.2	AAZ0AAA53YD22FM1	FP205517
GS00151	e00151.3	AAZ0ABA26YM12FM1	FP187500
GS00151	e00151.4	AAZ0ABA1YF07FM1	FP193191
GS00152	e00152.1	AAZ0AAA25YD05FM1	FP228728
GS00152	e00152.1	AAZ0AAA26YH06FM1	FP227789
GS00152	e00152.1	AAZ0AAA42YM17FM1	FP213601
GS00152	e00152.1	AAZ0AAA46YH05FM1	FP210783
GS00152	e00152.1	AAZ0AAA47YK03FM1	FP209827
GS00152	e00152.1	AAZ0AAA51YK20FM1	FP206767
GS00152	e00152.1	AAZ0ABA13YB18FM1	FP198766
GS00152	e00152.1	AAZ0ABA13YK23FM1	FP198316
GS00152	e00152.1	AAZ0ABA16YL19FM1	FP195962
GS00152	e00152.1	AAZ0ABA17YI09FM1	FP195338
GS00152	e00152.1	AAZ0ABA18YN10FM1	FP194344
GS00152	e00152.1	AAZ0ABA23YC15FM1	FP190265
GS00152	e00152.1	AAZ0ABA26YN09FM1	FP187452
GS00152	e00152.1	AAZ0ABA36YD02FM1	FP179698
GS00152	e00152.1	AAZ0ABA39YH10FM1	FP177157
GS00152	e00152.1	AAZ0ABA39YN13FM1	FP176861
GS00152	e00152.1	AAZ0ABA49YE21FM1	FP168790
GS00152	e00152.1	AAZ0ABA51YE05FM1	FP166472
GS00152	e00152.2	AAZ0ABA31YM06FM1	FP183099
GS00153	e00153.1	AAZ0AAA19YA04FM1	FP233152
GS00153	e00153.1	AAZ0AAA27YP18FM1	FP226595
GS00153	e00153.1	AAZ0AAA31YN21FM1	FP222808
GS00153	e00153.1	AAZ0AAA36YC01FM1	FP219506
GS00153	e00153.1	AAZ0AAA45YG03FM1	FP211613
GS00153	e00153.1	AAZ0ABA7YM18FM1	FP162276
GS00154	e00154.1	AAZ0AAA18YA18FM1	FP233504
GS00154	e00154.1	AAZ0AAA43YI19FM1	FP213005
GS00154	e00154.1	AAZ0AAA51YL07FM1	FP206746
GS00154	e00154.1	AAZ0AAA54YD13FM1	FP204765
GS00154	e00154.1	AAZ0AAA5YJ08FM1	FP203690
GS00154	e00154.1	AAZ0AAA7YA05FM1	FP202681
GS00155	e00155.1	AAZ0AAA53YA06FM1	FP205702
GS00155	e00155.1	AAZ0ABA16YJ19FM1	FP196057
GS00155	e00155.1	AAZ0ABA35YH06FM1	FP180284
GS00155	e00155.1	AAZ0ABA46YI13FM1	FP170966
GS00155	e00155.2	AAZ0ABA14YC17FM1	FP197921
GS00155	e00155.2	AAZ0ABA52YB07FM1	FP165883
GS00155	e00155.3	AAZ0ABA51YC20FM1	FP166544
GS00156	e00156.1	AAZ0AAA13YH11FM1	FP235197
GS00156	e00156.1	AAZ0AAA16YM01FM1	FP233987
GS00156	e00156.1	AAZ0AAA26YB14FM1	FP228055
GS00156	e00156.1	AAZ0AAA35YJ15FM1	FP219910
GS00156	e00156.1	AAZ0AAA40YM02FM1	FP215157
GS00156	e00156.1	AAZ0ABA22YG10FM1	FP190834
GS00156	e00156.1	AAZ0ABA35YC02FM1	FP180516
GS00156	e00156.1	AAZ0ABA42YA17FM1	FP174487
GS00156	e00156.2	AAZ0AAA42YF16FM1	FP213941
GS00157	e00157.1	AAZ0AAA13YK20FM1	FP235118
GS00157	e00157.1	AAZ0AAA14YB05FM1	FP234967
GS00157	e00157.1	AAZ0AAA20YP09FM1	FP231961
GS00157	e00157.1	AAZ0AAA23YL09FM1	FP229869
GS00157	e00157.1	AAZ0AAA29YM16FM1	FP225208
GS00157	e00157.1	AAZ0AAA30YJ05FM1	FP223823
GS00157	e00157.1	AAZ0AAA33YE04FM1	FP221733
GS00157	e00157.1	AAZ0AAA38YD11FM1	FP217899
GS00157	e00157.1	AAZ0AAA39YO20FM1	FP216553
GS00157	e00157.1	AAZ0AAA43YJ06FM1	FP212983
GS00157	e00157.1	AAZ0AAA43YM08FM1	FP212819
GS00157	e00157.1	AAZ0AAA49YN09FM1	FP208118
GS00158	e00158.1	AAZ0AAA15YF16FM1	FP234505
GS00158	e00158.1	AAZ0AAA40YC10FM1	FP215640
GS00158	e00158.1	AAZ0AAA46YN03FM1	FP210473
GS00158	e00158.1	AAZ0AAA54YM23FM1	FP204302
GS00158	e00158.1	AAZ0AAA9YI03FM1	FP200752
GS00159	e00159.1	AAZ0AAA38YC16FM1	FP217925
GS00159	e00159.1	AAZ0AAA47YD19FM1	FP210145
GS00159	e00159.1	AAZ0ABA33YB07FM1	FP182095
GS00159	e00159.1	AAZ0ABA41YN05FM1	FP174679
GS00160	e00160.1	AAZ0AAA53YF17FM1	FP205421
GS00160	e00160.1	AAZ0ABA26YN14FM1	FP187441
GS00160	e00160.1	AAZ0ABA28YC08FM1	FP186454
GS00160	e00160.1	AAZ0ABA39YI04FM1	FP177125
GS00160	e00160.1	AAZ0ABA50YN18FM1	FP166799
GS00160	e00160.2	AAZ0ABA30YG09FM1	FP184068
GS00160	e00160.3	AAZ0ABA35YB22FM1	FP180525
GS00160	e00160.4	AAZ0ABA1YA10FM1	FP193428
GS00160	e00160.4	AAZ0ABA53YK08FM1	FP164692
GS00161	e00161.1	AAZ0AAA10YI10FM1	FP235925
GS00161	e00161.1	AAZ0AAA12YF06FM1	FP235625
GS00161	e00161.1	AAZ0AAA18YE17FM1	FP233411
GS00161	e00161.1	AAZ0AAA21YF10FM1	FP231684
GS00161	e00161.1	AAZ0AAA24YI07FM1	FP229248
GS00161	e00161.1	AAZ0AAA26YC11FM1	FP228013
GS00161	e00161.1	AAZ0AAA32YC11FM1	FP222579
GS00161	e00161.1	AAZ0AAA42YK13FM1	FP213703
GS00161	e00161.1	AAZ0AAA43YC16FM1	FP213305
GS00161	e00161.1	AAZ0AAA4YD15FM1	FP207820
GS00161	e00161.1	AAZ0AAA54YJ11FM1	FP204475
GS00161	e00161.1	AAZ0ABA15YN07FM1	FP196654
GS00161	e00161.1	AAZ0ABA17YL12FM1	FP195188
GS00161	e00161.1	AAZ0ABA23YH13FM1	FP190028
GS00161	e00161.1	AAZ0ABA35YA18FM1	FP180583
GS00161	e00161.1	AAZ0ABA38YE21FM1	FP178017
GS00161	e00161.1	AAZ0ABA3YA23FM1	FP176708
GS00161	e00161.1	AAZ0ABA49YB24FM1	FP168929
GS00161	e00161.1	AAZ0ABA4YN18FM1	FP167576
GS00161	e00161.1	AAZ0ABA50YF09FM1	FP167207
GS00161	e00161.1	AAZ0ABA52YD16FM1	FP165766
GS00161	e00161.1	AAZ0ABA8YA03FM1	FP162105
GS00161	e00161.1	AAZ0ABA9YM11FM1	FP160724
GS00161	e00161.2	AAZ0ABA26YG11FM1	FP187795
GS00161	e00161.3	AAZ0ABA53YK15FM1	FP164679
GS00162	e00162.1	AAZ0ABA22YL13FM1	FP190601
GS00162	e00162.1	AAZ0ABA25YC12FM1	FP188753
GS00162	e00162.1	AAZ0ABA45YE17FM1	FP171915
GS00162	e00162.1	AAZ0ABA47YP04FM1	FP169844
GS00163	e00163.1	AAZ0AAA17YM15FM1	FP233600
GS00163	e00163.1	AAZ0AAA28YI11FM1	FP226183
GS00163	e00163.1	AAZ0AAA2YJ02FM1	FP224604
GS00163	e00163.1	AAZ0AAA42YD07FM1	FP214051
GS00163	e00163.1	AAZ0AAA49YB05FM1	FP208693
GS00163	e00163.1	AAZ0AAA4YK06FM1	FP207515
GS00163	e00163.1	AAZ0ABA1YE16FM1	FP193221
GS00163	e00163.1	AAZ0ABA23YC12FM1	FP190272
GS00163	e00163.1	AAZ0ABA26YE10FM1	FP187894
GS00163	e00163.1	AAZ0ABA41YC10FM1	FP175228
GS00163	e00163.1	AAZ0ABA4YF14FM1	FP167979
GS00164	e00164.1	AAZ0ABA33YP05FM1	FP181420
GS00164	e00164.1	AAZ0ABA41YD23FM1	FP175152
GS00164	e00164.1	AAZ0ABA42YB08FM1	FP174453
GS00164	e00164.1	AAZ0ABA9YF07FM1	FP161075
GS00165	e00165.1	AAZ0AAA22YA07FM1	FP231164
GS00165	e00165.1	AAZ0AAA2YN06FM1	FP224402
GS00165	e00165.1	AAZ0AAA31YF15FM1	FP223225
GS00165	e00165.1	AAZ0AAA41YG11FM1	FP214661
GS00166	e00166.1	AAZ0AAA13YM12FM1	FP235078
GS00166	e00166.1	AAZ0AAA54YI15FM1	FP204514
GS00166	e00166.1	AAZ0ABA46YO11FM1	FP170654
GS00166	e00166.1	AAZ0ABA50YI15FM1	FP167043
GS00166	e00166.2	AAZ0ABA24YG08FM1	FP189333
GS00166	e00166.3	AAZ0ABA40YM13FM1	FP175513
GS00167	e00167.1	AAZ0AAA10YA18FM1	FP236105
GS00167	e00167.1	AAZ0AAA1YN02FM1	FP232480
GS00167	e00167.1	AAZ0AAA26YA23FM1	FP228086
GS00167	e00167.1	AAZ0AAA36YA19FM1	FP219561
GS00167	e00167.1	AAZ0AAA38YJ16FM1	FP217594
GS00167	e00167.1	AAZ0AAA40YO24FM1	FP215023
GS00167	e00167.1	AAZ0ABA13YH01FM1	FP198499
GS00167	e00167.1	AAZ0ABA14YJ02FM1	FP197612
GS00167	e00167.1	AAZ0ABA15YI21FM1	FP196861
GS00167	e00167.1	AAZ0ABA30YH19FM1	FP184002
GS00167	e00167.1	AAZ0ABA48YB17FM1	FP169730
GS00167	e00167.1	AAZ0ABA50YA12FM1	FP167453
GS00167	e00167.1	AAZ0ABA53YJ06FM1	FP164735
GS00167	e00167.2	AAZ0ABA28YN21FM1	FP185906
GS00168	e00168.1	AAZ0AAA10YB23FM1	FP236077
GS00168	e00168.1	AAZ0AAA38YE13FM1	FP217849
GS00168	e00168.1	AAZ0ABA39YL09FM1	FP176978
GS00168	e00168.2	AAZ0AAA14YM03FM1	FP234719
GS00168	e00168.2	AAZ0ABA19YN16FM1	FP193573
GS00168	e00168.2	AAZ0ABA28YA08FM1	FP186547
GS00168	e00168.2	AAZ0ABA42YB03FM1	FP174468
GS00169	e00169.1	AAZ0AAA12YJ12FM1	FP235526
GS00169	e00169.1	AAZ0AAA13YP02FM1	FP235017
GS00169	e00169.1	AAZ0AAA15YL24FM1	FP234359
GS00169	e00169.1	AAZ0AAA33YK16FM1	FP221412
GS00169	e00169.1	AAZ0AAA41YD05FM1	FP214807
GS00169	e00169.1	AAZ0AAA54YA23FM1	FP204888
GS00169	e00169.1	AAZ0AAA9YG12FM1	FP200831
GS00170	e00170.1	AAZ0AAA15YH09FM1	FP234464
GS00170	e00170.1	AAZ0AAA26YL04FM1	FP227605
GS00170	e00170.1	AAZ0AAA41YB08FM1	FP214903
GS00170	e00170.1	AAZ0AAA9YP22FM1	FP200378
GS00170	e00170.1	AAZ0ABA10YO13FM1	FP199684
GS00170	e00170.1	AAZ0ABA19YO23FM1	FP193501
GS00170	e00170.1	AAZ0ABA22YE16FM1	FP190911
GS00170	e00170.1	AAZ0ABA29YK19FM1	FP185272
GS00170	e00170.1	AAZ0ABA41YC11FM1	FP175226
GS00170	e00170.1	AAZ0ABA53YF03FM1	FP164922
GS00170	e00170.1	AAZ0ABA6YA19FM1	FP163641
GS00170	e00170.1	AAZ0ABA7YE14FM1	FP162684
GS00170	e00170.2	AAZ0ABA26YC07FM1	FP187998
GS00170	e00170.3	AAZ0ABA16YO20FM1	FP195809
GS00170	e00170.3	AAZ0ABA19YC21FM1	FP194085
GS00171	e00171.1	AAZ0ABA19YJ22FM1	FP193746
GS00171	e00171.1	AAZ0ABA31YE19FM1	FP183416
GS00171	e00171.1	AAZ0ABA39YD15FM1	FP177324
GS00171	e00171.1	AAZ0ABA42YF04FM1	FP174263
GS00171	e00171.1	AAZ0ABA49YP14FM1	FP168261
GS00171	e00171.1	AAZ0ABA6YG04FM1	FP163367
GS00172	e00172.1	AAZ0AAA30YN13FM1	FP223620
GS00172	e00172.1	AAZ0AAA33YG08FM1	FP221626
GS00172	e00172.1	AAZ0AAA38YI21FM1	FP217633
GS00172	e00172.1	AAZ0AAA6YM04FM1	FP202837
GS00173	e00173.1	AAZ0AAA16YD23FM1	FP234177
GS00173	e00173.1	AAZ0AAA33YN23FM1	FP221239
GS00173	e00173.1	AAZ0AAA3YB24FM1	FP216408
GS00173	e00173.1	AAZ0AAA51YO14FM1	FP206588
GS00174	e00174.1	AAZ0AAA2YB03FM1	FP224989
GS00174	e00174.1	AAZ0AAA39YL16FM1	FP216713
GS00174	e00174.1	AAZ0AAA40YP16FM1	FP214988
GS00174	e00174.1	AAZ0AAA42YH04FM1	FP213874
GS00174	e00174.1	AAZ0AAA48YC22FM1	FP209399
GS00174	e00174.1	AAZ0AAA48YN06FM1	FP208878
GS00174	e00174.1	AAZ0AAA49YD14FM1	FP208580
GS00174	e00174.1	AAZ0AAA51YM02FM1	FP206709
GS00174	e00174.1	AAZ0ABA12YI11FM1	FP199208
GS00174	e00174.1	AAZ0ABA37YP15FM1	FP178267
GS00174	e00174.1	AAZ0ABA44YL19FM1	FP172345
GS00175	e00175.1	AAZ0AAA21YD10FM1	FP231784
GS00175	e00175.1	AAZ0AAA28YI14FM1	FP226176
GS00175	e00175.1	AAZ0AAA39YE03FM1	FP217078
GS00175	e00175.2	AAZ0AAA6YC20FM1	FP203223
GS00175	e00175.2	AAZ0ABA42YF01FM1	FP174269
GS00175	e00175.3	AAZ0AAA21YE08FM1	FP231743
GS00176	e00176.1	AAZ0AAA6YJ14FM1	FP202952
GS00176	e00176.1	AAZ0ABA10YD15FM1	FP200190
GS00176	e00176.1	AAZ0ABA10YL19FM1	FP199810
GS00176	e00176.1	AAZ0ABA1YG01FM1	FP193157
GS00176	e00176.1	AAZ0ABA45YJ01FM1	FP171695
GS00176	e00176.2	AAZ0ABA19YL06FM1	FP193686
GS00177	e00177.1	AAZ0AAA17YF11FM1	FP233767
GS00177	e00177.1	AAZ0AAA28YK16FM1	FP226079
GS00177	e00177.1	AAZ0ABA27YH18FM1	FP186963
GS00177	e00177.1	AAZ0ABA50YG17FM1	FP167145
GS00178	e00178.1	AAZ0AAA32YE13FM1	FP222477
GS00178	e00178.1	AAZ0ABA25YO23FM1	FP188153
GS00178	e00178.1	AAZ0ABA35YK14FM1	FP180108
GS00178	e00178.1	AAZ0ABA36YC02FM1	FP179746
GS00178	e00178.1	AAZ0ABA4YE13FM1	FP168030
GS00178	e00178.2	AAZ0ABA40YL16FM1	FP175548
GS00178	e00178.2	AAZ0ABA5YO17FM1	FP163735
GS00179	e00179.1	AAZ0AAA22YH13FM1	FP230808
GS00179	e00179.1	AAZ0AAA9YM19FM1	FP200526
GS00179	e00179.1	AAZ0ABA10YH08FM1	FP200016
GS00179	e00179.1	AAZ0ABA14YE11FM1	FP197829
GS00179	e00179.1	AAZ0ABA21YJ06FM1	FP191452
GS00179	e00179.1	AAZ0ABA29YJ11FM1	FP185337
GS00179	e00179.1	AAZ0ABA2YB04FM1	FP184980
GS00179	e00179.1	AAZ0ABA37YJ17FM1	FP178560
GS00179	e00179.1	AAZ0ABA38YH12FM1	FP177894
GS00179	e00179.1	AAZ0ABA39YI19FM1	FP177096
GS00179	e00179.1	AAZ0ABA51YD07FM1	FP166521
GS00179	e00179.1	AAZ0ABA51YG15FM1	FP166358
GS00179	e00179.1	AAZ0ABA8YB14FM1	FP162020
GS00179	e00179.2	AAZ0ABA30YD18FM1	FP184166
GS00180	e00180.1	AAZ0AAA33YP05FM1	FP221179
GS00180	e00180.1	AAZ0AAA52YB19FM1	FP206418
GS00180	e00180.1	AAZ0ABA22YE22FM1	FP190899
GS00180	e00180.1	AAZ0ABA8YF14FM1	FP161826
GS00180	e00180.2	AAZ0AAA29YJ23FM1	FP225319
GS00181	e00181.1	AAZ0AAA24YE12FM1	FP229428
GS00181	e00181.1	AAZ0AAA28YK17FM1	FP226077
GS00181	e00181.1	AAZ0AAA3YN23FM1	FP215855
GS00181	e00181.1	AAZ0AAA9YG01FM1	FP200855
GS00181	e00181.1	AAZ0ABA47YH15FM1	FP170205
GS00181	e00181.2	AAZ0AAA44YN01FM1	FP212034
GS00182	e00182.1	AAZ0AAA16YG22FM1	FP234107
GS00182	e00182.1	AAZ0ABA12YE15FM1	FP199388
GS00182	e00182.1	AAZ0ABA27YN07FM1	FP186695
GS00182	e00182.1	AAZ0ABA34YL12FM1	FP180841
GS00182	e00182.1	AAZ0ABA48YJ21FM1	FP169343
GS00182	e00182.1	AAZ0ABA49YD10FM1	FP168859
GS00182	e00182.1	AAZ0ABA50YD03FM1	FP167321
GS00183	e00183.1	AAZ0AAA14YP06FM1	FP234647
GS00183	e00183.1	AAZ0AAA53YF21FM1	FP205413
GS00184	e00184.1	AAZ0AAA26YO21FM1	FP227421
GS00184	e00184.1	AAZ0AAA37YM12FM1	FP218206
GS00184	e00184.2	AAZ0AAA16YK02FM1	FP234033
GS00184	e00184.2	AAZ0AAA1YL12FM1	FP232517
GS00184	e00184.2	AAZ0AAA38YP07FM1	FP217319
GS00184	e00184.3	AAZ0AAA15YD13FM1	FP234554
GS00185	e00185.1	AAZ0AAA12YF09FM1	FP235622
GS00185	e00185.1	AAZ0AAA2YF11FM1	FP224778
GS00185	e00185.1	AAZ0AAA38YD22FM1	FP217880
GS00185	e00185.1	AAZ0AAA5YA15FM1	FP204127
GS00185	e00185.1	AAZ0ABA12YF08FM1	FP199349
GS00185	e00185.1	AAZ0ABA29YB18FM1	FP185712
GS00185	e00185.1	AAZ0ABA48YM06FM1	FP169228
GS00186	e00186.1	AAZ0AAA26YJ07FM1	FP227691
GS00186	e00186.1	AAZ0AAA34YD24FM1	FP220953
GS00186	e00186.1	AAZ0ABA6YA18FM1	FP163643
GS00187	e00187.1	AAZ0AAA47YA06FM1	FP210315
GS00187	e00187.1	AAZ0AAA54YC20FM1	FP204798
GS00188	e00188.1	AAZ0AAA12YO10FM1	FP235410
GS00188	e00188.1	AAZ0ABA29YL23FM1	FP185213
GS00188	e00188.1	AAZ0ABA9YJ23FM1	FP160838
GS00189	e00189.1	AAZ0AAA13YE21FM1	FP235258
GS00189	e00189.1	AAZ0AAA28YG18FM1	FP226263
GS00189	e00189.1	AAZ0AAA29YM13FM1	FP225214
GS00190	e00190.1	AAZ0AAA34YL15FM1	FP220576
GS00190	e00190.1	AAZ0ABA16YL08FM1	FP195984
GS00190	e00190.1	AAZ0ABA34YA22FM1	FP181340
GS00191	e00191.1	AAZ0AAA17YC02FM1	FP233846
GS00191	e00191.1	AAZ0AAA19YF09FM1	FP233033
GS00191	e00191.1	AAZ0AAA42YG08FM1	FP213910
GS00191	e00191.1	AAZ0AAA5YB14FM1	FP204079
GS00192	e00192.1	AAZ0AAA1YJ03FM1	FP232574
GS00192	e00192.1	AAZ0AAA39YE01FM1	FP217081
GS00192	e00192.1	AAZ0AAA3YE12FM1	FP216298
GS00192	e00192.1	AAZ0AAA9YL18FM1	FP200577
GS00193	e00193.1	AAZ0AAA1YF16FM1	FP232656
GS00193	e00193.1	AAZ0AAA33YH05FM1	FP221584
GS00193	e00193.1	AAZ0ABA29YL04FM1	FP185253
GS00193	e00193.1	AAZ0ABA7YP23FM1	FP162114
GS00194	e00194.1	AAZ0AAA34YB19FM1	FP221061
GS00194	e00194.1	AAZ0AAA6YA17FM1	FP203334
GS00194	e00194.1	AAZ0AAA7YG04FM1	FP202396
GS00194	e00194.1	AAZ0ABA10YB17FM1	FP200292
GS00194	e00194.1	AAZ0ABA12YC20FM1	FP199473
GS00194	e00194.1	AAZ0ABA13YP05FM1	FP198097
GS00194	e00194.1	AAZ0ABA51YE16FM1	FP166449
GS00194	e00194.2	AAZ0ABA27YG23FM1	FP187003
GS00195	e00195.1	AAZ0AAA12YE20FM1	FP235635
GS00195	e00195.1	AAZ0AAA35YJ18FM1	FP219903
GS00195	e00195.1	AAZ0AAA38YC07FM1	FP217941
GS00195	e00195.1	AAZ0AAA43YB16FM1	FP213362
GS00195	e00195.1	AAZ0AAA52YG20FM1	FP206176
GS00195	e00195.1	AAZ0AAA54YD19FM1	FP204752
GS00195	e00195.1	AAZ0AAA7YI09FM1	FP202288
GS00196	e00196.1	AAZ0AAA15YK21FM1	FP234386
GS00196	e00196.1	AAZ0AAA20YL07FM1	FP232155
GS00196	e00196.1	AAZ0AAA23YC22FM1	FP230271
GS00196	e00196.1	AAZ0AAA7YJ02FM1	FP202255
GS00197	e00197.1	AAZ0AAA18YM16FM1	FP233229
GS00197	e00197.1	AAZ0AAA20YA09FM1	FP232404
GS00197	e00197.1	AAZ0AAA23YN17FM1	FP229749
GS00197	e00197.1	AAZ0AAA34YC13FM1	FP221025
GS00197	e00197.1	AAZ0AAA37YD21FM1	FP218640
GS00197	e00197.1	AAZ0AAA52YF02FM1	FP206264
GS00198	e00198.1	AAZ0ABA13YC12FM1	FP198729
GS00198	e00198.1	AAZ0ABA1YP03FM1	FP192713
GS00198	e00198.1	AAZ0ABA37YO06FM1	FP178338
GS00198	e00198.1	AAZ0ABA47YK12FM1	FP170065
GS00199	e00199.1	AAZ0AAA17YL04FM1	FP233634
GS00199	e00199.1	AAZ0AAA45YJ20FM1	FP211440
GS00199	e00199.1	AAZ0AAA7YE21FM1	FP202458
GS00200	e00200.1	AAZ0AAA13YF16FM1	FP235240
GS00200	e00200.1	AAZ0AAA13YI01FM1	FP235183
GS00200	e00200.1	AAZ0AAA13YK17FM1	FP235121
GS00200	e00200.1	AAZ0AAA24YG19FM1	FP229323
GS00200	e00200.1	AAZ0AAA27YB21FM1	FP227270
GS00200	e00200.1	AAZ0AAA38YG11FM1	FP217759
GS00200	e00200.1	AAZ0AAA52YJ18FM1	FP206025
GS00200	e00200.1	AAZ0AAA53YD19FM1	FP205524
GS00200	e00200.1	AAZ0ABA15YH23FM1	FP196907
GS00200	e00200.1	AAZ0ABA19YK10FM1	FP193723
GS00200	e00200.1	AAZ0ABA21YO06FM1	FP191211
GS00200	e00200.1	AAZ0ABA23YN13FM1	FP189741
GS00200	e00200.1	AAZ0ABA37YJ19FM1	FP178556
GS00200	e00200.1	AAZ0ABA48YB18FM1	FP169728
GS00200	e00200.1	AAZ0ABA49YP18FM1	FP168254
GS00200	e00200.2	AAZ0ABA4YB05FM1	FP168181
GS00201	e00201.1	AAZ0AAA10YL21FM1	FP235845
GS00201	e00201.1	AAZ0AAA15YC08FM1	FP234582
GS00201	e00201.1	AAZ0AAA15YF15FM1	FP234506
GS00201	e00201.1	AAZ0AAA15YJ17FM1	FP234411
GS00201	e00201.1	AAZ0AAA29YP11FM1	FP225065
GS00201	e00201.1	AAZ0AAA31YA12FM1	FP223476
GS00201	e00201.1	AAZ0AAA36YB12FM1	FP219526
GS00201	e00201.1	AAZ0AAA37YH06FM1	FP218466
GS00201	e00201.1	AAZ0AAA44YG24FM1	FP212308
GS00201	e00201.1	AAZ0AAA4YJ11FM1	FP207551
GS00201	e00201.1	AAZ0ABA31YP02FM1	FP182978
GS00201	e00201.1	AAZ0ABA34YM21FM1	FP180768
GS00201	e00201.1	AAZ0ABA36YN23FM1	FP179169
GS00201	e00201.1	AAZ0ABA40YH11FM1	FP175706
GS00201	e00201.1	AAZ0ABA6YJ10FM1	FP163218
GS00201	e00201.2	AAZ0ABA49YH06FM1	FP168675
GS00201	e00201.3	AAZ0ABA39YH07FM1	FP177160
GS00202	e00202.1	AAZ0AAA14YG08FM1	FP234850
GS00202	e00202.1	AAZ0AAA25YI12FM1	FP228490
GS00202	e00202.1	AAZ0AAA38YH01FM1	FP217727
GS00202	e00202.1	AAZ0ABA12YG15FM1	FP199291
GS00202	e00202.1	AAZ0ABA16YF15FM1	FP196258
GS00202	e00202.1	AAZ0ABA1YD17FM1	FP193270
GS00202	e00202.1	AAZ0ABA35YJ13FM1	FP180160
GS00202	e00202.1	AAZ0ABA37YB24FM1	FP178973
GS00202	e00202.1	AAZ0ABA3YG08FM1	FP176451
GS00202	e00202.1	AAZ0ABA44YN14FM1	FP172253
GS00202	e00202.1	AAZ0ABA5YN04FM1	FP163806
GS00203	e00203.1	AAZ0AAA18YK05FM1	FP233286
GS00203	e00203.1	AAZ0AAA21YM10FM1	FP231351
GS00203	e00203.1	AAZ0AAA29YD02FM1	FP225668
GS00203	e00203.1	AAZ0AAA34YN20FM1	FP220470
GS00204	e00204.1	AAZ0AAA31YP18FM1	FP222721
GS00204	e00204.1	AAZ0AAA43YD17FM1	FP213255
GS00204	e00204.1	AAZ0ABA5YC09FM1	FP164287
GS00205	e00205.1	AAZ0AAA33YJ10FM1	FP221474
GS00205	e00205.1	AAZ0AAA34YJ17FM1	FP220672
GS00205	e00205.1	AAZ0AAA35YK13FM1	FP219861
GS00205	e00205.1	AAZ0AAA9YN06FM1	FP200506
GS00205	e00205.1	AAZ0ABA37YO04FM1	FP178341
GS00205	e00205.1	AAZ0ABA38YP01FM1	FP177535
GS00205	e00205.1	AAZ0ABA49YJ22FM1	FP168547
GS00205	e00205.2	AAZ0ABA10YB21FM1	FP200284
GS00205	e00205.3	AAZ0ABA12YK23FM1	FP199087
GS00206	e00206.1	AAZ0AAA23YH04FM1	FP230078
GS00206	e00206.1	AAZ0AAA23YP18FM1	FP229653
GS00206	e00206.1	AAZ0AAA54YP06FM1	FP204196
GS00206	e00206.1	AAZ0ABA16YN18FM1	FP195863
GS00206	e00206.1	AAZ0ABA18YM09FM1	FP194396
GS00206	e00206.1	AAZ0ABA24YG16FM1	FP189317
GS00206	e00206.1	AAZ0ABA5YB19FM1	FP164316
GS00206	e00206.1	AAZ0ABA8YN05FM1	FP161448
GS00206	e00206.2	AAZ0AAA42YO19FM1	FP213494
GS00207	e00207.1	AAZ0AAA27YJ03FM1	FP226928
GS00207	e00207.1	AAZ0AAA39YE19FM1	FP217045
GS00207	e00207.1	AAZ0AAA43YK11FM1	FP212918
GS00207	e00207.1	AAZ0AAA51YC07FM1	FP207120
GS00207	e00207.1	AAZ0ABA32YA15FM1	FP182911
GS00207	e00207.1	AAZ0ABA48YE07FM1	FP169600
GS00208	e00208.1	AAZ0AAA17YL22FM1	FP233616
GS00208	e00208.1	AAZ0AAA27YO03FM1	FP226672
GS00208	e00208.1	AAZ0AAA2YE11FM1	FP224829
GS00208	e00208.1	AAZ0AAA35YP15FM1	FP219620
GS00208	e00208.1	AAZ0AAA39YB02FM1	FP217230
GS00208	e00208.1	AAZ0AAA3YN21FM1	FP215859
GS00208	e00208.1	AAZ0AAA8YF19FM1	FP201645
GS00209	e00209.1	AAZ0AAA10YI05FM1	FP235930
GS00209	e00209.1	AAZ0AAA36YG12FM1	FP219285
GS00209	e00209.1	AAZ0AAA8YI22FM1	FP201498
GS00209	e00209.1	AAZ0ABA24YK13FM1	FP189134
GS00209	e00209.1	AAZ0ABA35YJ08FM1	FP180171
GS00209	e00209.1	AAZ0ABA40YP21FM1	FP175352
GS00210	e00210.1	AAZ0AAA13YO21FM1	FP235022
GS00210	e00210.1	AAZ0AAA25YO04FM1	FP228213
GS00210	e00210.1	AAZ0AAA3YL07FM1	FP215990
GS00210	e00210.1	AAZ0AAA54YD21FM1	FP204748
GS00210	e00210.1	AAZ0AAA5YL22FM1	FP203569
GS00210	e00210.1	AAZ0AAA5YO20FM1	FP203428
GS00210	e00210.1	AAZ0ABA13YF23FM1	FP198551
GS00210	e00210.1	AAZ0ABA20YM08FM1	FP192079
GS00210	e00210.1	AAZ0ABA42YM08FM1	FP173906
GS00210	e00210.2	AAZ0ABA36YB02FM1	FP179795
GS00210	e00210.3	AAZ0ABA17YO15FM1	FP195035
GS00210	e00210.4	AAZ0ABA39YI01FM1	FP177129
GS00211	e00211.1	AAZ0AAA17YB07FM1	FP233863
GS00211	e00211.1	AAZ0AAA32YO22FM1	FP221986
GS00211	e00211.1	AAZ0AAA7YH20FM1	FP202318
GS00212	e00212.1	AAZ0AAA17YP17FM1	FP233527
GS00212	e00212.1	AAZ0AAA28YD06FM1	FP226419
GS00212	e00212.1	AAZ0AAA31YL11FM1	FP222921
GS00212	e00212.1	AAZ0AAA44YM22FM1	FP212043
GS00212	e00212.1	AAZ0AAA48YC02FM1	FP209443
GS00212	e00212.1	AAZ0AAA7YG07FM1	FP202392
GS00212	e00212.1	AAZ0ABA29YG14FM1	FP185473
GS00212	e00212.1	AAZ0ABA38YE06FM1	FP178046
GS00212	e00212.1	AAZ0ABA41YD13FM1	FP175171
GS00212	e00212.1	AAZ0ABA43YC13FM1	FP173597
GS00212	e00212.1	AAZ0ABA47YG17FM1	FP170249
GS00212	e00212.1	AAZ0ABA4YJ06FM1	FP167803
GS00212	e00212.2	AAZ0ABA51YO04FM1	FP166006
GS00212	e00212.3	AAZ0ABA39YE07FM1	FP177295
GS00213	e00213.1	AAZ0AAA14YD18FM1	FP234907
GS00213	e00213.1	AAZ0AAA14YK01FM1	FP234764
GS00213	e00213.1	AAZ0AAA1YO02FM1	FP232456
GS00213	e00213.1	AAZ0AAA23YG18FM1	FP230099
GS00213	e00213.1	AAZ0AAA24YN16FM1	FP228987
GS00213	e00213.1	AAZ0AAA25YG22FM1	FP228559
GS00213	e00213.1	AAZ0AAA40YH02FM1	FP215411
GS00213	e00213.1	AAZ0AAA48YC24FM1	FP209396
GS00213	e00213.1	AAZ0AAA54YH21FM1	FP204554
GS00213	e00213.1	AAZ0ABA16YD14FM1	FP196358
GS00213	e00213.1	AAZ0ABA16YF19FM1	FP196249
GS00213	e00213.1	AAZ0ABA18YE04FM1	FP194778
GS00213	e00213.1	AAZ0ABA32YP16FM1	FP182175
GS00213	e00213.1	AAZ0ABA33YJ19FM1	FP181671
GS00213	e00213.1	AAZ0ABA3YA02FM1	FP176743
GS00213	e00213.1	AAZ0ABA53YE20FM1	FP164935
GS00213	e00213.1	AAZ0ABA8YG18FM1	FP161771
GS00214	e00214.1	AAZ0ABA14YH20FM1	FP197674
GS00214	e00214.1	AAZ0ABA26YE06FM1	FP187903
GS00214	e00214.1	AAZ0ABA30YK16FM1	FP183872
GS00215	e00215.1	AAZ0AAA22YB13FM1	FP231100
GS00215	e00215.1	AAZ0AAA30YK05FM1	FP223778
GS00215	e00215.1	AAZ0ABA12YI16FM1	FP199198
GS00215	e00215.1	AAZ0ABA42YL23FM1	FP173924
GS00215	e00215.2	AAZ0AAA21YC07FM1	FP231833
GS00215	e00215.2	AAZ0AAA23YJ21FM1	FP229946
GS00215	e00215.2	AAZ0ABA18YI01FM1	FP194600
GS00215	e00215.3	AAZ0ABA13YI22FM1	FP198411
GS00216	e00216.1	AAZ0AAA14YD20FM1	FP234905
GS00216	e00216.1	AAZ0AAA1YC07FM1	FP232736
GS00216	e00216.1	AAZ0AAA24YC19FM1	FP229508
GS00216	e00216.1	AAZ0AAA27YH09FM1	FP227006
GS00216	e00216.1	AAZ0AAA29YK11FM1	FP225295
GS00216	e00216.1	AAZ0AAA44YC16FM1	FP212512
GS00216	e00216.1	AAZ0AAA48YJ18FM1	FP209056
GS00216	e00216.1	AAZ0AAA9YI22FM1	FP200714
GS00216	e00216.1	AAZ0ABA12YM01FM1	FP199038
GS00216	e00216.1	AAZ0ABA19YG18FM1	FP193900
GS00216	e00216.1	AAZ0ABA31YE03FM1	FP183443
GS00216	e00216.1	AAZ0ABA35YA11FM1	FP180595
GS00216	e00216.1	AAZ0ABA46YF23FM1	FP171088
GS00216	e00216.1	AAZ0ABA49YJ23FM1	FP168544
GS00217	e00217.1	AAZ0AAA17YG07FM1	FP233748
GS00217	e00217.1	AAZ0AAA27YN07FM1	FP226712
GS00217	e00217.1	AAZ0AAA2YN04FM1	FP224406
GS00217	e00217.1	AAZ0AAA3YP09FM1	FP215790
GS00217	e00217.1	AAZ0ABA28YB24FM1	FP186471
GS00217	e00217.1	AAZ0ABA28YH02FM1	FP186239
GS00217	e00217.1	AAZ0ABA46YO04FM1	FP170672
GS00217	e00217.1	AAZ0ABA48YK01FM1	FP169334
GS00217	e00217.1	AAZ0ABA48YM07FM1	FP169226
GS00217	e00217.1	AAZ0ABA4YC08FM1	FP168131
GS00217	e00217.1	AAZ0ABA6YM02FM1	FP163090
GS00218	e00218.1	AAZ0AAA29YD01FM1	FP225670
GS00218	e00218.1	AAZ0AAA40YH16FM1	FP215385
GS00218	e00218.1	AAZ0AAA46YJ22FM1	FP210644
GS00218	e00218.1	AAZ0AAA53YM21FM1	FP205079
GS00218	e00218.1	AAZ0ABA15YO19FM1	FP196581
GS00219	e00219.1	AAZ0AAA1YP19FM1	FP232417
GS00219	e00219.1	AAZ0AAA20YD10FM1	FP232338
GS00219	e00219.1	AAZ0AAA24YJ08FM1	FP229198
GS00219	e00219.1	AAZ0AAA25YP09FM1	FP228156
GS00219	e00219.1	AAZ0AAA33YA08FM1	FP221916
GS00219	e00219.1	AAZ0AAA35YC24FM1	FP220224
GS00219	e00219.1	AAZ0AAA3YD09FM1	FP216348
GS00219	e00219.1	AAZ0AAA42YO23FM1	FP213486
GS00219	e00219.1	AAZ0AAA43YL22FM1	FP212842
GS00219	e00219.1	AAZ0AAA44YE08FM1	FP212435
GS00219	e00219.1	AAZ0AAA4YD16FM1	FP207817
GS00219	e00219.1	AAZ0AAA4YJ06FM1	FP207564
GS00219	e00219.1	AAZ0AAA4YP08FM1	FP207267
GS00219	e00219.1	AAZ0AAA9YO12FM1	FP200445
GS00219	e00219.1	AAZ0ABA13YF17FM1	FP198564
GS00219	e00219.1	AAZ0ABA35YJ17FM1	FP180152
GS00219	e00219.1	AAZ0ABA3YM08FM1	FP176183
GS00219	e00219.1	AAZ0ABA43YO24FM1	FP172983
GS00219	e00219.1	AAZ0ABA45YB16FM1	FP172067
GS00219	e00219.1	AAZ0ABA7YE04FM1	FP162701
GS00219	e00219.2	AAZ0AAA5YH13FM1	FP203779
GS00220	e00220.1	AAZ0AAA22YP17FM1	FP230435
GS00220	e00220.1	AAZ0AAA27YJ24FM1	FP226886
GS00220	e00220.1	AAZ0AAA33YK07FM1	FP221430
GS00220	e00220.1	AAZ0AAA3YB10FM1	FP216438
GS00220	e00220.1	AAZ0AAA47YB20FM1	FP210236
GS00220	e00220.1	AAZ0AAA4YL05FM1	FP207461
GS00220	e00220.1	AAZ0AAA9YE14FM1	FP200930
GS00220	e00220.1	AAZ0ABA26YD19FM1	FP187926
GS00221	e00221.1	AAZ0AAA12YH08FM1	FP235577
GS00221	e00221.1	AAZ0AAA16YM23FM1	FP233965
GS00221	e00221.1	AAZ0AAA25YL04FM1	FP228361
GS00221	e00221.1	AAZ0AAA27YF23FM1	FP227075
GS00221	e00221.1	AAZ0AAA45YN13FM1	FP211256
GS00221	e00221.1	AAZ0AAA52YH07FM1	FP206151
GS00221	e00221.2	AAZ0AAA33YN06FM1	FP221276
GS00222	e00222.1	AAZ0AAA10YE18FM1	FP236011
GS00222	e00222.1	AAZ0AAA13YF20FM1	FP235236
GS00222	e00222.1	AAZ0AAA21YN17FM1	FP231284
GS00222	e00222.1	AAZ0AAA25YA02FM1	FP228875
GS00222	e00222.1	AAZ0AAA27YB24FM1	FP227263
GS00222	e00222.1	AAZ0AAA38YA12FM1	FP218011
GS00222	e00222.1	AAZ0AAA44YC18FM1	FP212508
GS00222	e00222.1	AAZ0AAA44YN06FM1	FP212024
GS00222	e00222.1	AAZ0AAA45YB23FM1	FP211800
GS00222	e00222.1	AAZ0AAA49YB06FM1	FP208691
GS00222	e00222.1	AAZ0ABA35YK23FM1	FP180088
GS00222	e00222.1	AAZ0ABA9YG11FM1	FP161014
GS00223	e00223.1	AAZ0AAA30YN03FM1	FP223640
GS00223	e00223.1	AAZ0AAA32YO03FM1	FP222023
GS00223	e00223.1	AAZ0AAA33YF10FM1	FP221673
GS00224	e00224.1	AAZ0ABA51YD04FM1	FP166528
GS00224	e00224.1	AAZ0ABA8YB03FM1	FP162053
GS00225	e00225.1	AAZ0AAA23YM13FM1	FP229804
GS00225	e00225.1	AAZ0AAA28YF02FM1	FP226334
GS00225	e00225.1	AAZ0AAA29YB05FM1	FP225762
GS00225	e00225.1	AAZ0AAA38YM01FM1	FP217477
GS00225	e00225.1	AAZ0AAA41YB15FM1	FP214888
GS00225	e00225.1	AAZ0AAA42YD04FM1	FP214057
GS00225	e00225.1	AAZ0AAA46YJ19FM1	FP210650
GS00225	e00225.1	AAZ0ABA14YG18FM1	FP197733
GS00225	e00225.1	AAZ0ABA21YD17FM1	FP191709
GS00225	e00225.1	AAZ0ABA23YF22FM1	FP190108
GS00225	e00225.1	AAZ0ABA27YP10FM1	FP186588
GS00225	e00225.1	AAZ0ABA29YF06FM1	FP185535
GS00225	e00225.1	AAZ0ABA41YF07FM1	FP175081
GS00225	e00225.1	AAZ0ABA4YP07FM1	FP167506
GS00225	e00225.1	AAZ0ABA51YA17FM1	FP166645
GS00225	e00225.1	AAZ0ABA7YI24FM1	FP162455
GS00225	e00225.1	AAZ0ABA8YA13FM1	FP162083
GS00226	e00226.1	AAZ0AAA18YL19FM1	FP233250
GS00226	e00226.1	AAZ0AAA19YK05FM1	FP232919
GS00226	e00226.1	AAZ0AAA29YJ17FM1	FP225328
GS00226	e00226.1	AAZ0AAA2YG09FM1	FP224732
GS00226	e00226.1	AAZ0AAA45YE19FM1	FP211671
GS00226	e00226.1	AAZ0AAA7YM11FM1	FP202102
GS00226	e00226.1	AAZ0ABA21YC22FM1	FP191750
GS00226	e00226.1	AAZ0ABA21YH10FM1	FP191538
GS00226	e00226.1	AAZ0ABA27YP18FM1	FP186572
GS00226	e00226.1	AAZ0ABA31YK23FM1	FP183154
GS00226	e00226.1	AAZ0ABA41YL16FM1	FP174762
GS00226	e00226.1	AAZ0ABA41YP08FM1	FP174561
GS00226	e00226.1	AAZ0ABA5YB08FM1	FP164338
GS00226	e00226.1	AAZ0ABA7YM01FM1	FP162308
GS00226	e00226.1	AAZ0ABA8YE04FM1	FP161894
GS00226	e00226.2	AAZ0AAA36YJ17FM1	FP219132
GS00226	e00226.3	AAZ0AAA51YN21FM1	FP206622
GS00226	e00226.4	AAZ0AAA6YA03FM1	FP203361
GS00227	e00227.1	AAZ0AAA13YC15FM1	FP235311
GS00227	e00227.1	AAZ0AAA22YI10FM1	FP230768
GS00227	e00227.1	AAZ0AAA37YF07FM1	FP218565
GS00227	e00227.1	AAZ0AAA38YH02FM1	FP217724
GS00227	e00227.1	AAZ0AAA42YI09FM1	FP213815
GS00227	e00227.1	AAZ0AAA44YF05FM1	FP212391
GS00227	e00227.1	AAZ0AAA53YB10FM1	FP205646
GS00227	e00227.1	AAZ0ABA12YL17FM1	FP199054
GS00227	e00227.1	AAZ0ABA15YI05FM1	FP196894
GS00227	e00227.1	AAZ0ABA27YN17FM1	FP186677
GS00227	e00227.1	AAZ0ABA2YK23FM1	FP184550
GS00227	e00227.2	AAZ0ABA29YG10FM1	FP185481
GS00228	e00228.1	AAZ0AAA16YC15FM1	FP234208
GS00228	e00228.1	AAZ0AAA35YN04FM1	FP219740
GS00228	e00228.1	AAZ0AAA40YB12FM1	FP215685
GS00228	e00228.1	AAZ0ABA12YE05FM1	FP199409
GS00228	e00228.1	AAZ0ABA31YK18FM1	FP183163
GS00228	e00228.1	AAZ0ABA36YN02FM1	FP179210
GS00229	e00229.1	AAZ0AAA36YH17FM1	FP219230
GS00229	e00229.1	AAZ0AAA40YP14FM1	FP214992
GS00229	e00229.1	AAZ0AAA42YH18FM1	FP213847
GS00229	e00229.1	AAZ0AAA5YA04FM1	FP204150
GS00229	e00229.1	AAZ0ABA22YF04FM1	FP190892
GS00229	e00229.1	AAZ0ABA51YA21FM1	FP166636
GS00230	e00230.1	AAZ0AAA24YM02FM1	FP229064
GS00230	e00230.1	AAZ0AAA27YF08FM1	FP227103
GS00230	e00230.1	AAZ0AAA35YB18FM1	FP220281
GS00230	e00230.1	AAZ0AAA35YK03FM1	FP219884
GS00230	e00230.1	AAZ0AAA41YC02FM1	FP214863
GS00230	e00230.1	AAZ0AAA4YK13FM1	FP207499
GS00230	e00230.1	AAZ0AAA9YJ07FM1	FP200698
GS00230	e00230.1	AAZ0ABA24YD14FM1	FP189460
GS00230	e00230.1	AAZ0ABA30YI18FM1	FP183955
GS00230	e00230.1	AAZ0ABA35YF17FM1	FP180348
GS00231	e00231.1	AAZ0AAA27YD23FM1	FP227171
GS00231	e00231.1	AAZ0AAA2YH06FM1	FP224690
GS00231	e00231.1	AAZ0AAA2YH23FM1	FP224657
GS00231	e00231.1	AAZ0AAA3YC16FM1	FP216376
GS00231	e00231.1	AAZ0AAA42YK20FM1	FP213689
GS00231	e00231.1	AAZ0AAA45YD06FM1	FP211737
GS00231	e00231.1	AAZ0AAA47YJ22FM1	FP209838
GS00231	e00231.1	AAZ0AAA52YN01FM1	FP205858
GS00231	e00231.1	AAZ0ABA16YA17FM1	FP196504
GS00231	e00231.1	AAZ0ABA2YJ10FM1	FP184627
GS00231	e00231.1	AAZ0ABA3YB03FM1	FP176700
GS00231	e00231.1	AAZ0ABA45YO22FM1	FP171421
GS00231	e00231.1	AAZ0ABA8YG04FM1	FP161796
GS00231	e00231.2	AAZ0ABA51YO08FM1	FP165998
GS00232	e00232.1	AAZ0AAA12YJ02FM1	FP235536
GS00232	e00232.1	AAZ0AAA14YL10FM1	FP234736
GS00232	e00232.1	AAZ0AAA24YE10FM1	FP229431
GS00232	e00232.1	AAZ0AAA24YJ03FM1	FP229209
GS00232	e00232.1	AAZ0AAA33YL18FM1	FP221356
GS00232	e00232.1	AAZ0AAA52YM14FM1	FP205881
GS00232	e00232.1	AAZ0AAA9YA03FM1	FP201151
GS00232	e00232.1	AAZ0AAA9YJ15FM1	FP200681
GS00232	e00232.1	AAZ0ABA18YG03FM1	FP194687
GS00233	e00233.1	AAZ0AAA13YI07FM1	FP235177
GS00233	e00233.1	AAZ0AAA28YL06FM1	FP226048
GS00233	e00233.1	AAZ0AAA44YG06FM1	FP212344
GS00234	e00234.1	AAZ0AAA14YD19FM1	FP234906
GS00234	e00234.1	AAZ0AAA17YM03FM1	FP233611
GS00234	e00234.1	AAZ0AAA17YM20FM1	FP233595
GS00234	e00234.1	AAZ0AAA33YN21FM1	FP221242
GS00234	e00234.1	AAZ0AAA41YB17FM1	FP214883
GS00234	e00234.1	AAZ0AAA42YD06FM1	FP214053
GS00234	e00234.1	AAZ0AAA6YJ12FM1	FP202955
GS00235	e00235.1	AAZ0AAA16YD02FM1	FP234197
GS00235	e00235.1	AAZ0AAA52YL21FM1	FP205912
GS00235	e00235.1	AAZ0AAA9YJ03FM1	FP200704
GS00236	e00236.1	AAZ0AAA17YJ15FM1	FP233671
GS00236	e00236.1	AAZ0AAA26YG05FM1	FP227843
GS00236	e00236.1	AAZ0AAA28YH10FM1	FP226231
GS00236	e00236.1	AAZ0AAA44YC12FM1	FP212521
GS00236	e00236.1	AAZ0AAA7YM14FM1	FP202097
GS00236	e00236.1	AAZ0ABA14YP12FM1	FP197300
GS00236	e00236.1	AAZ0ABA26YB16FM1	FP188031
GS00236	e00236.1	AAZ0ABA34YP15FM1	FP180633
GS00236	e00236.1	AAZ0ABA47YJ08FM1	FP170118
GS00236	e00236.2	AAZ0AAA47YF12FM1	FP210059
GS00237	e00237.1	AAZ0AAA12YK14FM1	FP235501
GS00237	e00237.1	AAZ0AAA29YO09FM1	FP225118
GS00237	e00237.1	AAZ0AAA47YF16FM1	FP210052
GS00237	e00237.1	AAZ0AAA53YI20FM1	FP205270
GS00238	e00238.1	AAZ0AAA10YO15FM1	FP235781
GS00238	e00238.1	AAZ0AAA1YH01FM1	FP232623
GS00238	e00238.1	AAZ0AAA20YJ03FM1	FP232204
GS00238	e00238.1	AAZ0AAA22YP15FM1	FP230439
GS00238	e00238.1	AAZ0AAA33YP22FM1	FP221146
GS00238	e00238.1	AAZ0ABA33YD05FM1	FP182000
GS00238	e00238.1	AAZ0ABA39YG03FM1	FP177213
GS00238	e00238.1	AAZ0ABA41YA06FM1	FP175335
GS00238	e00238.1	AAZ0ABA42YN12FM1	FP173844
GS00238	e00238.2	AAZ0AAA33YM19FM1	FP221302
GS00239	e00239.1	AAZ0AAA14YB15FM1	FP234957
GS00239	e00239.1	AAZ0AAA2YD21FM1	FP224860
GS00239	e00239.1	AAZ0ABA13YF03FM1	FP198595
GS00239	e00239.1	AAZ0ABA19YM10FM1	FP193631
GS00239	e00239.1	AAZ0ABA35YL03FM1	FP180079
GS00239	e00239.1	AAZ0ABA36YJ23FM1	FP179359
GS00239	e00239.1	AAZ0ABA38YI01FM1	FP177868
GS00239	e00239.1	AAZ0ABA39YF20FM1	FP177227
GS00239	e00239.1	AAZ0ABA3YJ14FM1	FP176304
GS00239	e00239.1	AAZ0ABA45YC20FM1	FP172001
GS00240	e00240.1	AAZ0AAA30YC11FM1	FP224163
GS00240	e00240.1	AAZ0AAA30YG23FM1	FP223937
GS00241	e00241.1	AAZ0AAA13YH04FM1	FP235204
GS00241	e00241.1	AAZ0AAA27YN02FM1	FP226722
GS00241	e00241.1	AAZ0AAA45YD08FM1	FP211732
GS00241	e00241.1	AAZ0AAA46YA14FM1	FP211106
GS00241	e00241.1	AAZ0AAA51YO13FM1	FP206590
GS00241	e00241.1	AAZ0ABA14YO22FM1	FP197328
GS00241	e00241.1	AAZ0ABA23YB22FM1	FP190304
GS00241	e00241.1	AAZ0ABA23YN16FM1	FP189735
GS00241	e00241.1	AAZ0ABA30YM13FM1	FP183785
GS00241	e00241.1	AAZ0ABA36YP02FM1	FP179114
GS00241	e00241.1	AAZ0ABA53YO07FM1	FP164489
GS00241	e00241.1	AAZ0ABA9YA18FM1	FP161278
GS00241	e00241.2	AAZ0AAA16YJ04FM1	FP234055
GS00241	e00241.2	AAZ0AAA17YN12FM1	FP233580
GS00241	e00241.3	AAZ0AAA37YN03FM1	FP218179
GS00241	e00241.4	AAZ0ABA15YG14FM1	FP196980
GS00241	e00241.5	AAZ0AAA35YG04FM1	FP220072
GS00241	e00241.5	AAZ0AAA41YI02FM1	FP214578
GS00241	e00241.6	AAZ0ABA3YF05FM1	FP176498
GS00241	e00241.7	AAZ0AAA1YK12FM1	FP232541
GS00242	e00242.1	AAZ0AAA18YJ05FM1	FP233309
GS00242	e00242.1	AAZ0AAA20YD06FM1	FP232342
GS00242	e00242.1	AAZ0AAA28YL17FM1	FP226027
GS00242	e00242.1	AAZ0AAA29YA04FM1	FP225809
GS00242	e00242.1	AAZ0AAA39YK06FM1	FP216792
GS00242	e00242.1	AAZ0AAA47YI21FM1	FP209888
GS00242	e00242.1	AAZ0AAA4YO03FM1	FP207321
GS00242	e00242.1	AAZ0AAA53YM22FM1	FP205078
GS00243	e00243.1	AAZ0AAA19YE22FM1	FP233044
GS00243	e00243.1	AAZ0AAA41YL14FM1	FP214405
GS00243	e00243.1	AAZ0AAA8YE18FM1	FP201688
GS00243	e00243.1	AAZ0AAA8YO17FM1	FP201230
GS00244	e00244.1	AAZ0AAA14YM21FM1	FP234702
GS00244	e00244.1	AAZ0AAA33YH21FM1	FP221549
GS00244	e00244.1	AAZ0AAA45YL10FM1	FP211364
GS00244	e00244.1	AAZ0AAA46YD09FM1	FP210974
GS00244	e00244.2	AAZ0AAA5YP05FM1	FP203410
GS00245	e00245.1	AAZ0AAA48YD08FM1	FP209378
GS00245	e00245.1	AAZ0ABA24YD18FM1	FP189451
GS00245	e00245.1	AAZ0ABA53YE03FM1	FP164969
GS00245	e00245.1	AAZ0ABA53YG03FM1	FP164875
GS00245	e00245.2	AAZ0AAA54YP21FM1	FP204165
GS00246	e00246.1	AAZ0AAA17YM23FM1	FP233592
GS00246	e00246.1	AAZ0AAA19YI07FM1	FP232964
GS00246	e00246.1	AAZ0AAA24YD01FM1	FP229498
GS00246	e00246.1	AAZ0AAA37YE23FM1	FP218583
GS00246	e00246.1	AAZ0ABA12YF13FM1	FP199338
GS00246	e00246.1	AAZ0ABA24YK07FM1	FP189148
GS00246	e00246.1	AAZ0ABA26YL10FM1	FP187555
GS00246	e00246.1	AAZ0ABA42YP11FM1	FP173749
GS00246	e00246.1	AAZ0ABA43YG12FM1	FP173401
GS00246	e00246.1	AAZ0ABA43YH14FM1	FP173354
GS00246	e00246.1	AAZ0ABA6YF13FM1	FP163401
GS00246	e00246.2	AAZ0AAA31YL23FM1	FP222896
GS00247	e00247.1	AAZ0AAA10YD19FM1	FP236034
GS00247	e00247.1	AAZ0AAA29YC17FM1	FP225685
GS00247	e00247.1	AAZ0AAA33YB12FM1	FP221857
GS00247	e00247.1	AAZ0ABA24YO16FM1	FP188941
GS00247	e00247.2	AAZ0ABA47YH09FM1	FP170219
GS00248	e00248.1	AAZ0AAA13YE22FM1	FP235257
GS00248	e00248.1	AAZ0AAA29YI24FM1	FP225366
GS00248	e00248.1	AAZ0ABA15YG02FM1	FP197003
GS00248	e00248.1	AAZ0ABA17YK02FM1	FP195259
GS00248	e00248.1	AAZ0ABA21YH22FM1	FP191514
GS00248	e00248.1	AAZ0ABA25YN03FM1	FP188236
GS00249	e00249.1	AAZ0AAA17YA01FM1	FP233893
GS00249	e00249.1	AAZ0AAA33YF02FM1	FP221692
GS00249	e00249.1	AAZ0AAA34YA24FM1	FP221100
GS00249	e00249.1	AAZ0AAA36YE14FM1	FP219376
GS00249	e00249.1	AAZ0ABA2YE23FM1	FP184807
GS00250	e00250.1	AAZ0ABA23YK10FM1	FP189887
GS00250	e00250.1	AAZ0ABA26YM11FM1	FP187502
GS00250	e00250.1	AAZ0ABA46YJ12FM1	FP170919
GS00250	e00250.1	AAZ0ABA47YA20FM1	FP170543
GS00250	e00250.1	AAZ0ABA50YN08FM1	FP166819
GS00251	e00251.1	AAZ0AAA51YO09FM1	FP206597
[truncated: 36,387 more rows]
