# Supplementary material for: Transcriptome analysis of functional differentiation between haploid and diploid cells of Emiliania huxleyi, a globally significant photosynthetic calcifying cell
Source: Genome Biol. 2009 Oct 15;10(10):R114. doi: 10.1186/gb-2009-10-10-r114 (PMC2784329; doi:10.1186/gb-2009-10-10-r114)
Supplement: Additional data file 3 — Clusters and mini-clusters with read numbers by library, and top homologies in UniProt, Swiss-Prot, KOG, and CDD. [file gb-2009-10-10-r114-S3.xls]

## Sheet: Sheet1
Cluster ID	Number of mini-clusters	Mini-clusters	Number of reads from 1N	Number of reads from 2N	p-value	UniProt (TrEMBL+Swiss-Prot) ID	UniProt species	UniProt description	Swiss-Prot ID	Swiss-Prot species	Swiss-Prot description	Kog ID	Kog name	Kog class	Kog group	Cdd ID	Cdd name	Cdd description	Cdd E-value
GS00001	1	e00001.1	6	1	0.0352133	A9AUD4_HERA2	Herpetosiphon aurantiacus (strain ATCC 23779 / DSM 785).	SubName: Full=Band 7 protein; (E-value=4e-20)
GS00002	2	e00002.1 e00002.2	11	5	0.0718793	A8II42_CHLRE	Chlamydomonas reinhardtii.	SubName: Full=T-complex protein 1, gamma subunit; (E-value=0.0)	TCPG_XENLA	Xenopus laevis (African clawed frog).	T-complex protein 1 subunit gamma (TCP-1-gamma) (CCT-gamma) (E-value=0.0)	KOG0364	Chaperonin complex component, TCP-1 gamma subunit (CCT3)	Posttranslational modification, protein turnover, chaperones	CELLULAR PROCESSES AND SIGNALING	cd03337	TCP1_gamma	TCP-1 (CTT or eukaryotic type II) chaperonin family, gamma subunit. Chaperonins are involved in productive folding of proteins. They share a common ge ...	0
GS00003	6	e00003.1 e00003.2 e00003.3 e00003.4 e00003.5 e00003.6	13	6	0.0577941	Q9PTM9_9TELE	Opsanus beta.	SubName: Full=Acetylglutamate-activated carbamoyl phosphate synthase III; (E-value=e-171)	PYR1_EMENI	Emericella nidulans (Aspergillus nidulans).	Protein pyrABCN [Includes: Glutamine-dependent carbamoyl-phosphate (EC 6.3.5.5); Aspartate carbamoyltransferase (EC 2.1.3.2)] (E-value=e-166)	KOG0370	Multifunctional pyrimidine synthesis protein CAD (includes carbamoyl-phophate synthetase, aspartate transcarbamylase, and glutamine amidotransferase)	General function prediction only	POORLY CHARACTERIZED	PRK05294	carB	carbamoyl phosphate synthase large subunit; Reviewed	e-175
GS00004	3	e00004.1 e00004.2 e00004.3	5	8	0.211689	O24532_VOLCA	Volvox carteri f. nagariensis.	SubName: Full=GDP dissociation inhibitor protein GDIV1p; (E-value=e-102)	GDI1_SCHPO	Schizosaccharomyces pombe (Fission yeast).	Probable secretory pathway GDP dissociation inhibitor 1 (E-value=2e-91)	KOG1439	RAB proteins geranylgeranyltransferase component A (RAB escort protein)	Posttranslational modification, protein turnover, chaperones	CELLULAR PROCESSES AND SIGNALING	pfam00996	GDI	GDP dissociation inhibitor.	e-135
GS00005	1	e00005.1	4	2	0.226776	A4RU31_OSTLU	Ostreococcus lucimarinus (strain CCE9901).	SubName: Full=Predicted protein; (E-value=e-149)	NSF_DICDI	Dictyostelium discoideum (Slime mold).	Vesicle-fusing ATPase (EC 3.6.4.6) (N-ethylmaleimide-sensitive factor A) (NEM-sensitive fusion protein A) (Vesicular-fusion protein nfsA) (E-value=e-141)	KOG0741	AAA+-type ATPase	Posttranslational modification, protein turnover, chaperones	CELLULAR PROCESSES AND SIGNALING	pfam00004	AAA	ATPase family associated with various cellular activities (AAA). AAA family proteins often perform chaperone-like functions that assist in the assembl ...	7e-47
GS00006	2	e00006.1 e00006.2	8	0	0.00195771	B8BYB9_THAPS	Thalassiosira pseudonana CCMP1335.	SubName: Full=Predicted protein; (E-value=4e-12)
GS00007	2	e00007.1 e00007.2	5	1	0.0625855	B6AIB1_9CRYT	Cryptosporidium muris RN66.	SubName: Full=Exostosin family protein; (E-value=1e-10)
GS00008	2	e00008.1 e00008.2	4	6	0.27412	B8CGA5_THAPS	Thalassiosira pseudonana CCMP1335.	SubName: Full=Predicted protein; (E-value=2e-23)	PDI_YEAST	Saccharomyces cerevisiae (Baker's yeast).	Protein disulfide-isomerase precursor (EC 5.3.4.1) (PDI) (Thioredoxin-related glycoprotein 1) (E-value=3e-11)	KOG2667	COPII vesicle protein	Intracellular trafficking, secretion, and vesicular transport	CELLULAR PROCESSES AND SIGNALING	pfam07970	DUF1692	Protein of unknown function (DUF1692). This family contains many hypothetical proteins. It also contains proteins which are involved in transport betw ...	1e-22
GS00009	2	e00009.1 e00009.2	4	3	0.363566	B1ZVZ9_OPITP	Opitutus terrae (strain DSM 11246 / PB90-1).	SubName: Full=Nucleotide sugar dehydrogenase; EC=1.1.1.22; (E-value=e-128)	UGDH_MOUSE	Mus musculus (Mouse).	UDP-glucose 6-dehydrogenase (EC 1.1.1.22) (UDP-Glc dehydrogenase) (UDP-GlcDH) (UDPGDH) (E-value=e-128)	KOG2666	UDP-glucose/GDP-mannose dehydrogenase	Carbohydrate transport and metabolism	METABOLISM	COG1004	Ugd	Predicted UDP-glucose 6-dehydrogenase [Cell envelope biogenesis, outer membrane]	3e-78
GS00010	1	e00010.1	3	5	0.25365	B7ZWU7_MAIZE	Zea mays (Maize).	SubName: Full=Putative uncharacterized protein; (E-value=e-111)	TOP1_ARATH	Arabidopsis thaliana (Mouse-ear cress).	DNA topoisomerase 1 (EC 5.99.1.2) (DNA topoisomerase I) (E-value=e-106)	KOG0981	DNA topoisomerase I	Replication, recombination and repair	INFORMATION STORAGE AND PROCESSING	smart00435	TOPEUc	DNA Topoisomerase I (eukaryota); DNA Topoisomerase I (eukaryota), DNA topoisomerase V, Vaccina virus topoisomerase, Variola virus topoisomerase, Shope ...	e-102
GS00011	3	e00011.1 e00011.2 e00011.3	5	3	0.254163	Q6IVK6_TOBAC	Nicotiana tabacum (Common tobacco).	SubName: Full=Putative UDP-glucose dehydrogenase 2; EC=1.1.1.22; (E-value=e-174)	UGDH_SOYBN	Glycine max (Soybean).	UDP-glucose 6-dehydrogenase (EC 1.1.1.22) (UDP-Glc dehydrogenase) (UDP-GlcDH) (UDPGDH) (E-value=e-170)	KOG2666	UDP-glucose/GDP-mannose dehydrogenase	Carbohydrate transport and metabolism	METABOLISM	COG1004	Ugd	Predicted UDP-glucose 6-dehydrogenase [Cell envelope biogenesis, outer membrane]	1e-94
GS00012	1	e00012.1	9	0	0.00097911	C1MTS7_9CHLO	Micromonas pusilla CCMP1545.	SubName: Full=Dynein heavy chain; (E-value=e-155)	DYH6_HUMAN	Homo sapiens (Human).	Dynein heavy chain 6, axonemal (Axonemal beta dynein heavy chain 6) (Ciliary dynein heavy chain 6) (E-value=e-129)					pfam03028	Dynein_heavy	Dynein heavy chain. This family represents the C-terminal region of dynein heavy chain. The chain also contains ATPase activity and microtubule bindin ...	e-147
GS00013	1	e00013.1	10	6	0.166424	C1E7E6_9CHLO	Micromonas sp. RCC299.	SubName: Full=SNF2 super family; (E-value=e-113)	HELLS_HUMAN	Homo sapiens (Human).	Lymphoid-specific helicase (EC 3.6.1.-) (SWI/SNF2-related matrix-associated actin-dependent regulator of chromatin subfamily A member 6) (Proliferation-associated SNF2-like protein) (E-value=e-115)	KOG0385	Chromatin remodeling complex WSTF-ISWI, small subunit	Transcription	INFORMATION STORAGE AND PROCESSING	COG0553	HepA	Superfamily II DNA/RNA helicases, SNF2 family [Transcription / DNA replication, recombination, and repair]	6e-65
GS00014	1	e00014.1	1	2	0.312305	B3RCW8_CUPTR	Cupriavidus taiwanensis (strain R1 / LMG 19424) (Ralstonia taiwanensis (strain LMG 19424)).	SubName: Full=Carbonic anhydrase; EC=4.2.1.1; (E-value=7e-38)	CAH_NEIGO	Neisseria gonorrhoeae.	Carbonic anhydrase precursor (EC 4.2.1.1) (Carbonate dehydratase) (E-value=2e-33)	KOG0382	Carbonic anhydrase	General function prediction only	POORLY CHARACTERIZED	cd03124	alpha_CA_prokaryotic_like	Carbonic anhydrase alpha, prokaryotic-like subfamily. Carbonic anhydrases (CAs) are zinc-containing enzymes that catalyze the reversible hydration of ...	3e-53
GS00015	1	e00015.1	5	0	0.0156494											COG0596	MhpC	Predicted hydrolases or acyltransferases (alpha/beta hydrolase superfamily) [General function prediction only]	1e-07
GS00016	1	e00016.1	2	1	0.312695
GS00017	1	e00017.1	11	8	0.252098	A7S335_NEMVE	Nematostella vectensis (Starlet sea anemone).	SubName: Full=Predicted protein; (E-value=0.0)	PRP8_MOUSE	Mus musculus (Mouse).	Pre-mRNA-processing-splicing factor 8 (Splicing factor Prp8) (E-value=0.0)	KOG1795	U5 snRNP spliceosome subunit	RNA processing and modification	INFORMATION STORAGE AND PROCESSING	COG5178	PRP8	U5 snRNP spliceosome subunit [RNA processing and modification]	e-132
GS00018	1	e00018.1	9	0	0.00097911
GS00019	3	e00019.1 e00019.2 e00019.3	7	1	0.0195679	CAX5_ARATH	Arabidopsis thaliana (Mouse-ear cress).	RecName: Full=Vacuolar cation/proton exchanger 5; AltName: Full=Ca(2+)/H(+) exchanger 5; AltName: Full=Ca(2+)/H(+) antiporter CAX5; (E-value=3e-66)	CAX5_ARATH	Arabidopsis thaliana (Mouse-ear cress).	Vacuolar cation/proton exchanger 5 (Ca(2+)/H(+) exchanger 5) (Ca(2+)/H(+) antiporter CAX5) (E-value=2e-66)	KOG1397	Ca2+/H+ antiporter VCX1 and related proteins	Inorganic ion transport and metabolism	METABOLISM	COG0387	ChaA	Ca2+/H+ antiporter [Inorganic ion transport and metabolism]	8e-44
GS00020	2	e00020.1 e00020.2	6	6	0.500382	B3SAN6_TRIAD	Trichoplax adhaerens.	SubName: Full=Putative uncharacterized protein; (E-value=e-171)	TCPZ_CHICK	Gallus gallus (Chicken).	T-complex protein 1 subunit zeta (TCP-1-zeta) (CCT-zeta) (E-value=e-168)	KOG0359	Chaperonin complex component, TCP-1 zeta subunit (CCT6)	Posttranslational modification, protein turnover, chaperones	CELLULAR PROCESSES AND SIGNALING	cd03342	TCP1_zeta	TCP-1 (CTT or eukaryotic type II) chaperonin family, zeta subunit. Chaperonins are involved in productive folding of proteins. They share a common gen ...	0
GS00021	1	e00021.1	8	3	0.0731241	C1EBL4_9CHLO	Micromonas sp. RCC299.	SubName: Full=ABC transporter; (E-value=e-100)	EF3_PNECA	Pneumocystis carinii.	Elongation factor 3 (EF-3) (E-value=2e-49)	KOG0062	ATPase component of ABC transporters with duplicated ATPase domains/Translation elongation factor EF-3b	Amino acid transport and metabolism	METABOLISM	COG0488	Uup	ATPase components of ABC transporters with duplicated ATPase domains [General function prediction only]	1e-26
GS00022	2	e00022.1 e00022.2	4	1	0.109497	A3QSS5_GUITH	Guillardia theta (Cryptomonas phi).	SubName: Full=Chloroplast fructose-1,6-bisphosphatase; EC=3.1.3.11; (E-value=e-137)	F16P1_WHEAT	Triticum aestivum (Wheat).	Fructose-1,6-bisphosphatase, chloroplast precursor (EC 3.1.3.11) (FBPase) (D-fructose-1,6-bisphosphate 1-phosphohydrolase) (E-value=2e-90)	KOG1458	Fructose-1,6-bisphosphatase	Carbohydrate transport and metabolism	METABOLISM	PRK09293	PRK09293	fructose-1,6-bisphosphatase; Provisional	1e-78
GS00023	1	e00023.1	3	1	0.187663
GS00024	1	e00024.1	7	0	0.0039144
GS00025	1	e00025.1	6	1	0.0352133	Q0IB45_SYNS3	Synechococcus sp. (strain CC9311).	SubName: Full=Lipoprotein, putative; (E-value=3e-09)
GS00026	5	e00026.1 e00026.2 e00026.3 e00026.4 e00026.5	8	11	0.251347	C1E1I4_9CHLO	Micromonas sp. RCC299.	SubName: Full=Predicted protein; (E-value=e-134)	ACON2_PSEAE	Pseudomonas aeruginosa.	Aconitate hydratase 2 (EC 4.2.1.3) (Aconitase 2) (Citrate hydro-lyase 2) (E-value=e-127)	KOG0453	Aconitase/homoaconitase (aconitase superfamily)	Energy production and conversion	METABOLISM	PRK09238	PRK09238	bifunctional aconitate hydratase 2/2-methylisocitrate dehydratase; Validated	0
GS00027	5	e00027.1 e00027.2 e00027.3 e00027.4 e00027.5	9	9	0.500459	B6TS21_MAIZE	Zea mays (Maize).	SubName: Full=Putative uncharacterized protein; SubName: Full=Succinyl-CoA ligase beta-chain; (E-value=e-116)	SUCB_ORYSJ	Oryza sativa subsp. japonica (Rice).	Succinyl-CoA ligase [GDP-forming] subunit beta, mitochondrial precursor (EC 6.2.1.4) (Succinyl-CoA synthetase, beta chain) (SCS-beta) (E-value=e-117)	KOG2799	Succinyl-CoA synthetase, beta subunit	Energy production and conversion	METABOLISM	PRK00696	sucC	succinyl-CoA synthetase subunit beta; Provisional	e-118
GS00028	1	e00028.1	5	2	0.144702	B5YNC1_THAPS	Thalassiosira pseudonana CCMP1335.	SubName: Full=Possible transporter; Flags: Fragment; (E-value=1e-76)	MFSD5_BOVIN	Bos taurus (Bovine).	Major facilitator superfamily domain-containing protein 5 (E-value=3e-44)	KOG4332	Predicted sugar transporter	Carbohydrate transport and metabolism	METABOLISM	pfam05631	DUF791	Protein of unknown function (DUF791). This family consists of several eukaryotic proteins of unknown function.	4e-58
GS00029	2	e00029.1 e00029.2	7	9	0.314143	A9SGH2_PHYPA	Physcomitrella patens subsp. patens.	SubName: Full=Predicted protein; (E-value=e-126)	RH21_ORYSJ	Oryza sativa subsp. japonica (Rice).	DEAD-box ATP-dependent RNA helicase 21 (EC 3.6.1.-) (E-value=e-124)	KOG0333	U5 snRNP-like RNA helicase subunit	RNA processing and modification	INFORMATION STORAGE AND PROCESSING	COG0513	SrmB	Superfamily II DNA and RNA helicases [DNA replication, recombination, and repair / Transcription / Translation, ribosomal structure and biogenesis]	3e-97
GS00030	2	e00030.1 e00030.2	5	2	0.144702	Q7PZT1_ANOGA	Anopheles gambiae (African malaria mosquito).	SubName: Full=AGAP012066-PA; Flags: Fragment; (E-value=2e-28)	CAN9_RAT	Rattus norvegicus (Rat).	Calpain-9 (EC 3.4.22.-) (Digestive tract-specific calpain) (nCL-4) (Fragment) (E-value=7e-23)	KOG0045	Cytosolic Ca2+-dependent cysteine protease (calpain), large subunit (EF-Hand protein superfamily)	Posttranslational modification, protein turnover, chaperones	CELLULAR PROCESSES AND SIGNALING	smart00230	CysPc	Calpain-like thiol protease family. Calpain-like thiol protease family (peptidase family C2). Calcium activated neutral protease (large subunit).	2e-30
GS00031	2	e00031.1 e00031.2	4	1	0.109497
GS00032	5	e00032.1 e00032.2 e00032.3 e00032.4 e00032.5	11	2	0.00648711
GS00033	3	e00033.1 e00033.2 e00033.3	3	5	0.25365	A9RNC5_PHYPA	Physcomitrella patens subsp. patens.	SubName: Full=Predicted protein; (E-value=0.0)	DHX15_ARATH	Arabidopsis thaliana (Mouse-ear cress).	Probable pre-mRNA-splicing factor ATP-dependent RNA helicase (EC 3.6.1.-) (E-value=0.0)	KOG0925	mRNA splicing factor ATP-dependent RNA helicase	RNA processing and modification	INFORMATION STORAGE AND PROCESSING	COG1643	HrpA	HrpA-like helicases [DNA replication, recombination, and repair]	e-104
GS00034	2	e00034.1 e00034.2	7	5	0.290855	C1MI37_9CHLO	Micromonas pusilla CCMP1545.	SubName: Full=Predicted protein; (E-value=e-147)	CBWD1_RAT	Rattus norvegicus (Rat).	COBW domain-containing protein 1 (Cobalamin synthetase W domain-containing protein 1) (E-value=2e-54)	KOG2743	Cobalamin synthesis protein	Coenzyme transport and metabolism	METABOLISM	COG0523	COG0523	Putative GTPases (G3E family) [General function prediction only]	6e-81
GS00035	1	e00035.1	4	4	0.500321	EFTU_AZOC5	Azorhizobium caulinodans (strain ATCC 43989 / DSM 5975 / ORS 571).	RecName: Full=Elongation factor Tu; Short=EF-Tu; (E-value=e-152)	EFTU_AZOC5	Azorhizobium caulinodans (strain ATCC 43989 / DSM 5975 / ORS 571).	Elongation factor Tu (EF-Tu) (E-value=e-152)	KOG0460	Mitochondrial translation elongation factor Tu	Translation, ribosomal structure and biogenesis	INFORMATION STORAGE AND PROCESSING	PRK00049	PRK00049	elongation factor Tu; Reviewed	0
GS00036	1	e00036.1	2	4	0.226349
GS00037	1	e00037.1	3	0	0.0625652	B1VQN6_STRGG	Streptomyces griseus subsp. griseus (strain JCM 4626 / NBRC 13350).	SubName: Full=Putative oxidoreductase; (E-value=8e-33)	P100_LEIMA	Leishmania major.	Probable reductase (EC 1.1.-.-) (E-value=3e-25)	KOG1577	Aldo/keto reductase family proteins	General function prediction only	POORLY CHARACTERIZED	COG0656	ARA1	Aldo/keto reductases, related to diketogulonate reductase [General function prediction only]	2e-51
GS00038	2	e00038.1 e00038.2	2	6	0.0897156	A6G1N7_9DELT	Plesiocystis pacifica SIR-1.	SubName: Full=Putative uncharacterized protein; (E-value=4e-13)				KOG1325	Lysophospholipase	Lipid transport and metabolism	METABOLISM	smart00022	PLAc	Cytoplasmic phospholipase A2, catalytic subunit; Cytosolic phospholipases A2 hydrolyse arachidonyl phospholipids. Family includes phospholipases B iso ...	6e-07
GS00039	4	e00039.1 e00039.2 e00039.3 e00039.4	10	4	0.0593541	B8CCC6_THAPS	Thalassiosira pseudonana CCMP1335.	SubName: Full=Predicted protein; (E-value=0.0)	ZDS_ANASP	Anabaena sp. (strain PCC 7120).	Zeta-carotene desaturase (EC 1.14.99.30) (Carotene 7,8-desaturase) (E-value=e-136)	KOG0029	Amine oxidase	Secondary metabolites biosynthesis, transport and catabolism	METABOLISM	COG3349	COG3349	Uncharacterized conserved protein [Function unknown]	6e-84
GS00040	1	e00040.1	5	6	0.386854	Q28DQ5_XENTR	Xenopus tropicalis (Western clawed frog) (Silurana tropicalis).	SubName: Full=BCS1-like; (E-value=4e-46)	BCS1_XENLA	Xenopus laevis (African clawed frog).	Mitochondrial chaperone BCS1 (BCS1-like protein) (E-value=2e-45)	KOG0743	AAA+-type ATPase	Posttranslational modification, protein turnover, chaperones	CELLULAR PROCESSES AND SIGNALING	pfam00004	AAA	ATPase family associated with various cellular activities (AAA). AAA family proteins often perform chaperone-like functions that assist in the assembl ...	9e-23
GS00041	3	e00041.1 e00041.2 e00041.3	2	10	0.0112032
GS00042	1	e00042.1	0	6	0.00779826
GS00043	1	e00043.1	7	0	0.0039144	C1NAB5_9CHLO	Micromonas pusilla CCMP1545.	SubName: Full=Predicted protein; (E-value=6e-14)
GS00044	1	e00044.1	2	3	0.343506	Q6JSK3_PANGI	Panax ginseng (Korean ginseng).	SubName: Full=Betaine aldehyde dehydrogenase; (E-value=1e-87)	BADH2_ARATH	Arabidopsis thaliana (Mouse-ear cress).	Betaine aldehyde dehydrogenase 2, mitochondrial precursor (EC 1.2.1.8) (BADH) (Aldehyde dehydrogenase family 10 member A9) (E-value=3e-86)	KOG2450	Aldehyde dehydrogenase	Energy production and conversion	METABOLISM	pfam00171	Aldedh	Aldehyde dehydrogenase family. This family of dehydrogenases act on aldehyde substrates. Members use NADP as a cofactor. The family includes the follo ...	e-113
GS00045	1	e00045.1	4	2	0.226776	A0JR44_ARTS2	Arthrobacter sp. (strain FB24).	SubName: Full=Diguanylate cyclase/phosphodiesterase; (E-value=1e-07)	ANR17_MOUSE	Mus musculus (Mouse).	Ankyrin repeat domain-containing protein 17 (Gene trap ankyrin repeat protein) (Ankyrin repeat domain-containing protein FOE) (E-value=4e-07)	KOG4177	Ankyrin	Cell wall/membrane/envelope biogenesis	CELLULAR PROCESSES AND SIGNALING	cd01949	GGDEF	Diguanylate-cyclase (DGC) or GGDEF domain: Originally named after a conserved residue pattern, and initially described as domain of unknown function 1 ...	3e-11
GS00046	3	e00046.1 e00046.2 e00046.3	7	2	0.0547791	B0D1E3_LACBS	Laccaria bicolor (strain S238N-H82) (Bicoloured deceiver) (Laccaria laccata var. bicolor).	SubName: Full=Predicted protein; (E-value=e-163)	IF4A_SCHPO	Schizosaccharomyces pombe (Fission yeast).	ATP-dependent RNA helicase eIF4A (EC 3.6.1.-) (Eukaryotic initiation factor 4A) (eIF-4A) (Translation initiation factor 1) (E-value=e-161)	KOG0328	Predicted ATP-dependent RNA helicase FAL1, involved in rRNA maturation, DEAD-box superfamily	Translation, ribosomal structure and biogenesis	INFORMATION STORAGE AND PROCESSING	COG0513	SrmB	Superfamily II DNA and RNA helicases [DNA replication, recombination, and repair / Transcription / Translation, ribosomal structure and biogenesis]	1e-99
GS00047	2	e00047.1 e00047.2	3	5	0.25365
GS00048	3	e00048.1 e00048.2 e00048.3	4	10	0.0591153	B6LB45_BRAFL	Branchiostoma floridae (Florida lancelet) (Amphioxus).	SubName: Full=Putative uncharacterized protein; (E-value=6e-36)	RDH13_HUMAN	Homo sapiens (Human).	Retinol dehydrogenase 13 (EC 1.1.1.-) (E-value=2e-29)	KOG1208	Dehydrogenases with different specificities (related to short-chain alcohol dehydrogenases)	Secondary metabolites biosynthesis, transport and catabolism	METABOLISM	PRK06197	PRK06197	short chain dehydrogenase; Provisional	3e-46
GS00049	1	e00049.1	1	3	0.187337	A8P6U5_BRUMA	Brugia malayi (Filarial nematode worm).	SubName: Full=Putative uncharacterized protein; Flags: Fragment; (E-value=3e-14)								pfam05981	CreA	CreA protein. This family consists of several bacterial CreA proteins, the function of which is unknown.	1e-11
GS00050	1	e00050.1	6	7	0.394882	B6LSP7_BRAFL	Branchiostoma floridae (Florida lancelet) (Amphioxus).	SubName: Full=Putative uncharacterized protein; (E-value=e-111)	ASPP_AEDAE	Aedes aegypti (Yellowfever mosquito).	Lysosomal aspartic protease precursor (EC 3.4.23.-) (E-value=e-106)	KOG1339	Aspartyl protease	Posttranslational modification, protein turnover, chaperones	CELLULAR PROCESSES AND SIGNALING	pfam00026	Asp	Eukaryotic aspartyl protease. Aspartyl (acid) proteases include pepsins, cathepsins, and renins. Two-domain structure, probably arising from ancestral ...	1e-98
GS00051	2	e00051.1 e00051.2	4	1	0.109497	ETFD_BOVIN	Bos taurus (Bovine).	RecName: Full=Electron transfer flavoprotein-ubiquinone oxidoreductase, mitochondrial; Short=ETF-ubiquinone oxidoreductase; Short=ETF-QO; EC=1.5.5.1; AltName: Full=Electron-transferring-flavoprotein dehydrogenase; Short=ETF dehydrogenase; Flags: Precursor; (E-value=e-152)	ETFD_BOVIN	Bos taurus (Bovine).	Electron transfer flavoprotein-ubiquinone oxidoreductase, mitochondrial precursor (EC 1.5.5.1) (ETF-ubiquinone oxidoreductase) (ETF-QO) (Electron-transferring-flavoprotein dehydrogenase) (ETF dehydrogenase) (E-value=e-152)	KOG2415	Electron transfer flavoprotein ubiquinone oxidoreductase	Energy production and conversion	METABOLISM	pfam05187	ETF_QO	Electron transfer flavoprotein-ubiquinone oxidoreductase. Electron-transfer flavoprotein-ubiquinone oxidoreductase (ETF-QO) in the inner mitochondrial ...	6e-47
GS00052	1	e00052.1	2	3	0.343506	C1FDY3_9CHLO	Micromonas sp. RCC299.	SubName: Full=Predicted protein; (E-value=1e-30)								COG1215	COG1215	Glycosyltransferases, probably involved in cell wall biogenesis [Cell envelope biogenesis, outer membrane]	4e-09
GS00053	1	e00053.1	4	0	0.0312907	NPAL1_PONAB	Pongo abelii (Sumatran orangutan).	RecName: Full=NIPA-like protein 1; (E-value=1e-06)	NPAL1_PONAB	Pongo abelii (Sumatran orangutan).	NIPA-like protein 1 (E-value=9e-07)	KOG2922	Uncharacterized conserved protein	Function unknown	POORLY CHARACTERIZED	pfam05653	DUF803	Protein of unknown function (DUF803). This family consists of several eukaryotic proteins of unknown function.	6e-08
GS00054	1	e00054.1	3	3	0.500285	A4RV32_OSTLU	Ostreococcus lucimarinus (strain CCE9901).	SubName: Full=Predicted protein; (E-value=2e-74)	YHG9_YEAST	Saccharomyces cerevisiae (Baker's yeast).	Uncharacterized protein YHR009C (E-value=2e-06)	KOG2852	Possible oxidoreductase	General function prediction only	POORLY CHARACTERIZED	COG0665	DadA	Glycine/D-amino acid oxidases (deaminating) [Amino acid transport and metabolism]	1e-08
GS00055	3	e00055.1 e00055.2 e00055.3	10	5	0.105248	B7FT63_PHATR	Phaeodactylum tricornutum CCAP 1055/1.	RecName: Full=Glutamyl-tRNA reductase; EC=1.2.1.70; (E-value=6e-92)	HEM1_ACAM1	Acaryochloris marina (strain MBIC 11017).	Glutamyl-tRNA reductase (EC 1.2.1.70) (GluTR) (E-value=2e-74)					PRK00045	hemA	glutamyl-tRNA reductase; Reviewed	e-102
GS00056	1	e00056.1	6	4	0.274708	B6M077_BRAFL	Branchiostoma floridae (Florida lancelet) (Amphioxus).	SubName: Full=Putative uncharacterized protein; (E-value=e-104)	UBE3A_HUMAN	Homo sapiens (Human).	Ubiquitin-protein ligase E3A (EC 6.3.2.-) (E6AP ubiquitin-protein ligase) (Oncogenic protein-associated protein E6-AP) (Human papillomavirus E6-associated protein) (Renal carcinoma antigen NY-REN-54) (E-value=e-100)	KOG0941	E3 ubiquitin protein ligase	Posttranslational modification, protein turnover, chaperones	CELLULAR PROCESSES AND SIGNALING	cd00078	HECTc	HECT domain; C-terminal catalytic domain of a subclass of Ubiquitin-protein ligase (E3). It binds specific ubiquitin-conjugating enzymes (E2), accepts ...	5e-97
GS00057	1	e00057.1	4	4	0.500321	Q014S1_OSTTA	Ostreococcus tauri.	SubName: Full=Putative AtRAD3 (ISS); (E-value=6e-92)	ATR_ARATH	Arabidopsis thaliana (Mouse-ear cress).	Serine/threonine-protein kinase ATR (EC 2.7.11.1) (DNA-repair protein ATR) (AtATR) (Ataxia telangiectasia-mutated and Rad3-related homolog) (Rad3-like protein) (AtRAD3) (E-value=2e-88)	KOG0890	Protein kinase of the PI-3 kinase family involved in mitotic growth, DNA repair and meiotic recombination	Signal transduction mechanisms	CELLULAR PROCESSES AND SIGNALING	cd00892	PIKKc_ATR	ATR (Ataxia telangiectasia and Rad3-related), catalytic domain; The ATR catalytic domain subfamily is part of a larger superfamily that includes the c ...	2e-99
GS00058	2	e00058.1 e00058.2	10	8	0.324216	B7G661_PHATR	Phaeodactylum tricornutum CCAP 1055/1.	SubName: Full=Predicted protein; (E-value=e-147)	SYL_SORC5	Sorangium cellulosum (strain So ce56) (Polyangium cellulosum (strain So ce56)).	Leucyl-tRNA synthetase (EC 6.1.1.4) (Leucine--tRNA ligase) (LeuRS) (E-value=e-146)	KOG0435	Leucyl-tRNA synthetase	Translation, ribosomal structure and biogenesis	INFORMATION STORAGE AND PROCESSING	PRK00390	leuS	leucyl-tRNA synthetase; Validated	e-150
GS00059	1	e00059.1	4	0	0.0312907	B0BYH6_ACAM1	Acaryochloris marina (strain MBIC 11017).	SubName: Full=Lipoxygenase; (E-value=4e-07)	LOX1_LENCU	Lens culinaris (Lentil) (Cicer lens).	Lipoxygenase (EC 1.13.11.12) (E-value=8e-06)					pfam00305	Lipoxygenase	Lipoxygenase.	6e-11
GS00060	2	e00060.1 e00060.2	3	4	0.362996	B7FSX7_PHATR	Phaeodactylum tricornutum CCAP 1055/1.	SubName: Full=Gdp-mannose 4,6-dehydratase; EC=4.2.1.47; (E-value=e-141)	GM4D2_VIBCH	Vibrio cholerae.	Probable GDP-mannose 4,6-dehydratase (EC 4.2.1.47) (GDP-D-mannose dehydratase) (E-value=e-136)	KOG1372	GDP-mannose 4,6 dehydratase	Carbohydrate transport and metabolism	METABOLISM	COG1089	Gmd	GDP-D-mannose dehydratase [Cell envelope biogenesis, outer membrane]	e-159
GS00061	1	e00061.1	4	6	0.27412	A6DF42_9BACT	Lentisphaera araneosa HTCC2155.	SubName: Full=Phosphoserine aminotransferase; EC=2.6.1.52; (E-value=e-130)	SERC_METBF	Methanosarcina barkeri (strain Fusaro / DSM 804).	Phosphoserine aminotransferase (EC 2.6.1.52) (Phosphohydroxythreonine aminotransferase) (PSAT) (E-value=e-121)					PRK03080	PRK03080	phosphoserine aminotransferase; Provisional	e-163
GS00062	2	e00062.1 e00062.2	3	2	0.343994
GS00063	1	e00063.1	4	4	0.500321	B5W3T0_SPIMA	Arthrospira maxima CS-328.	SubName: Full=Pentapeptide repeat protein; (E-value=7e-20)	YMO3_ERWST	Erwinia stewartii.	Uncharacterized protein in mobD 3'region (E-value=1e-14)	KOG1665	AFH1-interacting protein FIP2, contains BTB/POZ domain and pentapeptide repeats	General function prediction only	POORLY CHARACTERIZED	COG1357	COG1357	Pentapeptide repeats containing protein [Function unknown]	7e-22
GS00064	1	e00064.1	3	7	0.113113	A8Q250_MALGO	Malassezia globosa (strain ATCC 96807 / CBS 7966) (Dandruff-associated fungus).	SubName: Full=Putative uncharacterized protein; (E-value=e-115)	MCM5A_XENLA	Xenopus laevis (African clawed frog).	DNA replication licensing factor mcm5-A (xMCM5-A) (CDC46 homolog A) (xCDC46-A) (CDC46p) (p92) (E-value=e-114)	KOG0481	DNA replication licensing factor, MCM5 component	Replication, recombination and repair	INFORMATION STORAGE AND PROCESSING	pfam00493	MCM	MCM2/3/5 family.	e-143
GS00065	1	e00065.1	5	1	0.0625855	Q4A2X9_EHV86	Emiliania huxleyi virus 86 (EhV-86).	SubName: Full=Putative membrane protein; (E-value=1e-58)
GS00066	2	e00066.1 e00066.2	2	2	0.500244	A9V394_MONBE	Monosiga brevicollis (Choanoflagellate).	SubName: Full=Predicted protein; (E-value=3e-43)
GS00067	3	e00067.1 e00067.2 e00067.3	8	3	0.0731241	Q32NP3_XENLA	Xenopus laevis (African clawed frog).	SubName: Full=MGC130996 protein; (E-value=3e-53)	S35A2_CANFA	Canis familiaris (Dog).	UDP-galactose translocator (UDP-galactose transporter) (UDP-Gal-Tr) (UGT) (Solute carrier family 35 member A2) (E-value=1e-52)	KOG2234	Predicted UDP-galactose transporter	Carbohydrate transport and metabolism	METABOLISM	pfam04142	Nuc_sug_transp	Nucleotide-sugar transporter. This family of membrane proteins transport nucleotide sugars from the cytoplasm into golgi vesicles. Human solute carrie ...	2e-53
GS00068	1	e00068.1	5	4	0.377274	Q2TNU6_PHATR	Phaeodactylum tricornutum.	SubName: Full=Condensing enzyme; (E-value=e-103)	KCS6_ARATH	Arabidopsis thaliana (Mouse-ear cress).	3-ketoacyl-CoA synthase 6 (EC 2.3.1.-) (KCS-6) (Very long-chain fatty acid condensing enzyme 6) (VLCFA condensing enzyme 6) (Cuticular protein 1) (E-value=3e-97)					pfam08392	FAE1_CUT1_RppA	FAE1/Type III polyketide synthase-like protein. The members of this family are described as 3-ketoacyl-CoA synthases, type III polyketide synthases, f ...	7e-95
GS00069	1	e00069.1	2	4	0.226349	A8XXD4_CAEBR	Caenorhabditis briggsae.	SubName: Full=Putative uncharacterized protein; (E-value=2e-18)	SEP12_BOVIN	Bos taurus (Bovine).	Septin-12 (E-value=5e-15)	KOG2655	Septin family protein (P-loop GTPase)	Cell cycle control, cell division, chromosome partitioning	CELLULAR PROCESSES AND SIGNALING	cd01850	CDC_Septin	CDC/Septin. Septins are a conserved family of GTP-binding proteins associated with diverse processes in dividing and non-dividing cells. They were f ...	5e-31
GS00070	2	e00070.1 e00070.2	4	8	0.133218	C1FFE2_9CHLO	Micromonas sp. RCC299.	SubName: Full=Predicted protein; (E-value=e-161)	CBWD2_HUMAN	Homo sapiens (Human).	COBW domain-containing protein 2 (Cobalamin synthetase W domain-containing protein 2) (E-value=7e-60)	KOG2743	Cobalamin synthesis protein	Coenzyme transport and metabolism	METABOLISM	COG0523	COG0523	Putative GTPases (G3E family) [General function prediction only]	2e-82
GS00071	1	e00071.1	5	0	0.0156494	Q3Y8L7_CHLRE	Chlamydomonas reinhardtii.	SubName: Full=WD repeat protein; (E-value=e-170)	WDR69_XENLA	Xenopus laevis (African clawed frog).	WD repeat-containing protein 69 (E-value=e-153)	KOG0272	U4/U6 small nuclear ribonucleoprotein Prp4 (contains WD40 repeats)	RNA processing and modification	INFORMATION STORAGE AND PROCESSING	cd00200	WD40	WD40 domain, found in a number of eukaryotic proteins that cover a wide variety of functions including adaptor/regulatory modules in signal transducti ...	2e-70
GS00072	2	e00072.1 e00072.2	4	2	0.226776
GS00073	1	e00073.1	3	1	0.187663	B7G391_PHATR	Phaeodactylum tricornutum CCAP 1055/1.	SubName: Full=Predicted protein; (E-value=2e-29)
GS00074	1	e00074.1	5	0	0.0156494	A9V6Z4_MONBE	Monosiga brevicollis (Choanoflagellate).	SubName: Full=Predicted protein; (E-value=2e-11)
GS00075	1	e00075.1	0	3	0.0624349
GS00076	1	e00076.1	6	4	0.274708	Q0DDX2_ORYSJ	Oryza sativa subsp. japonica (Rice).	SubName: Full=Os06g0192600 protein; SubName: Full=Putative uncharacterized protein; SubName: Full=cDNA clone:001-041-A12, full insert sequence; SubName: Full=cDNA clone:J023060N22, full insert sequence; (E-value=0.0)	PRS7_ORYSJ	Oryza sativa subsp. japonica (Rice).	26S protease regulatory subunit 7 (26S proteasome subunit 7) (26S proteasome AAA-ATPase subunit RPT1) (Regulatory particle triple-A ATPase subunit 1) (E-value=0.0)	KOG0729	26S proteasome regulatory complex, ATPase RPT1	Posttranslational modification, protein turnover, chaperones	CELLULAR PROCESSES AND SIGNALING	COG1222	RPT1	ATP-dependent 26S proteasome regulatory subunit [Posttranslational modification, protein turnover, chaperones]	e-152
GS00077	2	e00077.1 e00077.2	4	1	0.109497
GS00078	3	e00078.1 e00078.2 e00078.3	4	11	0.0383196	A9NWV8_PICSI	Picea sitchensis (Sitka spruce).	SubName: Full=Putative uncharacterized protein; (E-value=3e-88)	EIF3B_HUMAN	Homo sapiens (Human).	Eukaryotic translation initiation factor 3 subunit B (eIF3b) (Eukaryotic translation initiation factor 3 subunit 9) (eIF-3-eta) (eIF3 p116) (eIF3 p110) (Prt1 homolog) (hPrt1) (E-value=9e-86)	KOG2314	Translation initiation factor 3, subunit b (eIF-3b)	Translation, ribosomal structure and biogenesis	INFORMATION STORAGE AND PROCESSING	pfam08662	eIF2A	Eukaryotic translation initiation factor eIF2A. This is a family of eukaryotic translation initiation factors.	4e-47
GS00079	1	e00079.1	0	5	0.0156006
GS00080	2	e00080.1 e00080.2	7	6	0.395646	A9TD66_PHYPA	Physcomitrella patens subsp. patens.	SubName: Full=Predicted protein; (E-value=1e-83)	IMB1_MOUSE	Mus musculus (Mouse).	Importin subunit beta-1 (Karyopherin subunit beta-1) (Nuclear factor P97) (Pore targeting complex 97 kDa subunit) (PTAC97) (SCG) (E-value=3e-70)	KOG1241	Karyopherin (importin) beta 1	Nuclear structure	CELLULAR PROCESSES AND SIGNALING	COG5215	KAP95	Karyopherin (importin) beta [Intracellular trafficking and secretion]	1e-58
GS00081	1	e00081.1	3	4	0.362996	Q5ENR2_ISOGA	Isochrysis galbana.	SubName: Full=Chloroplast beta-keto acyl reductase; (E-value=e-140)	DHB12_MACFA	Macaca fascicularis (Crab eating macaque) (Cynomolgus monkey).	Estradiol 17-beta-dehydrogenase 12 (EC 1.1.1.62) (17-beta-hydroxysteroid dehydrogenase 12) (17-beta-HSD 12) (3-ketoacyl-CoA reductase) (EC 1.3.1.-) (KAR) (E-value=2e-44)	KOG1014	17 beta-hydroxysteroid dehydrogenase type 3, HSD17B3	Lipid transport and metabolism	METABOLISM	COG0300	DltE	Short-chain dehydrogenases of various substrate specificities [General function prediction only]	1e-37
GS00082	2	e00082.1 e00082.2	2	5	0.14436	C1MNG0_9CHLO	Micromonas pusilla CCMP1545.	SubName: Full=Phospholipid scramblase; (E-value=6e-46)	PLS2_BOVIN	Bos taurus (Bovine).	Phospholipid scramblase 2 (PL scramblase 2) (Ca(2+)-dependent phospholipid scramblase 2) (E-value=1e-08)	KOG0621	Phospholipid scramblase	Cell wall/membrane/envelope biogenesis	CELLULAR PROCESSES AND SIGNALING	pfam03803	Scramblase	Scramblase. Scramblase is palmitoylated and contains a potential protein kinase C phosphorylation site. Scramblase exhibits Ca2+-activated phospholipi ...	7e-15
GS00083	2	e00083.1 e00083.2	0	7	0.00389812	B5Y4X7_PHATR	Phaeodactylum tricornutum CCAP 1055/1.	SubName: Full=Predicted protein; (E-value=1e-40)	SHKE_DICDI	Dictyostelium discoideum (Slime mold).	Dual specificity protein kinase shkE (EC 2.7.11.1) (SH2 domain-containing protein E) (SH2 domain-containing protein 5) (E-value=9e-22)	KOG0192	Tyrosine kinase specific for activated (GTP-bound) p21cdc42Hs	Signal transduction mechanisms	CELLULAR PROCESSES AND SIGNALING	cd00180	S_TKc	Serine/Threonine protein kinases, catalytic domain. Phosphotransferases of the serine or threonine-specific kinase subfamily. The enzymatic activity o ...	3e-35
GS00084	1	e00084.1	4	0	0.0312907	A3TTC9_9RHOB	Oceanicola batsensis HTCC2597.	SubName: Full=Putative uncharacterized protein; (E-value=4e-26)	MORN1_RAT	Rattus norvegicus (Rat).	MORN repeat-containing protein 1 (E-value=5e-17)	KOG0231	Junctional membrane complex protein Junctophilin and related MORN repeat proteins	General function prediction only	POORLY CHARACTERIZED	COG4642	COG4642	Uncharacterized protein conserved in bacteria [Function unknown]	2e-08
GS00085	3	e00085.1 e00085.2 e00085.3	4	4	0.500321	B6P0B5_BRAFL	Branchiostoma floridae (Florida lancelet) (Amphioxus).	SubName: Full=Putative uncharacterized protein; (E-value=5e-69)	GPMI_GEOSL	Geobacter sulfurreducens.	2,3-bisphosphoglycerate-independent phosphoglycerate mutase (EC 5.4.2.1) (Phosphoglyceromutase) (BPG-independent PGAM) (iPGM) (E-value=4e-61)	KOG4513	Phosphoglycerate mutase	Carbohydrate transport and metabolism	METABOLISM	PRK05434	PRK05434	phosphoglyceromutase; Provisional	e-114
GS00086	1	e00086.1	0	8	0.00194855
GS00087	1	e00087.1	4	0	0.0312907
GS00088	1	e00088.1	6	3	0.172089	B0UYD3_DANRE	Danio rerio (Zebrafish) (Brachydanio rerio).	SubName: Full=Novel protein similar to vertebrate solute carrier family 35 (UDP-galactose transporter), member A2 (SLC35A2); (E-value=6e-59)	S35A3_HUMAN	Homo sapiens (Human).	UDP-N-acetylglucosamine transporter (Golgi UDP-GlcNAc transporter) (Solute carrier family 35 member A3) (E-value=4e-54)	KOG2234	Predicted UDP-galactose transporter	Carbohydrate transport and metabolism	METABOLISM	pfam04142	Nuc_sug_transp	Nucleotide-sugar transporter. This family of membrane proteins transport nucleotide sugars from the cytoplasm into golgi vesicles. Human solute carrie ...	8e-58
GS00089	4	e00089.1 e00089.2 e00089.3 e00089.4	3	8	0.0728722	A7SFU1_NEMVE	Nematostella vectensis (Starlet sea anemone).	SubName: Full=Predicted protein; (E-value=5e-20)	5NT3L_HUMAN	Homo sapiens (Human).	Cytosolic 5'-nucleotidase III-like protein (EC 3.1.3.5) (cN-III-like protein) (E-value=9e-18)	KOG3128	Uncharacterized conserved protein	Function unknown	POORLY CHARACTERIZED	pfam05822	UMPH-1	Pyrimidine 5'-nucleotidase (UMPH-1). This family consists of several eukaryotic pyrimidine 5'-nucleotidase proteins. P5'N-1, also known as uridine mon ...	1e-25
GS00090	1	e00090.1	5	0	0.0156494
GS00091	2	e00091.1 e00091.2	6	0	0.00782676	C1MVT7_9CHLO	Micromonas pusilla CCMP1545.	SubName: Full=Predicted protein; (E-value=7e-47)	EMAL4_MOUSE	Mus musculus (Mouse).	Echinoderm microtubule-associated protein-like 4 (EMAP-4) (E-value=4e-36)	KOG2106	Uncharacterized conserved protein, contains HELP and WD40 domains	Function unknown	POORLY CHARACTERIZED	cd00200	WD40	WD40 domain, found in a number of eukaryotic proteins that cover a wide variety of functions including adaptor/regulatory modules in signal transducti ...	8e-12
GS00092	2	e00092.1 e00092.2	0	6	0.00779826	B1X317_CYAA5	Cyanothece sp. (strain ATCC 51142).	SubName: Full=Putative uncharacterized protein; (E-value=7e-17)
GS00093	1	e00093.1	1	2	0.312305	CYF_EMIHU	Emiliania huxleyi.	RecName: Full=Apocytochrome f; Flags: Precursor; (E-value=e-140)	CYF_EMIHU	Emiliania huxleyi.	Apocytochrome f precursor (E-value=e-141)					CHL00037	petA	cytochrome f	e-119
GS00094	2	e00094.1 e00094.2	4	5	0.376633	B9QE66_TOXGO	Toxoplasma gondii VEG.	SubName: Full=Putative uncharacterized protein; (E-value=1e-47)	Y4XO_RHISN	Rhizobium sp. (strain NGR234).	Uncharacterized protein y4xO (E-value=1e-15)					pfam02317	Octopine_DH	NAD/NADP octopine/nopaline dehydrogenase, alpha-helical domain. This group of enzymes act on the CH-NH substrate bond using NAD(+) or NADP(+) as an ac ...	2e-09
GS00095	1	e00095.1	6	0	0.00782676	DYHB_CHLRE	Chlamydomonas reinhardtii.	RecName: Full=Dynein beta chain, flagellar outer arm; (E-value=2e-35)	DYHB_CHLRE	Chlamydomonas reinhardtii.	Dynein beta chain, flagellar outer arm (E-value=1e-35)					pfam03028	Dynein_heavy	Dynein heavy chain. This family represents the C-terminal region of dynein heavy chain. The chain also contains ATPase activity and microtubule bindin ...	5e-47
GS00096	1	e00096.1	2	1	0.312695
GS00097	2	e00097.1 e00097.2	4	6	0.27412	B8LM66_PICSI	Picea sitchensis (Sitka spruce).	SubName: Full=Putative uncharacterized protein; (E-value=e-111)	AP4M1_BOVIN	Bos taurus (Bovine).	AP-4 complex subunit mu-1 (Adapter-related protein complex 4 mu-1 subunit) (AP-4 adapter complex mu subunit) (Mu subunit of AP-4) (Mu4-adaptin) (mu4) (Mu-adaptin-related protein 2) (mu-ARP2) (E-value=5e-62)	KOG0937	Adaptor complexes medium subunit family	Intracellular trafficking, secretion, and vesicular transport	CELLULAR PROCESSES AND SIGNALING	pfam00928	Adap_comp_sub	Adaptor complexes medium subunit family. This family also contains members which are coatomer subunits.	2e-57
GS00098	2	e00098.1 e00098.2	4	0	0.0312907
GS00099	3	e00099.1 e00099.2 e00099.3	1	6	0.0350993
GS00100	1	e00100.1	2	3	0.343506	B8NWR3_ASPFN	Aspergillus flavus (strain ATCC 200026 / FGSC A1120 / NRRL 3357 / JCM 12722 / SRRC 167).	SubName: Full=Putative uncharacterized protein; (E-value=3e-20)	YD6B_SCHPO	Schizosaccharomyces pombe (Fission yeast).	Uncharacterized glycosyltransferase C17G8.11c (EC 2.4.-.-) (E-value=1e-12)					COG3774	OCH1	Mannosyltransferase OCH1 and related enzymes [Cell envelope biogenesis, outer membrane]	4e-14
GS00101	2	e00101.1 e00101.2	4	0	0.0312907
GS00102	1	e00102.1	3	0	0.0625652	ERK1_DICDI	Dictyostelium discoideum (Slime mold).	RecName: Full=Extracellular signal-regulated kinase 1; Short=ERK1; EC=2.7.11.24; AltName: Full=MAP kinase 1; (E-value=e-116)	ERK1_DICDI	Dictyostelium discoideum (Slime mold).	Extracellular signal-regulated kinase 1 (EC 2.7.11.24) (ERK1) (MAP kinase 1) (E-value=e-116)	KOG0660	Mitogen-activated protein kinase	Signal transduction mechanisms	CELLULAR PROCESSES AND SIGNALING	cd00180	S_TKc	Serine/Threonine protein kinases, catalytic domain. Phosphotransferases of the serine or threonine-specific kinase subfamily. The enzymatic activity o ...	6e-69
GS00103	4	e00103.1 e00103.2 e00103.3 e00103.4	7	5	0.290855	A6G2A8_9DELT	Plesiocystis pacifica SIR-1.	SubName: Full=Sulfotransferase; (E-value=4e-68)	ST2A2_RAT	Rattus norvegicus (Rat).	Alcohol sulfotransferase A (EC 2.8.2.2) (Hydroxysteroid sulfotransferase A) (STA) (Androsterone-sulfating sulfotransferase) (AD-ST) (ST-40) (Senescence marker protein 2A) (E-value=4e-12)	KOG1584	Sulfotransferase	General function prediction only	POORLY CHARACTERIZED	pfam00685	Sulfotransfer_1	Sulfotransferase domain.	4e-24
GS00104	2	e00104.1 e00104.2	4	1	0.109497
GS00105	1	e00105.1	2	0	0.125098
GS00106	2	e00106.1 e00106.2	11	7	0.179942	C1E997_9CHLO	Micromonas sp. RCC299.	SubName: Full=Predicted protein; (E-value=e-173)	NDUV1_DICDI	Dictyostelium discoideum (Slime mold).	NADH dehydrogenase [ubiquinone] flavoprotein 1, mitochondrial precursor (EC 1.6.5.3) (EC 1.6.99.3) (NADH-ubiquinone oxidoreductase 51 kDa subunit) (Complex I-51kD) (CI-51kD) (E-value=e-172)	KOG2658	NADH:ubiquinone oxidoreductase, NDUFV1/51kDa subunit	Energy production and conversion	METABOLISM	PRK13596	PRK13596	NADH dehydrogenase I subunit F; Provisional	0
GS00107	1	e00107.1	4	3	0.363566	B7FXY5_PHATR	Phaeodactylum tricornutum CCAP 1055/1.	SubName: Full=Predicted protein; (E-value=8e-83)	ECHA_MOUSE	Mus musculus (Mouse).	Trifunctional enzyme subunit alpha, mitochondrial precursor (TP-alpha) [Includes: Long-chain enoyl-CoA hydratase (EC 4.2.1.17); Long chain 3-hydroxyacyl-CoA dehydrogenase (EC 1.1.1.211)] (E-value=6e-80)	KOG1683	Hydroxyacyl-CoA dehydrogenase/enoyl-CoA hydratase	Lipid transport and metabolism	METABOLISM	PRK11154	fadJ	multifunctional fatty acid oxidation complex subunit alpha; Reviewed	4e-67
GS00108	1	e00108.1	2	2	0.500244							KOG1550	Extracellular protein SEL-1 and related proteins	Cell wall/membrane/envelope biogenesis	CELLULAR PROCESSES AND SIGNALING
GS00109	2	e00109.1 e00109.2	0	8	0.00194855	C0PU48_SALSA	Salmo salar (Atlantic salmon).	SubName: Full=DNA replication licensing factor mcm2; Flags: Fragment; (E-value=e-110)	MCM2_XENTR	Xenopus tropicalis (Western clawed frog) (Silurana tropicalis).	DNA replication licensing factor mcm2 (Minichromosome maintenance protein 2) (E-value=e-109)	KOG0477	DNA replication licensing factor, MCM2 component	Replication, recombination and repair	INFORMATION STORAGE AND PROCESSING	pfam00493	MCM	MCM2/3/5 family.	e-109
GS00110	2	e00110.1 e00110.2	1	5	0.0624146	B7FUQ0_PHATR	Phaeodactylum tricornutum CCAP 1055/1.	SubName: Full=Predicted protein; (E-value=e-102)	FADS2_DANRE	Danio rerio (Zebrafish) (Brachydanio rerio).	Fatty acid desaturase 2 (EC 1.14.19.-) (Delta(5)/Delta(6) fatty acid desaturase) (Delta-5/Delta-6 fatty acid desaturase) (D5D/D6D fatty acid desaturase) (E-value=2e-07)	KOG4232	Delta 6-fatty acid desaturase/delta-8 sphingolipid desaturase	Lipid transport and metabolism	METABOLISM	cd03506	Delta6-FADS-like	The Delta6 Fatty Acid Desaturase (Delta6-FADS)-like CD includes the integral-membrane enzymes: delta-4, delta-5, delta-6, delta-8, delta-8-sphingolipi ...	3e-12
GS00111	1	e00111.1	1	3	0.187337
GS00112	3	e00112.1 e00112.2 e00112.3	6	4	0.274708	Q6Z1J6_ORYSJ	Oryza sativa subsp. japonica (Rice).	SubName: Full=Putative uncharacterized protein; SubName: Full=cDNA clone:001-047-G08, full insert sequence; SubName: Full=cDNA clone:J013002L20, full insert sequence; SubName: Full=Putative GTP-binding protein; (E-value=e-119)	OLA1_MOUSE	Mus musculus (Mouse).	Obg-like ATPase 1 (EC 3.6.3.-) (GTP-binding protein 9) (E-value=e-110)	KOG1491	Predicted GTP-binding protein (ODN superfamily)	General function prediction only	POORLY CHARACTERIZED	cd01900	YchF	YchF subfamily. YchF is a member of the Obg family, which includes four other subfamilies of GTPases: Obg, DRG, Ygr210, and NOG1. Obg is an essentia ...	e-136
GS00113	1	e00113.1	1	3	0.187337	B7G5H9_PHATR	Phaeodactylum tricornutum CCAP 1055/1.	RecName: Full=Aspartokinase; EC=2.7.2.4; (E-value=e-105)	AK1_ARATH	Arabidopsis thaliana (Mouse-ear cress).	Aspartokinase 1, chloroplast precursor (EC 2.7.2.4) (Aspartate kinase 1) (E-value=2e-92)	KOG0456	Aspartate kinase	Amino acid transport and metabolism	METABOLISM	PRK09084	PRK09084	aspartate kinase III; Validated	2e-95
GS00114	5	e00114.1 e00114.2 e00114.3 e00114.4 e00114.5	7	7	0.500409	B1XPK3_SYNP2	Synechococcus sp. (strain ATCC 27264 / PCC 7002 / PR-6) (Agmenellum quadruplicatum).	SubName: Full=GTP-binding protein; (E-value=e-131)	ENGD_BACSU	Bacillus subtilis.	GTP-dependent nucleic acid-binding protein engD (E-value=e-113)	KOG1491	Predicted GTP-binding protein (ODN superfamily)	General function prediction only	POORLY CHARACTERIZED	PRK09601	PRK09601	translation-associated GTPase; Reviewed	0
GS00115	2	e00115.1 e00115.2	10	4	0.0593541	B9R7Z8_RICCO	Ricinus communis (Castor bean).	SubName: Full=26S protease regulatory subunit S10b, putative; EC=3.6.4.3; (E-value=e-174)	PRS10_SPETR	Spermophilus tridecemlineatus (Thirteen-lined ground squirrel).	26S protease regulatory subunit S10B (Proteasome 26S subunit ATPase 6) (Proteasome subunit p42) (Conserved ATPase domain protein 44) (CADp44) (E-value=e-168)	KOG0651	26S proteasome regulatory complex, ATPase RPT4	Posttranslational modification, protein turnover, chaperones	CELLULAR PROCESSES AND SIGNALING	COG1222	RPT1	ATP-dependent 26S proteasome regulatory subunit [Posttranslational modification, protein turnover, chaperones]	e-137
GS00116	2	e00116.1 e00116.2	4	2	0.226776	Q1D605_MYXXD	Myxococcus xanthus (strain DK 1622).	SubName: Full=Putative uncharacterized protein; (E-value=3e-34)	Y2987_ANASP	Anabaena sp. (strain PCC 7120).	UPF0187 protein alr2987 (E-value=2e-25)					pfam05249	UPF0187	Uncharacterised protein family (UPF0187). This family of proteins is functionally uncharacterised.	1e-32
GS00117	1	e00117.1	8	0	0.00195771	A7PCY8_VITVI	Vitis vinifera (Grape).	SubName: Full=Chromosome chr17 scaffold_12, whole genome shotgun sequence; (E-value=3e-06)	MYB_DROME	Drosophila melanogaster (Fruit fly).	Myb protein (E-value=9e-06)	KOG0048	Transcription factor, Myb superfamily	Transcription	INFORMATION STORAGE AND PROCESSING	pfam00249	Myb_DNA-binding	Myb-like DNA-binding domain. This family contains the DNA binding domains from Myb proteins, as well as the SANT domain family.	8e-08
GS00118	1	e00118.1	4	1	0.109497	Q00SX2_OSTTA	Ostreococcus tauri.	SubName: Full=Chromosome 18 contig 1, DNA sequence; (E-value=4e-18)								pfam01844	HNH	HNH endonuclease.	6e-08
GS00119	1	e00119.1	2	0	0.125098
GS00120	3	e00120.1 e00120.2 e00120.3	3	2	0.343994
GS00121	2	e00121.1 e00121.2	3	3	0.500285	Q57Y12_9TRYP	Trypanosoma brucei.	SubName: Full=C-5 sterol desaturase, putative; EC=1.3.-.-; (E-value=1e-16)	C25HA_DANRE	Danio rerio (Zebrafish) (Brachydanio rerio).	Cholesterol 25-hydroxylase-like protein A (EC 1.14.99.-) (E-value=3e-11)	KOG0873	C-4 sterol methyl oxidase	Lipid transport and metabolism	METABOLISM	COG3000	ERG3	Sterol desaturase [Lipid metabolism]	6e-13
GS00122	1	e00122.1	3	1	0.187663
GS00123	3	e00123.1 e00123.2 e00123.3	16	4	0.00361135	A3QST0_EUGGR	Euglena gracilis.	SubName: Full=Cytosolic fructose-1,6-bisphosphatase; EC=3.1.3.11; (E-value=e-124)	F16P2_BRANA	Brassica napus (Rape).	Fructose-1,6-bisphosphatase, cytosolic (EC 3.1.3.11) (FBPase) (D-fructose-1,6-bisphosphate 1-phosphohydrolase) (E-value=7e-86)	KOG1458	Fructose-1,6-bisphosphatase	Carbohydrate transport and metabolism	METABOLISM	cd00354	FBPase	Fructose-1,6-bisphosphatase, an enzyme that catalyzes the hydrolysis of fructose-1,6-biphosphate into fructose-6-phosphate and is critical in glucone ...	e-111
GS00124	2	e00124.1 e00124.2	5	0	0.0156494	Q4AC22_CHLRE	Chlamydomonas reinhardtii.	SubName: Full=Dynein heavy chain 9; (E-value=e-129)	DYH3_MOUSE	Mus musculus (Mouse).	Dynein heavy chain 3, axonemal (Axonemal beta dynein heavy chain 3) (Ciliary dynein heavy chain 3) (E-value=e-126)	KOG3595	Dyneins, heavy chain	Cytoskeleton	CELLULAR PROCESSES AND SIGNALING	pfam03028	Dynein_heavy	Dynein heavy chain. This family represents the C-terminal region of dynein heavy chain. The chain also contains ATPase activity and microtubule bindin ...	e-124
GS00125	2	e00125.1 e00125.2	8	0	0.00195771
GS00126	1	e00126.1	7	0	0.0039144	B3BNZ4_ECO57	Escherichia coli O157:H7 str. EC869.	SubName: Full=Metalloprotease stce; EC=3.4.24.-; (E-value=2e-31)	STCE_ECO57	Escherichia coli O157:H7.	Metalloprotease stcE precursor (EC 3.4.24.-) (Neutral zinc metalloprotease stcE) (Mucinase) (Secreted protease of C1 esterase inhibitor from EHEC) (E-value=5e-31)					pfam10462	Peptidase_M66	Peptidase M66. This family of metallopeptidases contains StcE, a virulence factor found in Shiga toxigenic Escherichia coli organisms. StcE peptidase ...	1e-26
GS00127	1	e00127.1	0	3	0.0624349
GS00128	1	e00128.1	6	4	0.274708	O96899_SCOSU	Scolopendra subspinipes (Vietnamese centipede).	SubName: Full=Plasminogen activator sPA; (E-value=8e-40)	TRYA_DROER	Drosophila erecta (Fruit fly).	Trypsin alpha precursor (EC 3.4.21.4) (E-value=3e-34)	KOG3627	Trypsin	Amino acid transport and metabolism	METABOLISM	cd00190	Tryp_SPc	Trypsin-like serine protease; Many of these are synthesized as inactive precursor zymogens that are cleaved during limited proteolysis to generate the ...	7e-52
GS00129	1	e00129.1	1	8	0.0107193	GALE_BACSU	Bacillus subtilis.	RecName: Full=UDP-glucose 4-epimerase; EC=5.1.3.2; AltName: Full=UDP-galactose 4-epimerase; AltName: Full=Galactowaldenase; (E-value=e-122)	GALE_BACSU	Bacillus subtilis.	UDP-glucose 4-epimerase (EC 5.1.3.2) (UDP-galactose 4-epimerase) (Galactowaldenase) (E-value=e-123)	KOG1371	UDP-glucose 4-epimerase/UDP-sulfoquinovose synthase	Cell wall/membrane/envelope biogenesis	CELLULAR PROCESSES AND SIGNALING	COG1087	GalE	UDP-glucose 4-epimerase [Cell envelope biogenesis, outer membrane]	e-126
GS00130	3	e00130.1 e00130.2 e00130.3	1	6	0.0350993	C1E6W5_9CHLO	Micromonas sp. RCC299.	SubName: Full=Udp-galactopyranose mutase; (E-value=0.0)	GLF8_KLEPN	Klebsiella pneumoniae.	Probable UDP-galactopyranose mutase (EC 5.4.99.9) (E-value=5e-62)					COG0562	Glf	UDP-galactopyranose mutase [Cell envelope biogenesis, outer membrane]	2e-98
GS00131	2	e00131.1 e00131.2	4	6	0.27412
GS00132	1	e00132.1	3	0	0.0625652	Q011Q5_OSTTA	Ostreococcus tauri.	SubName: Full=PAS (ISS); (E-value=2e-20)	PHOT_LISIN	Listeria innocua.	Blue-light photoreceptor (Phototropin homolog) (E-value=1e-14)					PRK13559	PRK13559	hypothetical protein; Provisional	4e-22
GS00133	1	e00133.1	4	3	0.363566	B7FVG7_PHATR	Phaeodactylum tricornutum CCAP 1055/1.	SubName: Full=Predicted protein; (E-value=4e-27)
GS00134	2	e00134.1 e00134.2	6	2	0.089972	A0EC00_PARTE	Paramecium tetraurelia.	SubName: Full=Chromosome undetermined scaffold_89, whole genome shotgun sequence; (E-value=1e-38)	CCNY_MOUSE	Mus musculus (Mouse).	Cyclin-Y (Cyclin fold protein 1) (E-value=2e-27)	KOG1675	Predicted cyclin	General function prediction only	POORLY CHARACTERIZED	pfam07647	SAM_2	SAM domain (Sterile alpha motif).	2e-10
GS00135	1	e00135.1	3	2	0.343994	TYSY_PORGI	Porphyromonas gingivalis (Bacteroides gingivalis).	RecName: Full=Thymidylate synthase; Short=TS; Short=TSase; EC=2.1.1.45; (E-value=1e-17)	TYSY_PORGI	Porphyromonas gingivalis (Bacteroides gingivalis).	Thymidylate synthase (EC 2.1.1.45) (TS) (TSase) (E-value=1e-17)	KOG0673	Thymidylate synthase	Nucleotide transport and metabolism	METABOLISM	COG0207	ThyA	Thymidylate synthase [Nucleotide transport and metabolism]	2e-27
GS00136	3	e00136.1 e00136.2 e00136.3	7	4	0.1941	C1EB75_9CHLO	Micromonas sp. RCC299.	SubName: Full=Thioredoxin; (E-value=2e-85)	NXN_BOVIN	Bos taurus (Bovine).	Nucleoredoxin (EC 1.8.1.8) (E-value=7e-51)	KOG2501	Thioredoxin, nucleoredoxin and related proteins	General function prediction only	POORLY CHARACTERIZED	cd03009	TryX_like_TryX_NRX	Tryparedoxin (TryX)-like family, TryX and nucleoredoxin (NRX) subfamily; TryX and NRX are thioredoxin (TRX)-like protein disulfide oxidoreductases tha ...	1e-40
GS00137	2	e00137.1 e00137.2	3	4	0.362996	Q8AW07_DANRE	Danio rerio (Zebrafish) (Brachydanio rerio).	SubName: Full=Proteasome (Prosome, macropain) 26S subunit, non-ATPase, 12; (E-value=6e-91)	PSD12_PONAB	Pongo abelii (Sumatran orangutan).	26S proteasome non-ATPase regulatory subunit 12 (26S proteasome regulatory subunit p55) (E-value=9e-91)	KOG1498	26S proteasome regulatory complex, subunit RPN5/PSMD12	Posttranslational modification, protein turnover, chaperones	CELLULAR PROCESSES AND SIGNALING	COG5071	RPN5	26S proteasome regulatory complex component [Posttranslational modification, protein turnover, chaperones]	8e-73
GS00138	2	e00138.1 e00138.2	3	2	0.343994	C1MPD2_9CHLO	Micromonas pusilla CCMP1545.	SubName: Full=Predicted protein; (E-value=e-111)	MAPK_PETHY	Petunia hybrida (Petunia).	Mitogen-activated protein kinase homolog 1 (EC 2.7.11.24) (PMEK1) (E-value=e-106)	KOG0660	Mitogen-activated protein kinase	Signal transduction mechanisms	CELLULAR PROCESSES AND SIGNALING	cd00180	S_TKc	Serine/Threonine protein kinases, catalytic domain. Phosphotransferases of the serine or threonine-specific kinase subfamily. The enzymatic activity o ...	5e-68
GS00139	1	e00139.1	2	4	0.226349	B7GA86_PHATR	Phaeodactylum tricornutum CCAP 1055/1.	SubName: Full=Predicted protein; Flags: Fragment; (E-value=1e-30)	LACE1_MOUSE	Mus musculus (Mouse).	Lactation elevated protein 1 (E-value=2e-22)	KOG2383	Predicted ATPase	General function prediction only	POORLY CHARACTERIZED	COG1485	COG1485	Predicted ATPase [General function prediction only]	7e-37
GS00140	2	e00140.1 e00140.2	10	0	0.000489682	C1ZUY8_RHOMR	Rhodothermus marinus DSM 4252.	SubName: Full=Permease; (E-value=1e-74)	Y326_METJA	Methanocaldococcus jannaschii (Methanococcus jannaschii).	Uncharacterized protein MJ0326 (E-value=1e-64)					COG2252	COG2252	Xanthine/uracil/vitamin C permease [Nucleotide transport and metabolism]	6e-68
GS00141	2	e00141.1 e00141.2	7	2	0.0547791	A4A1E5_9PLAN	Blastopirellula marina DSM 3645.	SubName: Full=Putative uncharacterized protein; (E-value=2e-44)				KOG4441	Proteins containing BTB/POZ and Kelch domains, involved in regulatory/signal transduction processes	Signal transduction mechanisms	CELLULAR PROCESSES AND SIGNALING
GS00142	1	e00142.1	4	2	0.226776	A7PSS2_VITVI	Vitis vinifera (Grape).	SubName: Full=Chromosome chr8 scaffold_29, whole genome shotgun sequence; (E-value=e-143)	SPO11_HUMAN	Homo sapiens (Human).	Meiotic recombination protein SPO11 (Cancer/testis antigen 35) (CT35) (E-value=1e-65)	KOG2795	Catalytic subunit of the meiotic double strand break transesterase	Replication, recombination and repair	INFORMATION STORAGE AND PROCESSING	PRK04342	PRK04342	DNA topoisomerase VI subunit A; Provisional	3e-77
GS00143	1	e00143.1	3	5	0.25365	B4FEP8_MAIZE	Zea mays (Maize).	SubName: Full=Putative uncharacterized protein; (E-value=e-114)	MPG1_GIBZE	Gibberella zeae (Fusarium graminearum).	Mannose-1-phosphate guanyltransferase (EC 2.7.7.13) (GTP-mannose-1-phosphate guanylyltransferase) (GDP-mannose pyrophosphorylase) (E-value=e-106)	KOG1322	GDP-mannose pyrophosphorylase/mannose-1-phosphate guanylyltransferase	Cell wall/membrane/envelope biogenesis	CELLULAR PROCESSES AND SIGNALING	COG1208	GCD1	Nucleoside-diphosphate-sugar pyrophosphorylase involved in lipopolysaccharide biosynthesis/translation initiation factor 2B, gamma/epsilon subunits (e ...	7e-70
GS00144	6	e00144.1 e00144.2 e00144.3 e00144.4 e00144.5 e00144.6	5	9	0.15064	Q4SIJ8_TETNG	Tetraodon nigroviridis (Green puffer).	SubName: Full=Chromosome 5 SCAF14581, whole genome shotgun sequence.; Flags: Fragment; (E-value=2e-38)	ERG19_MOUSE	Mus musculus (Mouse).	Diphosphomevalonate decarboxylase (EC 4.1.1.33) (Mevalonate pyrophosphate decarboxylase) (Mevalonate (diphospho)decarboxylase) (E-value=8e-36)	KOG2833	Mevalonate pyrophosphate decarboxylase	Lipid transport and metabolism	METABOLISM	COG3407	MVD1	Mevalonate pyrophosphate decarboxylase [Lipid metabolism]	7e-29
GS00145	4	e00145.1 e00145.2 e00145.3 e00145.4	6	8	0.303261	A9UZU5_MONBE	Monosiga brevicollis (Choanoflagellate).	RecName: Full=Methylenetetrahydrofolate reductase; EC=1.5.1.20; (E-value=1e-80)	MTHR1_MAIZE	Zea mays (Maize).	Methylenetetrahydrofolate reductase 1 (EC 1.5.1.20) (ZmMTHFR1) (E-value=2e-73)	KOG0564	5,10-methylenetetrahydrofolate reductase	Amino acid transport and metabolism	METABOLISM	pfam02219	MTHFR	Methylenetetrahydrofolate reductase. This family includes the 5,10-methylenetetrahydrofolate reductase EC:1.7.99.5 from bacteria and methylenetetrahyd ...	9e-93
GS00146	2	e00146.1 e00146.2	8	1	0.0107651	B9N769_POPTR	Populus trichocarpa (Western balsam poplar) (Populus balsamifera subsp. trichocarpa).	SubName: Full=Predicted protein; (E-value=e-163)	RL32_ARATH	Arabidopsis thaliana (Mouse-ear cress).	60S ribosomal protein L3-2 (E-value=e-159)	KOG0746	60S ribosomal protein L3 and related proteins	Translation, ribosomal structure and biogenesis	INFORMATION STORAGE AND PROCESSING	PRK04231	rpl3p	50S ribosomal protein L3P; Reviewed	2e-82
GS00147	1	e00147.1	4	2	0.226776	A6ZVT8_YEAS7	Saccharomyces cerevisiae (strain YJM789) (Baker's yeast).	SubName: Full=Cell surface flocculin; (E-value=3e-07)	MUC1_YEAST	Saccharomyces cerevisiae (Baker's yeast).	Mucin-like protein 1 precursor (E-value=4e-06)
GS00148	1	e00148.1	3	4	0.362996	A0BHR7_PARTE	Paramecium tetraurelia.	SubName: Full=Chromosome undetermined scaffold_108, whole genome shotgun sequence; (E-value=6e-29)	AWAT1_HUMAN	Homo sapiens (Human).	Acyl-CoA wax alcohol acyltransferase 1 (EC 2.3.1.75) (Long-chain-alcohol O-fatty-acyltransferase 1) (Diacylglycerol O-acyltransferase 2-like protein 3) (Diacyl-glycerol acyltransferase 2) (E-value=2e-18)	KOG0831	Acyl-CoA:diacylglycerol acyltransferase (DGAT)	Lipid transport and metabolism	METABOLISM	pfam03982	DAGAT	Diacylglycerol acyltransferase. The terminal step of triacylglycerol (TAG) formation is catalysed by the enzyme diacylglycerol acyltransferase (DAGAT) ...	3e-25
GS00149	1	e00149.1	5	0	0.0156494
GS00150	4	e00150.1 e00150.2 e00150.3 e00150.4	8	5	0.212262
GS00151	4	e00151.1 e00151.2 e00151.3 e00151.4	3	13	0.00634402	C1EAX2_9CHLO	Micromonas sp. RCC299.	SubName: Full=Predicted protein; (E-value=e-139)	METH_BOVIN	Bos taurus (Bovine).	Methionine synthase (EC 2.1.1.13) (5-methyltetrahydrofolate--homocysteine methyltransferase) (Vitamin-B12 dependent methionine synthase) (MS) (E-value=e-133)	KOG1579	Homocysteine S-methyltransferase	Amino acid transport and metabolism	METABOLISM	PRK09490	metH	B12-dependent methionine synthase; Provisional	0
GS00152	2	e00152.1 e00152.2	6	13	0.0575245	A9RGR4_PHYPA	Physcomitrella patens subsp. patens.	SubName: Full=Predicted protein; (E-value=4e-60)	VPS53_MOUSE	Mus musculus (Mouse).	Vacuolar protein sorting-associated protein 53 homolog (E-value=2e-36)	KOG2180	Late Golgi protein sorting complex, subunit Vps53	Intracellular trafficking, secretion, and vesicular transport	CELLULAR PROCESSES AND SIGNALING
GS00153	1	e00153.1	5	1	0.0625855	A9NUX9_PICSI	Picea sitchensis (Sitka spruce).	SubName: Full=Putative uncharacterized protein; (E-value=e-114)	MYST1_ORYSJ	Oryza sativa subsp. japonica (Rice).	Putative MYST-like histone acetyltransferase 1 (EC 2.3.1.48) (E-value=e-112)	KOG2747	Histone acetyltransferase (MYST family)	Chromatin structure and dynamics	INFORMATION STORAGE AND PROCESSING	COG5027	SAS2	Histone acetyltransferase (MYST family) [Chromatin structure and dynamics]	3e-86
GS00154	1	e00154.1	6	0	0.00782676	A7S8J6_NEMVE	Nematostella vectensis (Starlet sea anemone).	SubName: Full=Predicted protein; (E-value=5e-39)	IQCG_MOUSE	Mus musculus (Mouse).	IQ domain-containing protein G (E-value=3e-22)
GS00155	3	e00155.1 e00155.2 e00155.3	1	6	0.0350993	B8C376_THAPS	Thalassiosira pseudonana CCMP1335.	SubName: Full=Predicted protein; Flags: Fragment; (E-value=3e-43)	RDH13_HUMAN	Homo sapiens (Human).	Retinol dehydrogenase 13 (EC 1.1.1.-) (E-value=9e-27)	KOG1208	Dehydrogenases with different specificities (related to short-chain alcohol dehydrogenases)	Secondary metabolites biosynthesis, transport and catabolism	METABOLISM	PRK06197	PRK06197	short chain dehydrogenase; Provisional	1e-37
GS00156	2	e00156.1 e00156.2	6	3	0.172089	B9S2W1_RICCO	Ricinus communis (Castor bean).	SubName: Full=Replication factor C / DNA polymerase III gamma-tau subunit, putative; EC=2.7.7.7; (E-value=7e-97)	RFC4_HUMAN	Homo sapiens (Human).	Replication factor C subunit 4 (Activator 1 subunit 4) (Replication factor C 37 kDa subunit) (RF-C 37 kDa subunit) (RFC37) (Activator 1 37 kDa subunit) (A1 37 kDa subunit) (E-value=1e-88)	KOG0989	Replication factor C, subunit RFC4	Replication, recombination and repair	INFORMATION STORAGE AND PROCESSING	PRK00440	rfc	replication factor C small subunit; Reviewed	2e-91
GS00157	1	e00157.1	12	0	0.000122484	Q0E9S1_PLEHA	Pleurochrysis haptonemofera.	SubName: Full=Putative beta-type carbonic anhydrase; Flags: Fragment; (E-value=9e-70)								pfam00484	Pro_CA	Carbonic anhydrase. This family includes carbonic anhydrases as well as a family of non-functional homologues related to YbcF.	1e-13
GS00158	1	e00158.1	5	0	0.0156494
GS00159	1	e00159.1	2	2	0.500244
GS00160	4	e00160.1 e00160.2 e00160.3 e00160.4	1	8	0.0107193	NDUS2_RECAM	Reclinomonas americana.	RecName: Full=NADH-ubiquinone oxidoreductase 49 kDa subunit; EC=1.6.5.3; EC=1.6.99.3; AltName: Full=NADH dehydrogenase subunit 7; (E-value=e-170)	NDUS2_RECAM	Reclinomonas americana.	NADH-ubiquinone oxidoreductase 49 kDa subunit (EC 1.6.5.3) (EC 1.6.99.3) (NADH dehydrogenase subunit 7) (E-value=e-171)	KOG2870	NADH:ubiquinone oxidoreductase, NDUFS2/49 kDa subunit	Energy production and conversion	METABOLISM	PRK06075	PRK06075	NADH dehydrogenase subunit D; Validated	0
GS00161	3	e00161.1 e00161.2 e00161.3	11	14	0.278149	Q2IA90_ISOGA	Isochrysis galbana.	SubName: Full=Chloroplast coproporphyrinogen III oxidase; Flags: Fragment; (E-value=e-176)	HEM6_SOYBN	Glycine max (Soybean).	Coproporphyrinogen III oxidase, chloroplast precursor (EC 1.3.3.3) (Coproporphyrinogenase) (Coprogen oxidase) (E-value=e-112)	KOG1518	Coproporphyrinogen III oxidase CPO/HEM13	Coenzyme transport and metabolism	METABOLISM	PRK05330	PRK05330	coproporphyrinogen III oxidase; Provisional	e-127
GS00162	1	e00162.1	0	4	0.0312093	B9C252_9BURK	Burkholderia multivorans CGD2M.	SubName: Full=SAM-dependent methyltransferase; (E-value=3e-06)
GS00163	1	e00163.1	6	5	0.38756	Q6A1I1_SUBDO	Suberites domuncula (Sponge).	SubName: Full=Cathepsin H; (E-value=3e-83)	ORYC_ORYSJ	Oryza sativa subsp. japonica (Rice).	Oryzain gamma chain precursor (EC 3.4.22.-) (E-value=4e-77)	KOG1543	Cysteine proteinase Cathepsin L	Posttranslational modification, protein turnover, chaperones	CELLULAR PROCESSES AND SIGNALING	pfam00112	Peptidase_C1	Papain family cysteine protease.	4e-75
GS00164	1	e00164.1	0	4	0.0312093
GS00165	1	e00165.1	4	0	0.0312907	B6NYG9_BRAFL	Branchiostoma floridae (Florida lancelet) (Amphioxus).	SubName: Full=Putative uncharacterized protein; (E-value=4e-24)	IQCD_HUMAN	Homo sapiens (Human).	IQ domain-containing protein D (E-value=1e-17)
GS00166	3	e00166.1 e00166.2 e00166.3	2	4	0.226349	B9GIG4_POPTR	Populus trichocarpa (Western balsam poplar) (Populus balsamifera subsp. trichocarpa).	SubName: Full=Predicted protein; Flags: Fragment; (E-value=2e-77)	NPAL1_HUMAN	Homo sapiens (Human).	NIPA-like protein 1 (E-value=1e-53)	KOG2922	Uncharacterized conserved protein	Function unknown	POORLY CHARACTERIZED	pfam05653	DUF803	Protein of unknown function (DUF803). This family consists of several eukaryotic proteins of unknown function.	1e-80
GS00167	2	e00167.1 e00167.2	6	8	0.303261	B7GA38_PHATR	Phaeodactylum tricornutum CCAP 1055/1.	SubName: Full=Predicted protein; (E-value=e-100)								COG0673	MviM	Predicted dehydrogenases and related proteins [General function prediction only]	7e-09
GS00168	2	e00168.1 e00168.2	3	4	0.362996	C4LYT1_ENTHI	Entamoeba histolytica HM-1:IMSS.	SubName: Full=Putative uncharacterized protein; (E-value=4e-29)								cd02619	Peptidase_C1	C1 Peptidase family (MEROPS database nomenclature), also referred to as the papain family; composed of two subfamilies of cysteine peptidases (CPs), C ...	5e-06
GS00169	1	e00169.1	7	0	0.0039144
GS00170	3	e00170.1 e00170.2 e00170.3	4	11	0.0383196	Q017S6_OSTTA	Ostreococcus tauri.	SubName: Full=Stress-induced protein sti1-like protein (ISS); (E-value=9e-78)	STIP1_CRIGR	Cricetulus griseus (Chinese hamster).	Stress-induced-phosphoprotein 1 (STI1) (Hsc70/Hsp90-organizing protein) (Hop) (E-value=7e-69)	KOG0548	Molecular co-chaperone STI1	Posttranslational modification, protein turnover, chaperones	CELLULAR PROCESSES AND SIGNALING	cd00189	TPR	Tetratricopeptide repeat domain; typically contains 34 amino acids [WLF]-X(2)-[LIM]-[GAS]-X(2)-[YLF]-X(8)-[ASE]-X(3)-[FYL]-X(2)-[ASL]-X(4)-[PKE] is th ...	4e-11
GS00171	1	e00171.1	0	6	0.00779826	Q2JLL8_SYNJB	Synechococcus sp. (strain JA-2-3B'a(2-13)) (Cyanobacteria bacterium Yellowstone B-Prime).	SubName: Full=Leucine rich repeat protein; (E-value=5e-14)	EXS_ARATH	Arabidopsis thaliana (Mouse-ear cress).	Leucine-rich repeat receptor protein kinase EXS precursor (EC 2.7.11.1) (Extra sporogenous cells protein) (Protein EXCESS MICROSPOROCYTES 1) (E-value=1e-08)	KOG0532	Leucine-rich repeat (LRR) protein, contains calponin homology domain	Cytoskeleton	CELLULAR PROCESSES AND SIGNALING
GS00172	1	e00172.1	4	0	0.0312907	Q8GZT5_EMIHU	Emiliania huxleyi.	SubName: Full=Phosphate repressible phosphate permease; (E-value=6e-76)	PHO4_NEUCR	Neurospora crassa.	Phosphate-repressible phosphate permease (E-value=2e-27)	KOG2493	Na+/Pi symporter	Inorganic ion transport and metabolism	METABOLISM	pfam01384	PHO4	Phosphate transporter family. This family includes PHO-4 from Neurospora crassa which is a is a Na(+)-phosphate symporter. This family also contains t ...	4e-31
GS00173	1	e00173.1	4	0	0.0312907	A7RQV2_NEMVE	Nematostella vectensis (Starlet sea anemone).	SubName: Full=Predicted protein; Flags: Fragment; (E-value=2e-14)	NEK10_MOUSE	Mus musculus (Mouse).	Serine/threonine-protein kinase Nek10 (EC 2.7.11.1) (Never in mitosis A-related kinase 10) (NimA-related protein kinase 10) (E-value=3e-12)
GS00174	1	e00174.1	8	3	0.0731241											pfam00397	WW	WW domain. The WW domain is a protein module with two highly conserved tryptophans that binds proline-rich peptide motifs in vitro.	5e-07
GS00175	3	e00175.1 e00175.2 e00175.3	5	1	0.0625855	B4DZS1_HUMAN	Homo sapiens (Human).	SubName: Full=cDNA FLJ61004, highly similar to Homo sapiens ATP/GTP binding protein-like 2 (AGBL2), mRNA; (E-value=2e-37)	CBPC2_HUMAN	Homo sapiens (Human).	Cytosolic carboxypeptidase 2 (EC 3.4.17.-) (ATP/GTP-binding protein-like 2) (E-value=1e-36)	KOG3641	Zinc carboxypeptidase	Amino acid transport and metabolism	METABOLISM
GS00176	2	e00176.1 e00176.2	1	5	0.0624146	A4S0Z3_OSTLU	Ostreococcus lucimarinus (strain CCE9901).	SubName: Full=Predicted protein; (E-value=e-141)	NOL5A_BOVIN	Bos taurus (Bovine).	Nucleolar protein 5A (Nucleolar protein Nop56) (E-value=e-133)	KOG2573	Ribosome biogenesis protein - Nop56p/Sik1p	RNA processing and modification	INFORMATION STORAGE AND PROCESSING	COG1498	SIK1	Protein implicated in ribosomal biogenesis, Nop56p homolog [Translation, ribosomal structure and biogenesis]	1e-89
GS00177	1	e00177.1	2	2	0.500244
GS00178	2	e00178.1 e00178.2	1	6	0.0350993	A9SX67_PHYPA	Physcomitrella patens subsp. patens.	SubName: Full=Predicted protein; (E-value=1e-69)	TB22B_MACFA	Macaca fascicularis (Crab eating macaque) (Cynomolgus monkey).	TBC1 domain family member 22B (E-value=5e-62)	KOG1092	Ypt/Rab-specific GTPase-activating protein GYP1	Intracellular trafficking, secretion, and vesicular transport	CELLULAR PROCESSES AND SIGNALING	smart00164	TBC	Domain in Tre-2, BUB2p, and Cdc16p. Probable Rab-GAPs. Widespread domain present in Gyp6 and Gyp7, thereby giving rise to the notion that it performs ...	7e-32
GS00179	2	e00179.1 e00179.2	2	12	0.00368179	C1DYH9_9CHLO	Micromonas sp. RCC299.	SubName: Full=Predicted protein; (E-value=2e-15)
GS00180	2	e00180.1 e00180.2	3	2	0.343994	B8CEX4_THAPS	Thalassiosira pseudonana CCMP1335.	SubName: Full=Predicted protein; (E-value=7e-22)								PRK09270	frcK	putative fructose transport system kinase; Reviewed	1e-07
GS00181	2	e00181.1 e00181.2	5	1	0.0625855
GS00182	1	e00182.1	1	6	0.0350993	Q96VZ6_CRYNE	Cryptococcus neoformans (Filobasidiella neoformans).	RecName: Full=Acetolactate synthase; EC=2.2.1.6; (E-value=1e-63)	ILVB_CRYNV	Cryptococcus neoformans var. grubii (Filobasidiella neoformans var. grubii).	Acetolactate synthase, mitochondrial precursor (EC 2.2.1.6) (Acetohydroxy-acid synthase) (ALS) (AHAS) (E-value=3e-63)	KOG4166	Thiamine pyrophosphate-requiring enzyme	Amino acid transport and metabolism	METABOLISM	COG0028	IlvB	Thiamine pyrophosphate-requiring enzymes [acetolactate synthase, pyruvate dehydrogenase (cytochrome), glyoxylate carboligase, phosphonopyruvate decarb ...	3e-63
GS00183	1	e00183.1	2	0	0.125098
GS00184	3	e00184.1 e00184.2 e00184.3	6	0	0.00782676	B5Y4X7_PHATR	Phaeodactylum tricornutum CCAP 1055/1.	SubName: Full=Predicted protein; (E-value=2e-29)	TNI3K_RAT	Rattus norvegicus (Rat).	Serine/threonine-protein kinase TNNI3K (EC 2.7.11.1) (TNNI3-interacting kinase) (Cardiac ankyrin repeat kinase) (E-value=3e-14)	KOG0192	Tyrosine kinase specific for activated (GTP-bound) p21cdc42Hs	Signal transduction mechanisms	CELLULAR PROCESSES AND SIGNALING	cd00180	S_TKc	Serine/Threonine protein kinases, catalytic domain. Phosphotransferases of the serine or threonine-specific kinase subfamily. The enzymatic activity o ...	4e-26
GS00185	1	e00185.1	4	3	0.363566	SURF4_BOVIN	Bos taurus (Bovine).	RecName: Full=Surfeit locus protein 4; (E-value=5e-15)	SURF4_PONAB	Pongo abelii (Sumatran orangutan).	Surfeit locus protein 4 (E-value=1e-14)	KOG3998	Putative cargo transport protein ERV29	Intracellular trafficking, secretion, and vesicular transport	CELLULAR PROCESSES AND SIGNALING	pfam02077	SURF4	SURF4 family.	2e-17
GS00186	1	e00186.1	2	1	0.312695
GS00187	1	e00187.1	2	0	0.125098
GS00188	1	e00188.1	1	2	0.312305	B1X0N8_CYAA5	Cyanothece sp. (strain ATCC 51142).	SubName: Full=Cell division protein; (E-value=e-106)	FTSH4_SYNY3	Synechocystis sp. (strain PCC 6803).	Cell division protease ftsH homolog 4 (EC 3.4.24.-) (E-value=e-104)	KOG0731	AAA+-type ATPase containing the peptidase M41 domain	Posttranslational modification, protein turnover, chaperones	CELLULAR PROCESSES AND SIGNALING	CHL00176	ftsH	cell division protein; Validated	e-105
GS00189	1	e00189.1	3	0	0.0625652	A8Q0A8_BRUMA	Brugia malayi (Filarial nematode worm).	SubName: Full=Hypothetical 84.0 kDa protein T23G5.2 in chromosome III, putative; (E-value=3e-15)	YN02_CAEEL	Caenorhabditis elegans.	Uncharacterized protein T23G5.2 (E-value=2e-14)	KOG1471	Phosphatidylinositol transfer protein SEC14 and related proteins	Lipid transport and metabolism	METABOLISM	smart00516	SEC14	Domain in homologues of a S. cerevisiae phosphatidylinositol transfer protein (Sec14p); Domain in homologues of a S. cerevisiae phosphatidylinositol t ...	1e-19
GS00190	1	e00190.1	1	2	0.312305	B8BY33_THAPS	Thalassiosira pseudonana CCMP1335.	SubName: Full=Predicted protein; (E-value=7e-57)	GMT_COCIM	Coccidioides immitis.	GDP-mannose transporter (GMT) (E-value=2e-08)	KOG1444	Nucleotide-sugar transporter VRG4/SQV-7	Carbohydrate transport and metabolism	METABOLISM	COG5070	VRG4	Nucleotide-sugar transporter [Carbohydrate transport and metabolism / Posttranslational modification, protein turnover, chaperones / Intracellular tra ...	5e-08
GS00191	1	e00191.1	4	0	0.0312907	B6N683_BRAFL	Branchiostoma floridae (Florida lancelet) (Amphioxus).	SubName: Full=Putative uncharacterized protein; (E-value=6e-13)				KOG3645	Acetylcholine receptor	Signal transduction mechanisms	CELLULAR PROCESSES AND SIGNALING
GS00192	1	e00192.1	4	0	0.0312907
GS00193	1	e00193.1	2	2	0.500244	A3E3I2_PFIPI	Pfiesteria piscicida (Dinoflagellate).	SubName: Full=Phosphoglycerate mutase 1; (E-value=6e-74)	GPMA_SOLUE	Solibacter usitatus (strain Ellin6076).	2,3-bisphosphoglycerate-dependent phosphoglycerate mutase (EC 5.4.2.1) (Phosphoglyceromutase) (PGAM) (BPG-dependent PGAM) (dPGM) (E-value=1e-69)	KOG0235	Phosphoglycerate mutase	Carbohydrate transport and metabolism	METABOLISM	COG0588	GpmA	Phosphoglycerate mutase 1 [Carbohydrate transport and metabolism]	1e-87
GS00194	2	e00194.1 e00194.2	3	5	0.25365	B9HNE0_POPTR	Populus trichocarpa (Western balsam poplar) (Populus balsamifera subsp. trichocarpa).	SubName: Full=Predicted protein; (E-value=3e-98)	ASNS_ASPOF	Asparagus officinalis (Garden asparagus).	Asparagine synthetase [glutamine-hydrolyzing] (EC 6.3.5.4) (AS) (E-value=9e-98)	KOG0571	Asparagine synthase (glutamine-hydrolyzing)	Amino acid transport and metabolism	METABOLISM	PRK09431	asnB	asparagine synthetase B; Provisional	e-133
GS00195	1	e00195.1	7	0	0.0039144	C4EA11_STRRS	Streptosporangium roseum DSM 43021.	SubName: Full=Putative uncharacterized protein; (E-value=4e-12)								PRK07475	PRK07475	hypothetical protein; Provisional	6e-19
GS00196	1	e00196.1	4	0	0.0312907	5NT3L_CHICK	Gallus gallus (Chicken).	RecName: Full=Cytosolic 5'-nucleotidase III-like protein; Short=cN-III-like protein; EC=3.1.3.5; (E-value=2e-10)	5NT3L_CHICK	Gallus gallus (Chicken).	Cytosolic 5'-nucleotidase III-like protein (EC 3.1.3.5) (cN-III-like protein) (E-value=1e-10)	KOG3128	Uncharacterized conserved protein	Function unknown	POORLY CHARACTERIZED	pfam05822	UMPH-1	Pyrimidine 5'-nucleotidase (UMPH-1). This family consists of several eukaryotic pyrimidine 5'-nucleotidase proteins. P5'N-1, also known as uridine mon ...	4e-16
GS00197	1	e00197.1	6	0	0.00782676	Q6XK26_POPTM	Populus tremuloides (Quaking aspen).	SubName: Full=ADP-ribosylation factor 2; (E-value=2e-70)	ARF1_SALBA	Salix bakko (Japanese willow).	ADP-ribosylation factor 1 (E-value=1e-70)	KOG0070	GTP-binding ADP-ribosylation factor Arf1	Intracellular trafficking, secretion, and vesicular transport	CELLULAR PROCESSES AND SIGNALING	cd04150	Arf1_5_like	Arf1-Arf5-like subfamily. This subfamily contains Arf1, Arf2, Arf3, Arf4, Arf5, and related proteins. Arfs1-5 are soluble proteins that are crucial ...	3e-79
GS00198	1	e00198.1	0	4	0.0312093	A9FGZ0_SORC5	Sorangium cellulosum (strain So ce56) (Polyangium cellulosum (strain So ce56)).	SubName: Full=Hydroxyacylglutathione hydrolase; EC=3.1.2.6; (E-value=6e-37)	GLO2_GLOVI	Gloeobacter violaceus.	Hydroxyacylglutathione hydrolase (EC 3.1.2.6) (Glyoxalase II) (Glx II) (E-value=5e-36)	KOG0813	Glyoxylase	General function prediction only	POORLY CHARACTERIZED	PRK10241	PRK10241	hydroxyacylglutathione hydrolase; Provisional	1e-28
GS00199	1	e00199.1	3	0	0.0625652
GS00200	2	e00200.1 e00200.2	8	8	0.500435	A9RIM7_PHYPA	Physcomitrella patens subsp. patens.	SubName: Full=Predicted protein; (E-value=0.0)	SF3B1_HUMAN	Homo sapiens (Human).	Splicing factor 3B subunit 1 (Pre-mRNA-splicing factor SF3b 155 kDa subunit) (SF3b155) (Spliceosome-associated protein 155) (SAP 155) (E-value=0.0)	KOG0213	Splicing factor 3b, subunit 1	RNA processing and modification	INFORMATION STORAGE AND PROCESSING	COG5181	HSH155	U2 snRNP spliceosome subunit [RNA processing and modification]	e-151
GS00201	3	e00201.1 e00201.2 e00201.3	10	7	0.240689	A0E7Q3_PARTE	Paramecium tetraurelia.	SubName: Full=Chromosome undetermined scaffold_81, whole genome shotgun sequence; (E-value=8e-25)	CTL5_MACFA	Macaca fascicularis (Crab eating macaque) (Cynomolgus monkey).	Choline transporter-like protein 5 (Solute carrier family 44 member 5) (E-value=3e-21)	KOG1362	Choline transporter-like protein	Lipid transport and metabolism	METABOLISM	pfam04515	DUF580	Protein of unknown function, DUF580.	4e-29
GS00202	1	e00202.1	3	8	0.0728722
GS00203	1	e00203.1	4	0	0.0312907	CPLA_DICDI	Dictyostelium discoideum (Slime mold).	RecName: Full=Putative calpain-like cysteine protease A; EC=3.4.22.-; Contains: RecName: Full=Putative processed calpain-like cysteine protease A; Flags: Precursor; (E-value=2e-18)	CPLA_DICDI	Dictyostelium discoideum (Slime mold).	Putative calpain-like cysteine protease A precursor (EC 3.4.22.-) [Contains: Putative processed calpain-like cysteine protease A] (E-value=1e-18)					smart00720	calpain_III	calpain_III domain.	1e-06
GS00204	1	e00204.1	2	1	0.312695
GS00205	3	e00205.1 e00205.2 e00205.3	4	5	0.376633	Q1N023_9GAMM	Bermanella marisrubri.	SubName: Full=Phosphoribosylaminoimidazole-succinocarboxamide synthase; EC=6.3.2.6; (E-value=e-145)	PUR7_SHEON	Shewanella oneidensis.	Phosphoribosylaminoimidazole-succinocarboxamide synthase (EC 6.3.2.6) (SAICAR synthetase) (E-value=e-139)	KOG2835	Phosphoribosylamidoimidazole-succinocarboxamide synthase	Nucleotide transport and metabolism	METABOLISM	cd01414	SAICAR_synt_Sc	Eukaryotic, prokaryotic and archaeal group of SAICAR synthetases represented by the Saccharomyces cerevisiae (Sc) SAICAR synthetase. SAICAR synthetase ...	6e-58
GS00206	2	e00206.1 e00206.2	4	5	0.376633	B7FY80_PHATR	Phaeodactylum tricornutum CCAP 1055/1.	SubName: Full=Predicted protein; (E-value=5e-83)	POR_MARPA	Marchantia paleacea (Liverwort).	Protochlorophyllide reductase, chloroplast precursor (EC 1.3.1.33) (PCR) (NADPH-protochlorophyllide oxidoreductase) (POR) (E-value=4e-68)	KOG1208	Dehydrogenases with different specificities (related to short-chain alcohol dehydrogenases)	Secondary metabolites biosynthesis, transport and catabolism	METABOLISM	PRK07453	PRK07453	protochlorophyllide oxidoreductase; Validated	2e-79
GS00207	1	e00207.1	4	2	0.226776	C1E8E7_9CHLO	Micromonas sp. RCC299.	SubName: Full=JmjN/JmjC protein; (E-value=2e-56)	JMJD4_CHICK	Gallus gallus (Chicken).	JmjC domain-containing protein 4 (Jumonji domain-containing protein 4) (E-value=8e-52)	KOG2131	Uncharacterized conserved protein, contains JmjC domain	Chromatin structure and dynamics	INFORMATION STORAGE AND PROCESSING	pfam02373	JmjC	JmjC domain. The JmjC domain belongs to the Cupin superfamily. JmjC-domain proteins may be protein hydroxylases that catalyse a novel histone modifica ...	2e-12
GS00208	1	e00208.1	7	0	0.0039144
GS00209	1	e00209.1	3	3	0.500285	C1MX47_9CHLO	Micromonas pusilla CCMP1545.	SubName: Full=Predicted protein; (E-value=4e-30)
GS00210	4	e00210.1 e00210.2 e00210.3 e00210.4	6	6	0.500382	B7GAZ3_PHATR	Phaeodactylum tricornutum CCAP 1055/1.	SubName: Full=Predicted protein; (E-value=2e-59)	DGAT2_BOVIN	Bos taurus (Bovine).	Diacylglycerol O-acyltransferase 2 (EC 2.3.1.20) (Diglyceride acyltransferase 2) (E-value=5e-25)	KOG0831	Acyl-CoA:diacylglycerol acyltransferase (DGAT)	Lipid transport and metabolism	METABOLISM	pfam03982	DAGAT	Diacylglycerol acyltransferase. The terminal step of triacylglycerol (TAG) formation is catalysed by the enzyme diacylglycerol acyltransferase (DAGAT) ...	5e-31
GS00211	1	e00211.1	3	0	0.0625652	NLRC3_HUMAN	Homo sapiens (Human).	RecName: Full=Protein NLRC3; AltName: Full=Nucleotide-binding oligomerization domain protein 3; AltName: Full=Caterpiller protein 16.2; Short=CLR16.2; AltName: Full=CARD15-like protein; (E-value=2e-06)	NLRC3_HUMAN	Homo sapiens (Human).	Protein NLRC3 (Nucleotide-binding oligomerization domain protein 3) (Caterpiller protein 16.2) (CLR16.2) (CARD15-like protein) (E-value=2e-06)					cd00116	LRR_RI	Leucine-rich repeats (LRRs), ribonuclease inhibitor (RI)-like subfamily. LRRs are 20-29 residue sequence motifs present in many proteins that particip ...	1e-06
GS00212	3	e00212.1 e00212.2 e00212.3	6	8	0.303261	Q2IA55_KARMI	Karlodinium micrum (Dinoflagellate).	SubName: Full=Chloroplast glyceraldehyde-3-phosphate dehydrogenase; Flags: Fragment; (E-value=e-179)	G3P1_RHIRA	Rhizomucor racemosus (Mucor circinelloides f. lusitanicus).	Glyceraldehyde-3-phosphate dehydrogenase 1 (EC 1.2.1.12) (GAPDH 1) (E-value=e-109)	KOG0657	Glyceraldehyde 3-phosphate dehydrogenase	Carbohydrate transport and metabolism	METABOLISM	COG0057	GapA	Glyceraldehyde-3-phosphate dehydrogenase/erythrose-4-phosphate dehydrogenase [Carbohydrate transport and metabolism]	e-114
GS00213	1	e00213.1	9	8	0.4077	Q015J9_OSTTA	Ostreococcus tauri.	SubName: Full=Endoplasmic reticulum nucleotide sugar transporter (ISS); (E-value=2e-90)	S35B1_CHICK	Gallus gallus (Chicken).	Solute carrier family 35 member B1 (Endoplasmic reticulum nucleotide sugar transporter 1) (E-value=9e-40)	KOG1580	UDP-galactose transporter related protein	Carbohydrate transport and metabolism	METABOLISM	pfam08449	UAA	UAA transporter family. This family includes transporters with a specificity for UDP-N-acetylglucosamine.	2e-49
GS00214	1	e00214.1	0	3	0.0624349	A6G207_9DELT	Plesiocystis pacifica SIR-1.	SubName: Full=Putative uncharacterized protein; (E-value=5e-17)
GS00215	3	e00215.1 e00215.2 e00215.3	4	4	0.500321	B7G0V7_PHATR	Phaeodactylum tricornutum CCAP 1055/1.	SubName: Full=Predicted protein; (E-value=8e-66)	YU87_ARATH	Arabidopsis thaliana (Mouse-ear cress).	UPF0187 protein At2g45870, chloroplast precursor (E-value=1e-32)					pfam05249	UPF0187	Uncharacterised protein family (UPF0187). This family of proteins is functionally uncharacterised.	2e-39
GS00216	1	e00216.1	8	6	0.303978	Q6WEV1_9EUKA	Prymnesium parvum.	SubName: Full=Glyceraldehyde-3-phosphate dehydrogenase; Flags: Fragment; (E-value=e-144)	G3P_MONAN	Monascus anka (Monascus purpureus).	Glyceraldehyde-3-phosphate dehydrogenase (EC 1.2.1.12) (GAPDH) (E-value=e-123)	KOG0657	Glyceraldehyde 3-phosphate dehydrogenase	Carbohydrate transport and metabolism	METABOLISM	COG0057	GapA	Glyceraldehyde-3-phosphate dehydrogenase/erythrose-4-phosphate dehydrogenase [Carbohydrate transport and metabolism]	e-115
GS00217	1	e00217.1	4	7	0.193596	Q5UHI6_ISOGA	Isochrysis galbana.	SubName: Full=EF-1 alpha-like protein; (E-value=e-171)	EF1A_HYPBU	Hyperthermus butylicus (strain DSM 5456 / JCM 9403).	Elongation factor 1-alpha (EF-1-alpha) (Elongation factor Tu) (EF-Tu) (E-value=2e-50)	KOG0458	Elongation factor 1 alpha	Translation, ribosomal structure and biogenesis	INFORMATION STORAGE AND PROCESSING	PRK12317	PRK12317	elongation factor 1-alpha; Reviewed	3e-61
GS00218	1	e00218.1	4	1	0.109497											pfam04212	MIT	MIT (microtubule interacting and transport) domain. The MIT domain forms an asymmetric three-helix bundle and binds ESCRT-III (endosomal sorting compl ...	8e-06
GS00219	2	e00219.1 e00219.2	15	6	0.0263136	A9UT59_MONBE	Monosiga brevicollis (Choanoflagellate).	SubName: Full=Predicted protein; (E-value=5e-71)	FPPS_YEAST	Saccharomyces cerevisiae (Baker's yeast).	Farnesyl pyrophosphate synthetase (FPP synthetase) (FPS) (Farnesyl diphosphate synthetase) [Includes: Dimethylallyltranstransferase (EC 2.5.1.1); Geranyltranstransferase (EC 2.5.1.10)] (E-value=7e-68)	KOG0711	Polyprenyl synthetase	Coenzyme transport and metabolism	METABOLISM	pfam00348	polyprenyl_synt	Polyprenyl synthetase.	2e-43
GS00220	1	e00220.1	7	1	0.0195679	PRKX_HUMAN	Homo sapiens (Human).	RecName: Full=Serine/threonine-protein kinase PRKX; EC=2.7.11.1; AltName: Full=Protein kinase PKX1; (E-value=1e-96)	PRKX_HUMAN	Homo sapiens (Human).	Serine/threonine-protein kinase PRKX (EC 2.7.11.1) (Protein kinase PKX1) (E-value=8e-97)	KOG0616	cAMP-dependent protein kinase catalytic subunit (PKA)	Signal transduction mechanisms	CELLULAR PROCESSES AND SIGNALING	cd05612	STKc_PRKX_like	STKc_PRKX_like: Serine/Threonine Kinases (STKs), cAMP-dependent protein kinase (PKA) subfamily, PRKX-like kinases, catalytic (c) subunit. STKs catalyz ...	e-125
GS00221	2	e00221.1 e00221.2	7	0	0.0039144
GS00222	1	e00222.1	10	2	0.0112578	A8JDZ5_CHLRE	Chlamydomonas reinhardtii.	SubName: Full=Predicted protein; (E-value=e-104)	CBWD2_HUMAN	Homo sapiens (Human).	COBW domain-containing protein 2 (Cobalamin synthetase W domain-containing protein 2) (E-value=6e-60)	KOG2743	Cobalamin synthesis protein	Coenzyme transport and metabolism	METABOLISM	COG0523	COG0523	Putative GTPases (G3E family) [General function prediction only]	1e-83
GS00223	1	e00223.1	3	0	0.0625652
GS00224	1	e00224.1	0	2	0.124902	C1NAJ0_9CHLO	Micromonas pusilla CCMP1545.	SubName: Full=Predicted protein; (E-value=3e-18)
GS00225	1	e00225.1	7	10	0.239993	Q2LIY7_PERAM	Periplaneta americana (American cockroach).	SubName: Full=Cxpwmw03; (E-value=2e-83)	ETFA_RAT	Rattus norvegicus (Rat).	Electron transfer flavoprotein subunit alpha, mitochondrial precursor (Alpha-ETF) (E-value=2e-75)	KOG3954	Electron transfer flavoprotein, alpha subunit	Energy production and conversion	METABOLISM	COG2025	FixB	Electron transfer flavoprotein, alpha subunit [Energy production and conversion]	2e-72
GS00226	4	e00226.1 e00226.2 e00226.3 e00226.4	9	9	0.500459	C1DZZ2_9CHLO	Micromonas sp. RCC299.	SubName: Full=Alanine aminotransferase; (E-value=e-112)	ALAM_DICDI	Dictyostelium discoideum (Slime mold).	Probable alanine aminotransferase, mitochondrial precursor (EC 2.6.1.2) (ALT) (Glutamic--pyruvic transaminase) (Glutamate pyruvate transaminase) (GPT) (Glutamic--alanine transaminase) (E-value=e-110)	KOG0258	Alanine aminotransferase	Amino acid transport and metabolism	METABOLISM	COG0436	COG0436	Aspartate/tyrosine/aromatic aminotransferase [Amino acid transport and metabolism]	1e-49
GS00227	2	e00227.1 e00227.2	7	5	0.290855											pfam00335	Tetraspannin	Tetraspanin family.	3e-07
GS00228	1	e00228.1	3	3	0.500285
GS00229	1	e00229.1	4	2	0.226776	B8LDD5_THAPS	Thalassiosira pseudonana CCMP1335.	SubName: Full=Predicted protein; (E-value=7e-29)
GS00230	1	e00230.1	7	3	0.113449	A1YQY4_VOLCA	Volvox carteri f. nagariensis.	SubName: Full=Pontin; (E-value=e-138)	RUVB1_XENLA	Xenopus laevis (African clawed frog).	RuvB-like 1 (EC 3.6.1.-) (Pontin) (E-value=e-136)	KOG1942	DNA helicase, TBP-interacting protein	Replication, recombination and repair	INFORMATION STORAGE AND PROCESSING	pfam06068	TIP49	TIP49 C-terminus. This family consists of the C-terminal region of several eukaryotic and archaeal RuvB-like 1 (Pontin or TIP49a) and RuvB-like 2 (Rep ...	e-133
GS00231	2	e00231.1 e00231.2	8	6	0.303978	C1E0V8_9CHLO	Micromonas sp. RCC299.	SubName: Full=Formaldehyde dehydrogenase/S-formylglutathione hydrolase; (E-value=e-127)	FRMA_SYNY3	Synechocystis sp. (strain PCC 6803).	S-(hydroxymethyl)glutathione dehydrogenase (EC 1.1.1.284) (Glutathione-dependent formaldehyde dehydrogenase) (FALDH) (FDH) (Alcohol dehydrogenase class-3) (EC 1.1.1.1) (Alcohol dehydrogenase class-III) (E-value=e-103)	KOG0022	Alcohol dehydrogenase, class III	Secondary metabolites biosynthesis, transport and catabolism	METABOLISM	COG1062	AdhC	Zn-dependent alcohol dehydrogenases, class III [Energy production and conversion]	5e-98
GS00232	1	e00232.1	8	1	0.0107651	Q9LQW5_ARATH	Arabidopsis thaliana (Mouse-ear cress).	SubName: Full=F10B6.3; (E-value=1e-96)	PHG1B_DICDI	Dictyostelium discoideum (Slime mold).	Putative phagocytic receptor 1b precursor (E-value=1e-87)	KOG1277	Endosomal membrane proteins, EMP70	Intracellular trafficking, secretion, and vesicular transport	CELLULAR PROCESSES AND SIGNALING	pfam02990	EMP70	Endomembrane protein 70.	1e-80
GS00233	1	e00233.1	3	0	0.0625652	A6GQT0_9BURK	Limnobacter sp. MED105.	SubName: Full=Small-conductance mechanosensitive channel; (E-value=5e-14)	Y1143_METJA	Methanocaldococcus jannaschii (Methanococcus jannaschii).	Uncharacterized mscS family protein MJ1143 (E-value=5e-10)					pfam00924	MS_channel	Mechanosensitive ion channel. Two members of this protein family of M. jannaschii have been functionally characterised. Both proteins form mechanosens ...	1e-19
GS00234	1	e00234.1	7	0	0.0039144	Q29CP9_DROPS	Drosophila pseudoobscura pseudoobscura (Fruit fly).	SubName: Full=GA13377; (E-value=1e-52)	KCC1A_RAT	Rattus norvegicus (Rat).	Calcium/calmodulin-dependent protein kinase type 1 (EC 2.7.11.17) (CaM kinase I) (CaM-KI) (CaM kinase I alpha) (CaMKI-alpha) (E-value=1e-51)	KOG0032	Ca2+/calmodulin-dependent protein kinase, EF-Hand protein superfamily	Signal transduction mechanisms	CELLULAR PROCESSES AND SIGNALING	cd00180	S_TKc	Serine/Threonine protein kinases, catalytic domain. Phosphotransferases of the serine or threonine-specific kinase subfamily. The enzymatic activity o ...	1e-52
GS00235	1	e00235.1	3	0	0.0625652	B5YLM4_THAPS	Thalassiosira pseudonana CCMP1335.	SubName: Full=Predicted protein; (E-value=1e-20)								COG3774	OCH1	Mannosyltransferase OCH1 and related enzymes [Cell envelope biogenesis, outer membrane]	4e-06
GS00236	2	e00236.1 e00236.2	6	4	0.274708	A7PVY4_VITVI	Vitis vinifera (Grape).	SubName: Full=Chromosome chr8 scaffold_34, whole genome shotgun sequence; (E-value=1e-46)	AHSA1_MOUSE	Mus musculus (Mouse).	Activator of 90 kDa heat shock protein ATPase homolog 1 (AHA1) (E-value=1e-39)	KOG2936	Uncharacterized conserved protein	Function unknown	POORLY CHARACTERIZED	pfam09229	Aha1_N	Activator of Hsp90 ATPase, N-terminal. Members of this family, which are predominantly found in the protein 'Activator of Hsp90 ATPase' adopt a second ...	1e-23
GS00237	1	e00237.1	4	0	0.0312907
GS00238	2	e00238.1 e00238.2	6	4	0.274708	B9QCP8_TOXGO	Toxoplasma gondii VEG.	SubName: Full=Putative uncharacterized protein; (E-value=3e-10)	FKBP5_HUMAN	Homo sapiens (Human).	FK506-binding protein 5 (EC 5.2.1.8) (Peptidyl-prolyl cis-trans isomerase) (PPIase) (Rotamase) (51 kDa FK506-binding protein) (FKBP-51) (54 kDa progesterone receptor-associated immunophilin) (FKBP54) (P54) (FF1 antigen) (HSP90-binding immunophilin) (Androgen-regulated protein 6) (E-value=4e-07)	KOG0543	FKBP-type peptidyl-prolyl cis-trans isomerase	Posttranslational modification, protein turnover, chaperones	CELLULAR PROCESSES AND SIGNALING
GS00239	1	e00239.1	2	8	0.0326519	Q9NL43_CIOIN	Ciona intestinalis (Transparent sea squirt) (Ascidia intestinalis).	SubName: Full=Glycogen synthase kinase; SubName: Full=Glycogen synthase kinase alpha/beta; (E-value=e-125)	GSK3A_RAT	Rattus norvegicus (Rat).	Glycogen synthase kinase-3 alpha (EC 2.7.11.26) (GSK-3 alpha) (Factor A) (FA) (E-value=e-124)	KOG0658	Glycogen synthase kinase-3	Carbohydrate transport and metabolism	METABOLISM	pfam00069	Pkinase	Protein kinase domain.	3e-57
GS00240	1	e00240.1	2	0	0.125098
GS00241	7	e00241.1 e00241.2 e00241.3 e00241.4 e00241.5 e00241.6 e00241.7	11	9	0.33225	A6DPR5_9BACT	Lentisphaera araneosa HTCC2155.	SubName: Full=Argininosuccinate synthase; (E-value=e-123)	ASSY_THEP1	Thermotoga petrophila (strain RKU-1 / ATCC BAA-488 / DSM 13995).	Argininosuccinate synthase (EC 6.3.4.5) (Citrulline--aspartate ligase) (E-value=5e-50)	KOG1706	Argininosuccinate synthase	Amino acid transport and metabolism	METABOLISM	cd01999	Argininosuccinate_Synthase	Argininosuccinate synthase. The Argininosuccinate synthase is a urea cycle enzyme that catalyzes the penultimate step in arginine biosynthesis: the AT ...	1e-78
GS00242	1	e00242.1	8	0	0.00195771	A8J798_CHLRE	Chlamydomonas reinhardtii.	SubName: Full=Predicted protein; (E-value=5e-14)	SPT17_HUMAN	Homo sapiens (Human).	Spermatogenesis-associated protein 17 (E-value=8e-11)
GS00243	1	e00243.1	4	0	0.0312907
GS00244	2	e00244.1 e00244.2	5	0	0.0156494
GS00245	2	e00245.1 e00245.2	2	3	0.343506	B8BUK1_THAPS	Thalassiosira pseudonana CCMP1335.	SubName: Full=Putative uncharacterized protein; (E-value=e-146)	CSK2A_MAIZE	Zea mays (Maize).	Casein kinase II subunit alpha (EC 2.7.11.1) (CK2-alpha) (CK II) (E-value=e-138)	KOG0668	Casein kinase II, alpha subunit	Signal transduction mechanisms	CELLULAR PROCESSES AND SIGNALING	pfam00069	Pkinase	Protein kinase domain.	2e-46
GS00246	2	e00246.1 e00246.2	5	7	0.2902	Q00YF5_OSTTA	Ostreococcus tauri.	SubName: Full=Histidyl-tRNA synthetase, putative (ISS); (E-value=e-109)	SYH_THEVO	Thermoplasma volcanium.	Histidyl-tRNA synthetase (EC 6.1.1.21) (Histidine--tRNA ligase) (HisRS) (E-value=2e-38)	KOG1936	Histidyl-tRNA synthetase	Translation, ribosomal structure and biogenesis	INFORMATION STORAGE AND PROCESSING	PRK00037	hisS	histidyl-tRNA synthetase; Reviewed	1e-51
GS00247	2	e00247.1 e00247.2	3	2	0.343994	B8C1X7_THAPS	Thalassiosira pseudonana CCMP1335.	SubName: Full=Predicted protein; (E-value=6e-25)	SEC62_SCHPO	Schizosaccharomyces pombe (Fission yeast).	Translocation protein sec62 (E-value=4e-14)	KOG2927	Membrane component of ER protein translocation complex	Intracellular trafficking, secretion, and vesicular transport	CELLULAR PROCESSES AND SIGNALING	COG5232	SEC62	Preprotein translocase subunit Sec62 [Intracellular trafficking and secretion]	1e-15
GS00248	1	e00248.1	2	4	0.226349
GS00249	1	e00249.1	4	1	0.109497	B7FVN9_PHATR	Phaeodactylum tricornutum CCAP 1055/1.	SubName: Full=Aldehyde reductase; EC=1.1.1.21; Flags: Fragment; (E-value=5e-57)	Y1669_ARATH	Arabidopsis thaliana (Mouse-ear cress).	Uncharacterized oxidoreductase At1g06690, chloroplast precursor (EC 1.-.-.-) (E-value=1e-29)	KOG1575	Voltage-gated shaker-like K+ channel, subunit beta/KCNAB	Energy production and conversion	METABOLISM	cd06660	Aldo_ket_red	Aldo-keto reductases (AKRs) are a superfamily of soluble NAD(P)(H) oxidoreductases whose chief purpose is to reduce aldehydes and ketones to primary a ...	9e-45
GS00250	1	e00250.1	0	5	0.0156006
GS00251	3	e00251.1 e00251.2 e00251.3	1	8	0.0107193
GS00252	1	e00252.1	2	7	0.054596	Q8SR93_ENCCU	Encephalitozoon cuniculi.	SubName: Full=GENERAL TRANSCRIPTION FACTOR; (E-value=6e-18)	TAF1_MESAU	Mesocricetus auratus (Golden hamster).	Transcription initiation factor TFIID subunit 1 (EC 2.7.11.1) (Transcription initiation factor TFIID 250 kDa subunit) (TAF(II)250) (TAFII-250) (TAFII250) (TBP-associated factor 250 kDa) (p250) (Cell cycle gene 1 protein) (E-value=3e-11)	KOG1474	Transcription initiation factor TFIID, subunit BDF1 and related bromodomain proteins	Transcription	INFORMATION STORAGE AND PROCESSING	cd05506	Bromo_plant1	Bromodomain, uncharacterized subfamily specific to plants. Might function as a global transcription factor. Bromodomains are 110 amino acid long domai ...	1e-22
GS00253	1	e00253.1	5	2	0.144702
GS00254	2	e00254.1 e00254.2	5	5	0.500353	A8J698_CHLRE	Chlamydomonas reinhardtii.	SubName: Full=Type I metacaspase; (E-value=6e-21)	MCA1A_ASPFU	Aspergillus fumigatus (Sartorya fumigata).	Metacaspase-1A precursor (EC 3.4.22.-) (E-value=2e-18)	KOG1546	Metacaspase involved in regulation of apoptosis	Cell cycle control, cell division, chromosome partitioning	CELLULAR PROCESSES AND SIGNALING	pfam00656	Peptidase_C14	Caspase domain.	4e-18
GS00255	1	e00255.1	0	5	0.0156006	A9U1F7_PHYPA	Physcomitrella patens subsp. patens.	SubName: Full=Predicted protein; (E-value=5e-97)	XPO7B_XENLA	Xenopus laevis (African clawed frog).	Exportin-7-B (E-value=1e-77)	KOG1410	Nuclear transport receptor RanBP16 (importin beta superfamily)	Nuclear structure	CELLULAR PROCESSES AND SIGNALING
GS00256	2	e00256.1 e00256.2	9	2	0.0193291	Q01G74_OSTTA	Ostreococcus tauri.	SubName: Full=Homology to unknown gene; (E-value=3e-26)
GS00257	2	e00257.1 e00257.2	5	4	0.377274
GS00258	2	e00258.1 e00258.2	2	5	0.14436	A4IHB0_XENTR	Xenopus tropicalis (Western clawed frog) (Silurana tropicalis).	SubName: Full=LOC100124822 protein; (E-value=6e-66)	HM13_MOUSE	Mus musculus (Mouse).	Minor histocompatibility antigen H13 (EC 3.4.23.-) (Signal peptide peptidase) (Presenilin-like protein 3) (E-value=8e-64)	KOG2443	Uncharacterized conserved protein	Function unknown	POORLY CHARACTERIZED	pfam04258	Peptidase_A22B	Signal peptide peptidase. The members of this family are membrane proteins. In some proteins this region is found associated with pfam02225. This fami ...	2e-53
GS00259	1	e00259.1	3	3	0.500285	A9TV32_PHYPA	Physcomitrella patens subsp. patens.	SubName: Full=Predicted protein; (E-value=e-124)	PRP16_HUMAN	Homo sapiens (Human).	Pre-mRNA-splicing factor ATP-dependent RNA helicase PRP16 (EC 3.6.1.-) (ATP-dependent RNA helicase DHX38) (DEAH box protein 38) (E-value=e-120)	KOG0924	mRNA splicing factor ATP-dependent RNA helicase	RNA processing and modification	INFORMATION STORAGE AND PROCESSING	COG1643	HrpA	HrpA-like helicases [DNA replication, recombination, and repair]	1e-51
GS00260	2	e00260.1 e00260.2	6	1	0.0352133	C1E9K0_9CHLO	Micromonas sp. RCC299.	SubName: Full=ATP-binding cassette superfamily; (E-value=e-103)	ARB1_YEAST	Saccharomyces cerevisiae (Baker's yeast).	ABC transporter ATP-binding protein ARB1 (ATP-binding cassette protein involved in ribosome biogenesis 1) (E-value=5e-78)	KOG0927	Predicted transporter (ABC superfamily)	General function prediction only	POORLY CHARACTERIZED	COG0488	Uup	ATPase components of ABC transporters with duplicated ATPase domains [General function prediction only]	1e-81
GS00261	1	e00261.1	3	0	0.0625652	Q7QFB0_ANOGA	Anopheles gambiae (African malaria mosquito).	SubName: Full=AGAP000387-PA; Flags: Fragment; (E-value=3e-34)	S35A2_HUMAN	Homo sapiens (Human).	UDP-galactose translocator (UDP-galactose transporter) (UDP-Gal-Tr) (UGT) (Solute carrier family 35 member A2) (E-value=3e-32)	KOG2234	Predicted UDP-galactose transporter	Carbohydrate transport and metabolism	METABOLISM	pfam04142	Nuc_sug_transp	Nucleotide-sugar transporter. This family of membrane proteins transport nucleotide sugars from the cytoplasm into golgi vesicles. Human solute carrie ...	5e-20
GS00262	3	e00262.1 e00262.2 e00262.3	7	3	0.113449	Q9LIC2_ARATH	Arabidopsis thaliana (Mouse-ear cress).	SubName: Full=Multispanning membrane protein-like; (E-value=e-107)	TM9S4_RAT	Rattus norvegicus (Rat).	Transmembrane 9 superfamily protein member 4 precursor (E-value=4e-93)	KOG1278	Endosomal membrane proteins, EMP70	Intracellular trafficking, secretion, and vesicular transport	CELLULAR PROCESSES AND SIGNALING	pfam02990	EMP70	Endomembrane protein 70.	6e-95
GS00263	2	e00263.1 e00263.2	5	5	0.500353	B3MG35_DROAN	Drosophila ananassae (Fruit fly).	SubName: Full=GF11803; (E-value=5e-09)				KOG0190	Protein disulfide isomerase (prolyl 4-hydroxylase beta subunit)	Posttranslational modification, protein turnover, chaperones	CELLULAR PROCESSES AND SIGNALING
GS00264	1	e00264.1	2	0	0.125098	B7G883_PHATR	Phaeodactylum tricornutum CCAP 1055/1.	SubName: Full=Predicted protein; (E-value=8e-34)
GS00265	1	e00265.1	3	2	0.343994	A7WQ37_9DINO	Noctiluca scintillans.	SubName: Full=Cysteine protease 1; (E-value=7e-43)	ORYB_ORYSJ	Oryza sativa subsp. japonica (Rice).	Oryzain beta chain precursor (EC 3.4.22.-) (E-value=3e-38)	KOG1543	Cysteine proteinase Cathepsin L	Posttranslational modification, protein turnover, chaperones	CELLULAR PROCESSES AND SIGNALING	cd02248	Peptidase_C1A	Peptidase C1A subfamily (MEROPS database nomenclature); composed of cysteine peptidases (CPs) similar to papain, including the mammalian CPs (cathepsi ...	5e-40
GS00266	1	e00266.1	3	0	0.0625652
GS00267	5	e00267.1 e00267.2 e00267.3 e00267.4 e00267.5	15	15	0.500583	Q15GC6_GUITH	Guillardia theta (Cryptomonas phi).	RecName: Full=Uroporphyrinogen decarboxylase; EC=4.1.1.37; Flags: Fragment; (E-value=2e-90)	DCUP_SYNPW	Synechococcus sp. (strain WH7803).	Uroporphyrinogen decarboxylase (EC 4.1.1.37) (URO-D) (UPD) (E-value=3e-81)	KOG2872	Uroporphyrinogen decarboxylase	Coenzyme transport and metabolism	METABOLISM	PRK00115	hemE	uroporphyrinogen decarboxylase; Validated	2e-98
GS00268	5	e00268.1 e00268.2 e00268.3 e00268.4 e00268.5	5	7	0.2902	C1MTW7_9CHLO	Micromonas pusilla CCMP1545.	SubName: Full=Predicted protein; Flags: Fragment; (E-value=4e-91)	CDC27_HUMAN	Homo sapiens (Human).	Cell division cycle protein 27 homolog (CDC27Hs) (H-NUC) (E-value=8e-78)	KOG1126	DNA-binding cell division cycle control protein	Cell cycle control, cell division, chromosome partitioning	CELLULAR PROCESSES AND SIGNALING	cd00189	TPR	Tetratricopeptide repeat domain; typically contains 34 amino acids [WLF]-X(2)-[LIM]-[GAS]-X(2)-[YLF]-X(8)-[ASE]-X(3)-[FYL]-X(2)-[ASL]-X(4)-[PKE] is th ...	1e-12
GS00269	2	e00269.1 e00269.2	9	6	0.227568	Q00SQ4_OSTTA	Ostreococcus tauri.	SubName: Full=Diaminopimelate decarboxylase (ISS); (E-value=e-102)	DCDA_ECOLI	Escherichia coli (strain K12).	Diaminopimelate decarboxylase (EC 4.1.1.20) (DAP decarboxylase) (E-value=3e-31)	KOG0622	Ornithine decarboxylase	Amino acid transport and metabolism	METABOLISM	PRK11165	PRK11165	diaminopimelate decarboxylase; Provisional	7e-44
GS00270	1	e00270.1	14	6	0.0392782	B8BUL0_THAPS	Thalassiosira pseudonana CCMP1335.	RecName: Full=Cysteine synthase; EC=2.5.1.47; (E-value=e-110)	CYSK2_ORYSJ	Oryza sativa subsp. japonica (Rice).	Cysteine synthase (EC 2.5.1.47) (O-acetylserine sulfhydrylase) (CSase) (O-acetylserine (Thiol)-lyase) (OAS-TL) (E-value=6e-93)	KOG1252	Cystathionine beta-synthase and related enzymes	Amino acid transport and metabolism	METABOLISM	cd01561	CBS_like	CBS_like: This subgroup includes Cystathionine beta-synthase (CBS) and Cysteine synthase. CBS is a unique heme-containing enzyme that catalyzes a pyri ...	e-109
GS00271	4	e00271.1 e00271.2 e00271.3 e00271.4	13	8	0.143418	A9TIQ5_PHYPA	Physcomitrella patens subsp. patens.	SubName: Full=Predicted protein; (E-value=3e-75)	EIF3H_ARATH	Arabidopsis thaliana (Mouse-ear cress).	Eukaryotic translation initiation factor 3 subunit H (Eukaryotic translation initiation factor 3 subunit 3) (eIF-3 gamma) (eIF3 p38 subunit) (eIF3h) (E-value=6e-72)	KOG1560	Translation initiation factor 3, subunit h (eIF-3h)	Translation, ribosomal structure and biogenesis	INFORMATION STORAGE AND PROCESSING	smart00232	JAB_MPN	JAB/MPN domain; Domain in Jun kinase activation domain binding protein and proteasomal subunits. Domain at Mpr1p and Pad1p N-termini. Domain of unknow ...	2e-16
GS00272	1	e00272.1	8	3	0.0731241	A4S3R8_OSTLU	Ostreococcus lucimarinus (strain CCE9901).	SubName: Full=Predicted protein; (E-value=6e-41)	NDUA9_PANTR	Pan troglodytes (Chimpanzee).	NADH dehydrogenase [ubiquinone] 1 alpha subcomplex subunit 9, mitochondrial precursor (NADH-ubiquinone oxidoreductase 39 kDa subunit) (Complex I-39kD) (CI-39kD) (E-value=3e-30)	KOG2865	NADH:ubiquinone oxidoreductase, NDUFA9/39kDa subunit	Energy production and conversion	METABOLISM	COG0702	COG0702	Predicted nucleoside-diphosphate-sugar epimerases [Cell envelope biogenesis, outer membrane / Carbohydrate transport and metabolism]	4e-07
GS00273	1	e00273.1	8	0	0.00195771	Q90787_CHICK	Gallus gallus (Chicken).	SubName: Full=C-myb gene (analogue to v-myb oncogene), exon 8 and .; Flags: Fragment; (E-value=4e-34)	MYB_CHICK	Gallus gallus (Chicken).	Myb proto-oncogene protein (C-myb) (E-value=3e-34)	KOG0048	Transcription factor, Myb superfamily	Transcription	INFORMATION STORAGE AND PROCESSING	COG5147	REB1	Myb superfamily proteins, including transcription factors and mRNA splicing factors [Transcription / RNA processing and modification / Cell division a ...	2e-20
GS00274	1	e00274.1	4	3	0.363566
GS00275	1	e00275.1	4	0	0.0312907	TMM65_HUMAN	Homo sapiens (Human).	RecName: Full=Transmembrane protein 65; (E-value=7e-24)	TMM65_HUMAN	Homo sapiens (Human).	Transmembrane protein 65 (E-value=5e-24)	KOG4619	Uncharacterized conserved protein	Function unknown	POORLY CHARACTERIZED	pfam10507	DUF2453	Protein of unknown function (DUF2453). Some members of this family are purported to contain GAF domains but this could not be confirmed. The function ...	4e-31
GS00276	2	e00276.1 e00276.2	11	0	0.000244905	PLMN_MACEU	Macropus eugenii (Tammar wallaby).	RecName: Full=Plasminogen; EC=3.4.21.7; Contains: RecName: Full=Plasmin heavy chain A; Contains: RecName: Full=Activation peptide; Contains: RecName: Full=Plasmin heavy chain A, short form; Contains: RecName: Full=Plasmin light chain B; Flags: Precursor; (E-value=3e-15)	PLMN_MACEU	Macropus eugenii (Tammar wallaby).	Plasminogen precursor (EC 3.4.21.7) [Contains: Plasmin heavy chain A; Activation peptide; Plasmin heavy chain A, short form; Plasmin light chain B] (E-value=2e-15)					smart00130	KR	Kringle domain; Named after a Danish pastry. Found in several serine proteases and in ROR-like receptors. Can occur in up to 38 copies (in apolipoprot ...	5e-16
GS00277	2	e00277.1 e00277.2	2	2	0.500244	Q2UR54_ASPOR	Aspergillus oryzae.	SubName: Full=Predicted protein; (E-value=1e-49)				KOG0733	Nuclear AAA ATPase (VCP subfamily)	Posttranslational modification, protein turnover, chaperones	CELLULAR PROCESSES AND SIGNALING	pfam00004	AAA	ATPase family associated with various cellular activities (AAA). AAA family proteins often perform chaperone-like functions that assist in the assembl ...	1e-09
GS00278	1	e00278.1	0	2	0.124902	B8BRA6_THAPS	Thalassiosira pseudonana CCMP1335.	SubName: Full=Putative uncharacterized protein; (E-value=1e-10)
GS00279	2	e00279.1 e00279.2	5	7	0.2902	Q98TZ2_XENLA	Xenopus laevis (African clawed frog).	SubName: Full=Calcium/calmodulin-dependent protein kinase IV; (E-value=2e-65)	KCC4_HUMAN	Homo sapiens (Human).	Calcium/calmodulin-dependent protein kinase type IV (EC 2.7.11.17) (CaMK IV) (CAM kinase-GR) (E-value=4e-65)	KOG0032	Ca2+/calmodulin-dependent protein kinase, EF-Hand protein superfamily	Signal transduction mechanisms	CELLULAR PROCESSES AND SIGNALING	pfam00069	Pkinase	Protein kinase domain.	6e-66
GS00280	1	e00280.1	8	3	0.0731241	B9S339_RICCO	Ricinus communis (Castor bean).	RecName: Full=T-complex protein 1, delta subunit; (E-value=e-152)	TCPD_DICDI	Dictyostelium discoideum (Slime mold).	T-complex protein 1 subunit delta (TCP-1-delta) (CCT-delta) (E-value=e-149)	KOG0358	Chaperonin complex component, TCP-1 delta subunit (CCT4)	Posttranslational modification, protein turnover, chaperones	CELLULAR PROCESSES AND SIGNALING	cd03338	TCP1_delta	TCP-1 (CTT or eukaryotic type II) chaperonin family, delta subunit. Chaperonins are involved in productive folding of proteins. They share a common ge ...	e-175
GS00281	3	e00281.1 e00281.2 e00281.3	4	2	0.226776
GS00282	1	e00282.1	2	1	0.312695	Q0VJ93_HORVD	Hordeum vulgare var. distichum (Two-rowed barley).	SubName: Full=CAAX peptidase; (E-value=9e-50)	FACE1_HUMAN	Homo sapiens (Human).	CAAX prenyl protease 1 homolog (EC 3.4.24.84) (Prenyl protein-specific endoprotease 1) (Farnesylated proteins-converting enzyme 1) (FACE-1) (Zinc metalloproteinase Ste24 homolog) (E-value=6e-41)	KOG2719	Metalloprotease	General function prediction only	POORLY CHARACTERIZED	pfam01435	Peptidase_M48	Peptidase family M48.	2e-10
GS00283	1	e00283.1	3	0	0.0625652
GS00284	1	e00284.1	0	2	0.124902	Q962Y4_BRABE	Branchiostoma belcheri (Amphioxus).	SubName: Full=Adult brain protein 239-like protein; (E-value=6e-54)	MPPD1_MOUSE	Mus musculus (Mouse).	Metallophosphoesterase domain-containing protein 1 (E-value=4e-53)	KOG3947	Phosphoesterases	General function prediction only	POORLY CHARACTERIZED	COG2129	COG2129	Predicted phosphoesterases, related to the Icc protein [General function prediction only]	1e-08
GS00285	2	e00285.1 e00285.2	8	5	0.212262	B7FYK0_PHATR	Phaeodactylum tricornutum CCAP 1055/1.	SubName: Full=Long chain acyl-coa synthetase; EC=6.2.1.3; (E-value=8e-70)	ACSL4_HUMAN	Homo sapiens (Human).	Long-chain-fatty-acid--CoA ligase 4 (EC 6.2.1.3) (Long-chain acyl-CoA synthetase 4) (LACS 4) (E-value=1e-34)	KOG1180	Acyl-CoA synthetase	Lipid transport and metabolism	METABOLISM	COG1022	FAA1	Long-chain acyl-CoA synthetases (AMP-forming) [Lipid metabolism]	4e-38
GS00286	1	e00286.1	6	2	0.089972	A6G260_9DELT	Plesiocystis pacifica SIR-1.	SubName: Full=Uncharacterized iron-regulated protein; (E-value=1e-19)								smart00702	P4Hc	Prolyl 4-hydroxylase alpha subunit homologues. Mammalian enzymes catalyse hydroxylation of collagen, for example. Prokaryotic enzymes might catalyse h ...	2e-07
GS00287	1	e00287.1	3	0	0.0625652	A8IXS4_CHLRE	Chlamydomonas reinhardtii.	SubName: Full=Flagellar associated protein; (E-value=1e-11)
GS00288	2	e00288.1 e00288.2	11	9	0.33225	ADK_PHYPA	Physcomitrella patens (Moss).	RecName: Full=Adenosine kinase; Short=AK; EC=2.7.1.20; AltName: Full=Adenosine 5'-phosphotransferase; (E-value=e-106)	ADK_PHYPA	Physcomitrella patens (Moss).	Adenosine kinase (EC 2.7.1.20) (AK) (Adenosine 5'-phosphotransferase) (E-value=e-106)	KOG2854	Possible pfkB family carbohydrate kinase	Carbohydrate transport and metabolism	METABOLISM	cd01168	adenosine_kinase	Adenosine kinase (AK) catalyzes the phosphorylation of ribofuranosyl-containing nucleoside analogues at the 5'-hydroxyl using ATP or GTP as the phosph ...	6e-84
GS00289	4	e00289.1 e00289.2 e00289.3 e00289.4	6	8	0.303261	Q8WQH7_ENTHI	Entamoeba histolytica.	SubName: Full=Serine-threonine protein kinase PK2; (E-value=3e-36)	KPK19_ARATH	Arabidopsis thaliana (Mouse-ear cress).	Serine/threonine-protein kinase AtPK19 (EC 2.7.11.1) (Ribosomal-protein S6 kinase homolog) (E-value=2e-35)	KOG0598	Ribosomal protein S6 kinase and related proteins	General function prediction only	POORLY CHARACTERIZED	cd05123	STKc_AGC	STKc_AGC: Serine/Threonine Kinases (STKs), AGC (Protein Kinases A, G and C) family, catalytic (c) domain. STKs catalyze the transfer of the gamma-phos ...	7e-55
GS00290	4	e00290.1 e00290.2 e00290.3 e00290.4	7	5	0.290855	VA0D_DICDI	Dictyostelium discoideum (Slime mold).	RecName: Full=V-type proton ATPase subunit d; Short=V-ATPase subunit d; AltName: Full=Vacuolar proton pump subunit d; AltName: Full=V-ATPase 41 kDa accessory protein; AltName: Full=DVA41; (E-value=e-126)	VA0D_DICDI	Dictyostelium discoideum (Slime mold).	Vacuolar proton pump subunit d (EC 3.6.3.14) (V-ATPase subunit d) (V-ATPase 41 kDa accessory protein) (DVA41) (E-value=e-126)	KOG2957	Vacuolar H+-ATPase V0 sector, subunit d	Energy production and conversion	METABOLISM	pfam01992	vATP-synt_AC39	ATP synthase (C/AC39) subunit. This family includes the AC39 subunit from vacuolar ATP synthase, and the C subunit from archaebacterial ATP synthase. ...	4e-95
GS00291	2	e00291.1 e00291.2	0	4	0.0312093
GS00292	1	e00292.1	1	2	0.312305	B7G795_PHATR	Phaeodactylum tricornutum CCAP 1055/1.	SubName: Full=Predicted protein; Flags: Fragment; (E-value=2e-12)	HERC2_MOUSE	Mus musculus (Mouse).	Probable E3 ubiquitin-protein ligase HERC2 (EC 6.3.2.-) (HECT domain and RCC1-like domain-containing protein 2) (E-value=2e-10)	KOG0783	Uncharacterized conserved protein, contains ankyrin and BTB/POZ domains	Function unknown	POORLY CHARACTERIZED	COG5184	ATS1	Alpha-tubulin suppressor and related RCC1 domain-containing proteins [Cell division and chromosome partitioning / Cytoskeleton]	5e-12
GS00293	2	e00293.1 e00293.2	12	3	0.0106643	B7GCE0_PHATR	Phaeodactylum tricornutum CCAP 1055/1.	SubName: Full=Predicted protein; (E-value=5e-70)								pfam04755	PAP_fibrillin	PAP_fibrillin. This family identifies a conserved region found in a number of plastid lipid-associated proteins (PAPs), and in a number of putative fi ...	3e-07
GS00294	1	e00294.1	1	2	0.312305	Q1KSE4_TOXGO	Toxoplasma gondii.	SubName: Full=Mitochondrial putative GDP-forming succinate-CoA ligase alpha subunit; EC=6.2.1.4; (E-value=1e-80)	SUCA2_ARATH	Arabidopsis thaliana (Mouse-ear cress).	Succinyl-CoA ligase [GDP-forming] subunit alpha-2, mitochondrial precursor (EC 6.2.1.4) (Succinyl-CoA synthetase subunit alpha-2) (SCS-alpha-2) (E-value=3e-79)	KOG1255	Succinyl-CoA synthetase, alpha subunit	Energy production and conversion	METABOLISM	PRK05678	PRK05678	succinyl-CoA synthetase subunit alpha; Validated	2e-97
GS00295	1	e00295.1	0	4	0.0312093
GS00296	1	e00296.1	1	7	0.0194946	Q0A6T7_ALHEH	Alkalilimnicola ehrlichei (strain MLHE-1).	SubName: Full=Acetoacetyl-CoA synthase; (E-value=7e-90)	ACSA1_RHIME	Rhizobium meliloti (Sinorhizobium meliloti).	Acetoacetyl-coenzyme A synthetase (EC 6.2.1.16) (Acetoacetate--CoA ligase 1) (Acyl-activating enzyme 1) (E-value=7e-74)	KOG1175	Acyl-CoA synthetase	Lipid transport and metabolism	METABOLISM	PRK03584	PRK03584	acetoacetyl-CoA synthetase; Provisional	e-128
GS00297	1	e00297.1	2	3	0.343506	C1FD34_9CHLO	Micromonas sp. RCC299.	SubName: Full=Malonyl-CoA:ACP transacylase; (E-value=3e-16)	FABD_MOUSE	Mus musculus (Mouse).	Malonyl CoA-acyl carrier protein transacylase, mitochondrial precursor (EC 2.3.1.39) (MCT) (Mitochondrial malonyltransferase) (E-value=9e-12)	KOG2926	Malonyl-CoA:ACP transacylase	Lipid transport and metabolism	METABOLISM	COG0331	FabD	(acyl-carrier-protein) S-malonyltransferase [Lipid metabolism]	3e-22
GS00298	1	e00298.1	4	2	0.226776	B7GC36_PHATR	Phaeodactylum tricornutum CCAP 1055/1.	SubName: Full=Predicted protein; (E-value=e-102)	NNTM_MOUSE	Mus musculus (Mouse).	NAD(P) transhydrogenase, mitochondrial precursor (EC 1.6.1.2) (Nicotinamide nucleotide transhydrogenase) (Pyridine nucleotide transhydrogenase) (E-value=5e-93)					pfam02233	PNTB	NAD(P) transhydrogenase beta subunit. This family corresponds to the beta subunit of NADP transhydrogenase in prokaryotes, and either the protein N- o ...	e-109
GS00299	1	e00299.1	2	2	0.500244
GS00300	3	e00300.1 e00300.2 e00300.3	4	5	0.376633	A9TZR5_PHYPA	Physcomitrella patens subsp. patens.	SubName: Full=Predicted protein; (E-value=e-138)	PRP17_MOUSE	Mus musculus (Mouse).	Pre-mRNA-processing factor 17 (PRP17 homolog) (Cell division cycle 40 homolog) (E-value=e-125)	KOG0282	mRNA splicing factor	Function unknown	POORLY CHARACTERIZED	cd00200	WD40	WD40 domain, found in a number of eukaryotic proteins that cover a wide variety of functions including adaptor/regulatory modules in signal transducti ...	1e-43
GS00301	1	e00301.1	4	2	0.226776
GS00302	2	e00302.1 e00302.2	3	1	0.187663	A8ID98_CHLRE	Chlamydomonas reinhardtii.	SubName: Full=Peptidyl-prolyl cis-trans isomerase, cyclophilin-type; (E-value=7e-55)	CP19D_ARATH	Arabidopsis thaliana (Mouse-ear cress).	Peptidyl-prolyl cis-trans isomerase CYP19-4 precursor (EC 5.2.1.8) (PPIase CYP19-4) (Rotamase CYP19-4) (Cyclophilin of 19 kDa 4) (Cyclophilin-5) (E-value=8e-40)	KOG0880	Peptidyl-prolyl cis-trans isomerase	Posttranslational modification, protein turnover, chaperones	CELLULAR PROCESSES AND SIGNALING	cd01926	cyclophilin_ABH_like	cyclophilin_ABH_like: Cyclophilin A, B and H-like cyclophilin-type peptidylprolyl cis- trans isomerase (PPIase) domain. This family represents the ar ...	4e-45
GS00303	1	e00303.1	2	1	0.312695	A4XP88_PSEMY	Pseudomonas mendocina (strain ymp).	SubName: Full=Alcohol dehydrogenase; EC=1.1.1.1; (E-value=2e-87)	EUTG_ECOLI	Escherichia coli (strain K12).	Ethanolamine utilization protein eutG (EC 1.1.-.-) (E-value=2e-34)	KOG3857	Alcohol dehydrogenase, class IV	Energy production and conversion	METABOLISM	COG1454	EutG	Alcohol dehydrogenase, class IV [Energy production and conversion]	5e-74
GS00304	2	e00304.1 e00304.2	0	4	0.0312093	B9GHI3_POPTR	Populus trichocarpa (Western balsam poplar) (Populus balsamifera subsp. trichocarpa).	SubName: Full=Ca2+ antiporter/cation exchanger; Flags: Fragment; (E-value=1e-60)	CAX2_ARATH	Arabidopsis thaliana (Mouse-ear cress).	Vacuolar cation/proton exchanger 2 (Ca(2+)/H(+) exchanger 2) (Ca(2+)/H(+) antiporter CAX2) (E-value=3e-60)	KOG1397	Ca2+/H+ antiporter VCX1 and related proteins	Inorganic ion transport and metabolism	METABOLISM	COG0387	ChaA	Ca2+/H+ antiporter [Inorganic ion transport and metabolism]	1e-34
GS00305	1	e00305.1	4	0	0.0312907	B3QZ81_CHLT3	Chloroherpeton thalassium (strain ATCC 35110 / GB-78).	SubName: Full=TPR repeat-containing protein; (E-value=3e-31)	KLC_STRPU	Strongylocentrotus purpuratus (Purple sea urchin).	Kinesin light chain (KLC) (E-value=4e-16)	KOG1840	Kinesin light chain	Cytoskeleton	CELLULAR PROCESSES AND SIGNALING
GS00306	1	e00306.1	1	2	0.312305	A6X836_OCHA4	Ochrobactrum anthropi (strain ATCC 49188 / DSM 6882 / NCTC 12168).	SubName: Full=3-hydroxyacyl-CoA dehydrogenase NAD-binding; (E-value=6e-49)	HCDH_RAT	Rattus norvegicus (Rat).	Hydroxyacyl-coenzyme A dehydrogenase, mitochondrial precursor (EC 1.1.1.35) (HCDH) (Short chain 3-hydroxyacyl-CoA dehydrogenase) (Medium and short chain L-3-hydroxyacyl-coenzyme A dehydrogenase) (E-value=5e-23)	KOG2304	3-hydroxyacyl-CoA dehydrogenase	Lipid transport and metabolism	METABOLISM	PRK08293	PRK08293	3-hydroxybutyryl-CoA dehydrogenase; Validated	2e-79
GS00307	2	e00307.1 e00307.2	4	7	0.193596	A9UR13_MONBE	Monosiga brevicollis (Choanoflagellate).	SubName: Full=Predicted protein; (E-value=8e-27)
GS00308	1	e00308.1	5	5	0.500353	A3QSR9_9EUKA	Prymnesium parvum.	SubName: Full=Chloroplast sedoheptulose-1,7-bisphosphatase; EC=3.1.3.37; (E-value=e-164)	S17P_CHLRE	Chlamydomonas reinhardtii.	Sedoheptulose-1,7-bisphosphatase, chloroplast precursor (EC 3.1.3.37) (SED(1,7)P2ase) (Sedoheptulose bisphosphatase) (SBPase) (E-value=6e-57)	KOG1458	Fructose-1,6-bisphosphatase	Carbohydrate transport and metabolism	METABOLISM	cd00354	FBPase	Fructose-1,6-bisphosphatase, an enzyme that catalyzes the hydrolysis of fructose-1,6-biphosphate into fructose-6-phosphate and is critical in glucone ...	7e-67
GS00309	4	e00309.1 e00309.2 e00309.3 e00309.4	6	4	0.274708	A4HGI4_LEIBR	Leishmania braziliensis.	SubName: Full=Putative uncharacterized protein; (E-value=1e-31)
GS00310	1	e00310.1	8	1	0.0107651	Q2KIT8_BOVIN	Bos taurus (Bovine).	SubName: Full=Tissue specific transplantation antigen P35B; (E-value=e-116)	FCL_HUMAN	Homo sapiens (Human).	GDP-L-fucose synthetase (EC 1.1.1.271) (Protein FX) (Red cell NADP(H)-binding protein) (GDP-4-keto-6-deoxy-D-mannose-3,5-epimerase-4-reductase) (E-value=e-116)	KOG1431	GDP-L-fucose synthetase	Carbohydrate transport and metabolism	METABOLISM	pfam01370	Epimerase	NAD dependent epimerase/dehydratase family. This family of proteins utilise NAD as a cofactor. The proteins in this family use nucleotide-sugar substr ...	5e-45
GS00311	1	e00311.1	5	0	0.0156494
GS00312	1	e00312.1	0	3	0.0624349	B8BTM9_THAPS	Thalassiosira pseudonana CCMP1335.	SubName: Full=Putative uncharacterized protein; (E-value=4e-27)	PTHD2_MOUSE	Mus musculus (Mouse).	Patched domain-containing protein 2 (RND-type protein RNDEu-2) (E-value=2e-08)	KOG1934	Predicted membrane protein (patched superfamily)	General function prediction only	POORLY CHARACTERIZED	pfam02460	Patched	Patched family. The transmembrane protein Patched is a receptor for the morphogene Sonic Hedgehog. This protein associates with the smoothened protein ...	4e-06
GS00313	3	e00313.1 e00313.2 e00313.3	4	9	0.0896237	A7RG06_NEMVE	Nematostella vectensis (Starlet sea anemone).	SubName: Full=Predicted protein; (E-value=e-102)	IMDH_DROME	Drosophila melanogaster (Fruit fly).	Inosine-5'-monophosphate dehydrogenase (EC 1.1.1.205) (IMP dehydrogenase) (IMPDH) (IMPD) (Protein raspberry) (E-value=8e-99)	KOG2550	IMP dehydrogenase/GMP reductase	Nucleotide transport and metabolism	METABOLISM	pfam00478	IMPDH	IMP dehydrogenase / GMP reductase domain. This family is involved in biosynthesis of guanosine nucleotide. Members of this family contain a TIM barrel ...	e-115
GS00314	1	e00314.1	2	1	0.312695
GS00315	2	e00315.1 e00315.2	4	5	0.376633	Q5ENS8_ISOGA	Isochrysis galbana.	RecName: Full=Ferredoxin--NADP reductase; EC=1.18.1.2; Flags: Fragment; (E-value=e-154)	FENR2_ORYSJ	Oryza sativa subsp. japonica (Rice).	Ferredoxin--NADP reductase, root isozyme, chloroplast precursor (EC 1.18.1.2) (FNR) (E-value=e-107)	KOG1158	NADP/FAD dependent oxidoreductase	Energy production and conversion	METABOLISM	cd06208	CYPOR_like_FNR	These ferredoxin reductases are related to the NADPH cytochrome p450 reductases (CYPOR), but lack the FAD-binding region connecting sub-domain. Ferred ...	e-122
GS00316	1	e00316.1	6	4	0.274708	B3MFN3_DROAN	Drosophila ananassae (Fruit fly).	SubName: Full=GF11269; (E-value=7e-42)	VATC1_XENTR	Xenopus tropicalis (Western clawed frog) (Silurana tropicalis).	Vacuolar proton pump subunit C 1 (EC 3.6.3.14) (V-ATPase subunit C 1) (E-value=6e-41)	KOG2909	Vacuolar H+-ATPase V1 sector, subunit C	Energy production and conversion	METABOLISM	pfam03223	V-ATPase_C	V-ATPase subunit C.	9e-66
GS00317	1	e00317.1	6	1	0.0352133
GS00318	1	e00318.1	6	0	0.00782676
GS00319	1	e00319.1	8	13	0.142861	A9SNW6_PHYPA	Physcomitrella patens subsp. patens.	SubName: Full=Predicted protein; (E-value=e-105)	CDC48_SOYBN	Glycine max (Soybean).	Cell division cycle protein 48 homolog (Valosin-containing protein homolog) (VCP) (E-value=e-104)	KOG0730	AAA+-type ATPase	Posttranslational modification, protein turnover, chaperones	CELLULAR PROCESSES AND SIGNALING	COG0464	SpoVK	ATPases of the AAA+ class [Posttranslational modification, protein turnover, chaperones]	1e-72
GS00320	1	e00320.1	3	0	0.0625652
GS00321	1	e00321.1	7	8	0.4014	A4RWX1_OSTLU	Ostreococcus lucimarinus (strain CCE9901).	SubName: Full=Predicted protein; (E-value=7e-92)	ACSL4_RAT	Rattus norvegicus (Rat).	Long-chain-fatty-acid--CoA ligase 4 (EC 6.2.1.3) (Long-chain acyl-CoA synthetase 4) (LACS 4) (E-value=8e-61)	KOG1180	Acyl-CoA synthetase	Lipid transport and metabolism	METABOLISM	COG1022	FAA1	Long-chain acyl-CoA synthetases (AMP-forming) [Lipid metabolism]	7e-49
GS00322	1	e00322.1	7	2	0.0547791	A8LIE2_DINSH	Dinoroseobacter shibae (strain DFL 12).	SubName: Full=Glyceraldehyde-3-phosphate dehydrogenase, type I; EC=1.2.1.12; (E-value=7e-98)	G3P3_ANASP	Anabaena sp. (strain PCC 7120).	Glyceraldehyde-3-phosphate dehydrogenase 3 (EC 1.2.1.12) (E-value=9e-89)	KOG0657	Glyceraldehyde 3-phosphate dehydrogenase	Carbohydrate transport and metabolism	METABOLISM	PRK08955	PRK08955	glyceraldehyde-3-phosphate dehydrogenase; Validated	e-110
GS00323	2	e00323.1 e00323.2	5	2	0.144702
GS00324	1	e00324.1	8	0	0.00195771	Q233X8_TETTH	Tetrahymena thermophila SB210.	SubName: Full=Tubulin-tyrosine ligase family protein; EC=6.3.2.25; (E-value=2e-53)	TTLL4_HUMAN	Homo sapiens (Human).	Tubulin polyglutamylase TTLL4 (EC 6.-.-.-) (Tubulin--tyrosine ligase-like protein 4) (E-value=1e-42)	KOG2156	Tubulin-tyrosine ligase-related protein	Posttranslational modification, protein turnover, chaperones	CELLULAR PROCESSES AND SIGNALING	pfam03133	TTL	Tubulin-tyrosine ligase family. Tubulins and microtubules are subjected to several post-translational modifications of which the reversible detyrosina ...	3e-35
GS00325	2	e00325.1 e00325.2	5	0	0.0156494	A8IX41_CHLRE	Chlamydomonas reinhardtii.	SubName: Full=Farnesyl diphosphate synthase; (E-value=8e-96)	FPPS_YEAST	Saccharomyces cerevisiae (Baker's yeast).	Farnesyl pyrophosphate synthetase (FPP synthetase) (FPS) (Farnesyl diphosphate synthetase) [Includes: Dimethylallyltranstransferase (EC 2.5.1.1); Geranyltranstransferase (EC 2.5.1.10)] (E-value=1e-88)	KOG0711	Polyprenyl synthetase	Coenzyme transport and metabolism	METABOLISM	pfam00348	polyprenyl_synt	Polyprenyl synthetase.	2e-54
GS00326	2	e00326.1 e00326.2	0	3	0.0624349	B7QKA3_IXOSC	Ixodes scapularis (Black-legged tick) (Deer tick).	SubName: Full=Flavonol reductase/cinnamoyl-CoA reductase, putative; EC=1.1.1.219; (E-value=3e-38)	YKJ7_SCHPO	Schizosaccharomyces pombe (Fission yeast).	Putative uncharacterized oxidoreductase C513.07 (EC 1.1.1.-) (E-value=3e-15)	KOG1502	Flavonol reductase/cinnamoyl-CoA reductase	Defense mechanisms	CELLULAR PROCESSES AND SIGNALING	COG0451	WcaG	Nucleoside-diphosphate-sugar epimerases [Cell envelope biogenesis, outer membrane / Carbohydrate transport and metabolism]	4e-18
GS00327	2	e00327.1 e00327.2	7	6	0.395646	B3RIQ3_TRIAD	Trichoplax adhaerens.	RecName: Full=Sodium/hydrogen exchanger; Flags: Fragment; (E-value=5e-10)	SL9A8_MOUSE	Mus musculus (Mouse).	Sodium/hydrogen exchanger 8 (Na(+)/H(+) exchanger 8) (NHE-8) (Solute carrier family 9 member 8) (E-value=9e-07)	KOG1965	Sodium/hydrogen exchanger protein	Inorganic ion transport and metabolism	METABOLISM
GS00328	1	e00328.1	1	1	0.500195
GS00329	2	e00329.1 e00329.2	5	5	0.500353	Q117X6_TRIEI	Trichodesmium erythraeum (strain IMS101).	SubName: Full=Glucokinase; EC=2.7.1.2; (E-value=2e-53)	GLK_ANASP	Anabaena sp. (strain PCC 7120).	Glucokinase (EC 2.7.1.2) (Glucose kinase) (E-value=1e-45)					pfam02685	Glucokinase	Glucokinase. This is a family of glucokinases or glucose kinases EC:2.7.1.2. These enzymes phosphorylate glucose using ATP as a donor to give glucose- ...	8e-71
GS00330	1	e00330.1	2	3	0.343506	A8LPX1_DINSH	Dinoroseobacter shibae (strain DFL 12).	SubName: Full=Aminotransferase class I and II; (E-value=e-118)	HIS8_MOOTA	Moorella thermoacetica (strain ATCC 39073).	Histidinol-phosphate aminotransferase (EC 2.6.1.9) (Imidazole acetol-phosphate transaminase) (E-value=2e-43)	KOG0633	Histidinol phosphate aminotransferase	Amino acid transport and metabolism	METABOLISM	PRK08153	PRK08153	histidinol-phosphate aminotransferase; Provisional	e-150
GS00331	2	e00331.1 e00331.2	6	1	0.0352133	B7GCV6_PHATR	Phaeodactylum tricornutum CCAP 1055/1.	SubName: Full=Predicted protein; (E-value=e-116)	PRDX6_HUMAN	Homo sapiens (Human).	Peroxiredoxin-6 (EC 1.11.1.15) (Antioxidant protein 2) (1-Cys peroxiredoxin) (1-Cys PRX) (Acidic calcium-independent phospholipase A2) (EC 3.1.1.-) (aiPLA2) (Non-selenium glutathione peroxidase) (EC 1.11.1.7) (NSGPx) (24 kDa protein) (Liver 2D page spot 40) (Red blood cells page spot 12) (E-value=2e-44)	KOG0854	Alkyl hydroperoxide reductase, thiol specific antioxidant and related enzymes	Posttranslational modification, protein turnover, chaperones	CELLULAR PROCESSES AND SIGNALING	cd03016	PRX_1cys	Peroxiredoxin (PRX) family, 1-cys PRX subfamily; composed of PRXs containing only one conserved cysteine, which serves as the peroxidatic cysteine. Th ...	4e-66
GS00332	1	e00332.1	2	0	0.125098	Q53MR3_ORYSJ	Oryza sativa subsp. japonica (Rice).	SubName: Full=Glycosyl hydrolase family 3 C terminal domain containing protein; SubName: Full=Beta-xylosidase, putative; (E-value=3e-23)	XYNB_PRUPE	Prunus persica (Peach).	Putative beta-D-xylosidase (EC 3.2.1.-) (PpAz152) (Fragment) (E-value=5e-08)					COG1472	BglX	Beta-glucosidase-related glycosidases [Carbohydrate transport and metabolism]	5e-16
GS00333	7	e00333.1 e00333.2 e00333.3 e00333.4 e00333.5 e00333.6 e00333.7	14	9	0.154033	B7FUL0_PHATR	Phaeodactylum tricornutum CCAP 1055/1.	SubName: Full=Hydroxymethylbutenyl diphosphate reductase; (E-value=e-112)	ISPH_SYNS3	Synechococcus sp. (strain CC9311).	4-hydroxy-3-methylbut-2-enyl diphosphate reductase (EC 1.17.1.2) (E-value=1e-89)					PRK13371	PRK13371	4-hydroxy-3-methylbut-2-enyl diphosphate reductase; Provisional	e-128
GS00334	1	e00334.1	3	0	0.0625652
GS00335	1	e00335.1	3	0	0.0625652	A8TPD1_9PROT	alpha proteobacterium BAL199.	SubName: Full=FAD dependent oxidoreductase; (E-value=5e-88)	PAMO_THEFY	Thermobifida fusca (strain YX).	Phenylacetone monooxygenase (EC 1.14.13.92) (PAMO) (Baeyer-Villiger monooxygenase) (BVMO) (E-value=2e-74)					COG2072	TrkA	Predicted flavoprotein involved in K+ transport [Inorganic ion transport and metabolism]	1e-10
GS00336	2	e00336.1 e00336.2	1	3	0.187337
GS00337	1	e00337.1	3	0	0.0625652	A7Q3T8_VITVI	Vitis vinifera (Grape).	SubName: Full=Chromosome chr13 scaffold_48, whole genome shotgun sequence; (E-value=2e-37)	YOOH_SCHPO	Schizosaccharomyces pombe (Fission yeast).	Putative xanthine/uracil permease C887.17 (E-value=2e-31)					COG2252	COG2252	Xanthine/uracil/vitamin C permease [Nucleotide transport and metabolism]	4e-35
GS00338	3	e00338.1 e00338.2 e00338.3	2	5	0.14436	A9UX93_MONBE	Monosiga brevicollis (Choanoflagellate).	SubName: Full=Predicted protein; (E-value=2e-28)	IF5_HUMAN	Homo sapiens (Human).	Eukaryotic translation initiation factor 5 (eIF-5) (E-value=1e-26)	KOG2767	Translation initiation factor 5 (eIF-5)	Translation, ribosomal structure and biogenesis	INFORMATION STORAGE AND PROCESSING	pfam01873	eIF-5_eIF-2B	Domain found in IF2B/IF5. This family includes the N terminus of eIF-5, and the C terminus of eIF-2 beta. This region corresponds to the whole of the ...	9e-21
GS00339	1	e00339.1	4	2	0.226776	B8BY32_THAPS	Thalassiosira pseudonana CCMP1335.	SubName: Full=Predicted protein; Flags: Fragment; (E-value=5e-67)	Y5224_ARATH	Arabidopsis thaliana (Mouse-ear cress).	Uncharacterized protein At5g02240 (E-value=2e-41)	KOG1203	Predicted dehydrogenase	Carbohydrate transport and metabolism	METABOLISM
GS00340	1	e00340.1	4	1	0.109497
GS00341	1	e00341.1	0	5	0.0156006
GS00342	1	e00342.1	4	0	0.0312907							KOG0377	Protein serine/threonine phosphatase RDGC/PPEF, contains STphosphatase and EF-hand domains	Signal transduction mechanisms	CELLULAR PROCESSES AND SIGNALING
GS00343	1	e00343.1	6	1	0.0352133	Q0VLT6_ALCBS	Alcanivorax borkumensis (strain SK2 / ATCC 700651 / DSM 11573).	SubName: Full=Aldehyde reductase; EC=1.1.1.2; (E-value=1e-65)	ALDR_RAT	Rattus norvegicus (Rat).	Aldose reductase (EC 1.1.1.21) (AR) (Aldehyde reductase) (E-value=6e-56)	KOG1577	Aldo/keto reductase family proteins	General function prediction only	POORLY CHARACTERIZED	pfam00248	Aldo_ket_red	Aldo/keto reductase family. This family includes a number of K+ ion channel beta chain regulatory domains - these are reported to have oxidoreductase ...	2e-85
GS00344	1	e00344.1	1	2	0.312305	A0ZC45_NODSP	Nodularia spumigena CCY 9414.	SubName: Full=Putative uncharacterized protein; (E-value=7e-40)
GS00345	1	e00345.1	9	0	0.00097911
GS00346	1	e00346.1	3	3	0.500285	A8LXZ7_SALAI	Salinispora arenicola (strain CNS-205).	SubName: Full=Sulfotransferase; (E-value=5e-11)				KOG3704	Heparan sulfate D-glucosaminyl 3-O-sulfotransferase	Posttranslational modification, protein turnover, chaperones	CELLULAR PROCESSES AND SIGNALING
GS00347	5	e00347.1 e00347.2 e00347.3 e00347.4 e00347.5	4	10	0.0591153	B6PYT6_BRAFL	Branchiostoma floridae (Florida lancelet) (Amphioxus).	SubName: Full=Putative uncharacterized protein; Flags: Fragment; (E-value=7e-29)	TYR3_CAEEL	Caenorhabditis elegans.	Putative tyrosinase-like protein tyr-3 precursor (E-value=9e-23)
GS00348	1	e00348.1	2	0	0.125098
GS00349	3	e00349.1 e00349.2 e00349.3	4	5	0.376633
GS00350	3	e00350.1 e00350.2 e00350.3	7	9	0.314143	Q4TTM6_CAERE	Caenorhabditis remanei (Caenorhabditis vulgaris).	SubName: Full=F-actin capping protein beta subunit; (E-value=5e-70)	CAPZB_HUMAN	Homo sapiens (Human).	F-actin-capping protein subunit beta (CapZ beta) (E-value=6e-70)	KOG3174	F-actin capping protein, beta subunit	Cytoskeleton	CELLULAR PROCESSES AND SIGNALING	pfam01115	F_actin_cap_B	F-actin capping protein, beta subunit.	6e-93
GS00351	1	e00351.1	9	4	0.089942	SURF4_PONAB	Pongo abelii (Sumatran orangutan).	RecName: Full=Surfeit locus protein 4; (E-value=9e-34)	SURF4_PONAB	Pongo abelii (Sumatran orangutan).	Surfeit locus protein 4 (E-value=6e-34)	KOG3998	Putative cargo transport protein ERV29	Intracellular trafficking, secretion, and vesicular transport	CELLULAR PROCESSES AND SIGNALING	pfam02077	SURF4	SURF4 family.	1e-38
GS00352	1	e00352.1	2	0	0.125098
GS00353	2	e00353.1 e00353.2	7	0	0.0039144
GS00354	1	e00354.1	3	3	0.500285	B6T437_MAIZE	Zea mays (Maize).	SubName: Full=DnaJ subfamily C member 7; (E-value=3e-33)	DNJC3_RAT	Rattus norvegicus (Rat).	DnaJ homolog subfamily C member 3 precursor (Interferon-induced, double-stranded RNA-activated protein kinase inhibitor) (Protein kinase inhibitor of 58 kDa) (Protein kinase inhibitor p58) (E-value=9e-33)	KOG0624	dsRNA-activated protein kinase inhibitor P58, contains TPR and DnaJ domains	Defense mechanisms	CELLULAR PROCESSES AND SIGNALING	COG0484	DnaJ	DnaJ-class molecular chaperone with C-terminal Zn finger domain [Posttranslational modification, protein turnover, chaperones]	8e-17
GS00355	2	e00355.1 e00355.2	2	5	0.14436	C1MVF4_9CHLO	Micromonas pusilla CCMP1545.	SubName: Full=Predicted protein; (E-value=4e-96)	CTAQ_THEAQ	Thermus aquaticus.	Thermostable carboxypeptidase 1 (EC 3.4.17.19) (Carboxypeptidase Taq) (E-value=3e-70)					cd06460	M32_Taq	Peptidase family M32 is a subclass of metallocarboxypeptidases which are distributed mainly in bacteria and archaea, and contain a HEXXH motif that co ...	e-135
GS00356	2	e00356.1 e00356.2	1	5	0.0624146	B8CAT8_THAPS	Thalassiosira pseudonana CCMP1335.	SubName: Full=Predicted protein; (E-value=e-116)				KOG4754	Predicted phosphoglycerate mutase	Carbohydrate transport and metabolism	METABOLISM	pfam00300	PGAM	Phosphoglycerate mutase family. Y019_MYCTU and YK23_YEAST are not included in the Prosite entry. However these sequences are significantly similar and ...	1e-15
GS00357	2	e00357.1 e00357.2	4	3	0.363566
GS00358	2	e00358.1 e00358.2	4	2	0.226776	C1MQC5_9CHLO	Micromonas pusilla CCMP1545.	SubName: Full=Predicted protein; (E-value=1e-48)	GLO2O_ARATH	Arabidopsis thaliana (Mouse-ear cress).	Putative hydroxyacylglutathione hydrolase 3, mitochondrial precursor (EC 3.1.2.6) (Glyoxalase II) (Glx II) (E-value=1e-40)	KOG0814	Glyoxylase	General function prediction only	POORLY CHARACTERIZED	COG0491	GloB	Zn-dependent hydrolases, including glyoxylases [General function prediction only]	2e-19
GS00359	1	e00359.1	5	1	0.0625855	Q2IA11_PAVLU	Pavlova lutherii (Monochrysis lutheri).	RecName: Full=ATP synthase gamma chain; (E-value=e-115)	ATPG_ODOSI	Odontella sinensis (Marine centric diatom).	ATP synthase gamma chain, chloroplast precursor (EC 3.6.3.14) (E-value=e-101)	KOG1531	F0F1-type ATP synthase, gamma subunit	Energy production and conversion	METABOLISM	PRK05621	PRK05621	F0F1 ATP synthase subunit gamma; Validated	1e-98
GS00360	3	e00360.1 e00360.2 e00360.3	1	3	0.187337
GS00361	1	e00361.1	1	3	0.187337
GS00362	3	e00362.1 e00362.2 e00362.3	2	6	0.0897156	Q8DKZ0_THEEB	Thermosynechococcus elongatus (strain BP-1).	SubName: Full=Tll0709 protein; (E-value=6e-17)	PIPB2_SALCH	Salmonella choleraesuis.	Effector protein pipB2 (Type III effector pipB2) (E-value=1e-07)	KOG1665	AFH1-interacting protein FIP2, contains BTB/POZ domain and pentapeptide repeats	General function prediction only	POORLY CHARACTERIZED	COG1357	COG1357	Pentapeptide repeats containing protein [Function unknown]	1e-12
GS00363	1	e00363.1	8	0	0.00195771	A9RPM7_PHYPA	Physcomitrella patens subsp. patens.	SubName: Full=Predicted protein; (E-value=2e-07)								pfam01501	Glyco_transf_8	Glycosyl transferase family 8. This family includes enzymes that transfer sugar residues to donor molecules. Members of this family are involved in li ...	8e-12
GS00364	1	e00364.1	2	0	0.125098
GS00365	4	e00365.1 e00365.2 e00365.3 e00365.4	7	2	0.0547791	B9GP58_POPTR	Populus trichocarpa (Western balsam poplar) (Populus balsamifera subsp. trichocarpa).	SubName: Full=Predicted protein; (E-value=8e-38)	ADLO2_ARATH	Arabidopsis thaliana (Mouse-ear cress).	Protein ARABIDILLO-2 (E-value=7e-36)	KOG4224	Armadillo repeat protein VAC8 required for vacuole fusion, inheritance and cytosol-to-vacuole protein targeting	Intracellular trafficking, secretion, and vesicular transport	CELLULAR PROCESSES AND SIGNALING	cd00020	ARM	Armadillo/beta-catenin-like repeats. An approximately 40 amino acid long tandemly repeated sequence motif first identified in the Drosophila segment p ...	4e-10
GS00366	1	e00366.1	3	1	0.187663	A9T788_PHYPA	Physcomitrella patens subsp. patens.	SubName: Full=Predicted protein; (E-value=4e-76)	CUL1_ARATH	Arabidopsis thaliana (Mouse-ear cress).	Cullin-1 (E-value=4e-73)	KOG2166	Cullins	Cell cycle control, cell division, chromosome partitioning	CELLULAR PROCESSES AND SIGNALING	COG5647	COG5647	Cullin, a subunit of E3 ubiquitin ligase [Posttranslational modification, protein turnover, chaperones]	2e-34
GS00367	1	e00367.1	5	1	0.0625855	A9UZQ7_MONBE	Monosiga brevicollis (Choanoflagellate).	SubName: Full=Predicted protein; (E-value=4e-82)	STT3_YEAST	Saccharomyces cerevisiae (Baker's yeast).	Dolichyl-diphosphooligosaccharide--protein glycosyltransferase subunit STT3 (EC 2.4.1.119) (Oligosaccharyl transferase subunit STT3) (E-value=8e-35)	KOG2292	Oligosaccharyltransferase, STT3 subunit	Posttranslational modification, protein turnover, chaperones	CELLULAR PROCESSES AND SIGNALING	pfam02516	STT3	Oligosaccharyl transferase STT3 subunit. This family consists of the oligosaccharyl transferase STT3 subunit and related proteins. The STT3 subunit is ...	3e-14
GS00368	1	e00368.1	1	2	0.312305
GS00369	1	e00369.1	6	0	0.00782676
GS00370	1	e00370.1	3	0	0.0625652
GS00371	1	e00371.1	1	2	0.312305	Q8VZH7_PINTA	Pinus taeda (Loblolly pine).	SubName: Full=Cinnamoyl-CoA reductase; EC=1.2.1.44; (E-value=3e-49)	DFRA_GERHY	Gerbera hybrida.	Dihydroflavonol-4-reductase (EC 1.1.1.219) (DFR) (Dihydrokaempferol 4-reductase) (E-value=2e-27)	KOG1502	Flavonol reductase/cinnamoyl-CoA reductase	Defense mechanisms	CELLULAR PROCESSES AND SIGNALING	COG0451	WcaG	Nucleoside-diphosphate-sugar epimerases [Cell envelope biogenesis, outer membrane / Carbohydrate transport and metabolism]	3e-27
GS00372	3	e00372.1 e00372.2 e00372.3	14	12	0.35106	B8CA57_THAPS	Thalassiosira pseudonana CCMP1335.	SubName: Full=Porphobilinogen deaminase; EC=2.5.1.61; (E-value=2e-99)	HEM3_PEA	Pisum sativum (Garden pea).	Porphobilinogen deaminase, chloroplast precursor (EC 2.5.1.61) (PBG) (Pre-uroporphyrinogen synthase) (Hydroxymethylbilane synthase) (HMBS) (E-value=3e-82)	KOG2892	Porphobilinogen deaminase	Coenzyme transport and metabolism	METABOLISM	PRK00072	hemC	porphobilinogen deaminase; Reviewed	e-101
GS00373	1	e00373.1	6	8	0.303261	B7G4E5_PHATR	Phaeodactylum tricornutum CCAP 1055/1.	SubName: Full=Predicted protein; (E-value=2e-28)
GS00374	1	e00374.1	4	0	0.0312907
GS00375	1	e00375.1	4	0	0.0312907	Q94ED6_ORYSJ	Oryza sativa subsp. japonica (Rice).	RecName: Full=Ubiquitin carboxyl-terminal hydrolase; EC=3.1.2.15; (E-value=1e-13)	UBP13_ARATH	Arabidopsis thaliana (Mouse-ear cress).	Ubiquitin carboxyl-terminal hydrolase 13 (EC 3.1.2.15) (Ubiquitin thioesterase 13) (Ubiquitin-specific-processing protease 13) (Deubiquitinating enzyme 13) (AtUBP13) (E-value=2e-12)	KOG1987	Speckle-type POZ protein SPOP and related proteins with TRAF, MATH and BTB/POZ domains	Cell cycle control, cell division, chromosome partitioning	CELLULAR PROCESSES AND SIGNALING	cd00121	MATH	MATH (meprin and TRAF-C homology) domain; an independent folding unit with an eight-stranded beta-sandwich structure found in meprins, TRAFs and other ...	5e-13
GS00376	1	e00376.1	2	0	0.125098
GS00377	1	e00377.1	2	1	0.312695
GS00378	1	e00378.1	3	0	0.0625652
GS00379	2	e00379.1 e00379.2	5	1	0.0625855
GS00380	1	e00380.1	3	2	0.343994
GS00381	1	e00381.1	3	1	0.187663
GS00382	3	e00382.1 e00382.2 e00382.3	3	2	0.343994
GS00383	1	e00383.1	2	4	0.226349	A9S9Q2_PHYPA	Physcomitrella patens subsp. patens.	SubName: Full=Predicted protein; (E-value=e-117)	HAS1_EMENI	Emericella nidulans (Aspergillus nidulans).	ATP-dependent RNA helicase has1 (EC 3.6.1.-) (E-value=e-115)	KOG0342	ATP-dependent RNA helicase pitchoune	RNA processing and modification	INFORMATION STORAGE AND PROCESSING	COG0513	SrmB	Superfamily II DNA and RNA helicases [DNA replication, recombination, and repair / Transcription / Translation, ribosomal structure and biogenesis]	1e-45
GS00384	1	e00384.1	1	1	0.500195	B3G4I4_ADIVA	Adineta vaga (Rotifer) (Callidina vaga).	SubName: Full=ADP-ribosyltransferase 1-like protein; (E-value=3e-12)
GS00385	1	e00385.1	1	3	0.187337	B4W1K4_9CYAN	Microcoleus chthonoplastes PCC 7420.	SubName: Full=Putative uncharacterized protein; (E-value=2e-30)								COG3751	EGL-9	Predicted proline hydroxylase [Posttranslational modification, protein turnover, chaperones]	3e-06
GS00386	1	e00386.1	2	1	0.312695
GS00387	1	e00387.1	2	1	0.312695
GS00388	1	e00388.1	0	3	0.0624349
GS00389	1	e00389.1	2	0	0.125098
GS00390	3	e00390.1 e00390.2 e00390.3	3	5	0.25365	Q5V0I3_HALMA	Haloarcula marismortui (Halobacterium marismortui).	SubName: Full=Putative uncharacterized protein; (E-value=4e-08)				KOG1665	AFH1-interacting protein FIP2, contains BTB/POZ domain and pentapeptide repeats	General function prediction only	POORLY CHARACTERIZED	COG1357	COG1357	Pentapeptide repeats containing protein [Function unknown]	2e-09
GS00391	1	e00391.1	6	0	0.00782676
GS00392	3	e00392.1 e00392.2 e00392.3	5	3	0.254163	B7FIG6_MEDTR	Medicago truncatula (Barrel medic).	SubName: Full=Putative uncharacterized protein; (E-value=3e-24)	S35A2_BOVIN	Bos taurus (Bovine).	UDP-galactose translocator (UDP-galactose transporter) (UDP-Gal-Tr) (UGT) (Solute carrier family 35 member A2) (E-value=1e-16)	KOG2234	Predicted UDP-galactose transporter	Carbohydrate transport and metabolism	METABOLISM	pfam04142	Nuc_sug_transp	Nucleotide-sugar transporter. This family of membrane proteins transport nucleotide sugars from the cytoplasm into golgi vesicles. Human solute carrie ...	1e-23
GS00393	2	e00393.1 e00393.2	4	6	0.27412	A8JCQ6_CHLRE	Chlamydomonas reinhardtii.	SubName: Full=Predicted protein; (E-value=1e-07)	NOLC1_RAT	Rattus norvegicus (Rat).	Nucleolar phosphoprotein p130 (Nucleolar 130 kDa protein) (140 kDa nucleolar phosphoprotein) (Nopp140) (Nucleolar and coiled-body phosphoprotein 1) (E-value=3e-06)					pfam05022	SRP40_C	SRP40, C-terminal domain. This presumed domain is found at the C-terminus of the Saccharomyces cerevisiae SRP40 protein and its homologues. SRP40/nopp ...	3e-09
GS00394	2	e00394.1 e00394.2	5	1	0.0625855							KOG1909	Ran GTPase-activating protein	RNA processing and modification	INFORMATION STORAGE AND PROCESSING
GS00395	1	e00395.1	1	6	0.0350993	Q015J9_OSTTA	Ostreococcus tauri.	SubName: Full=Endoplasmic reticulum nucleotide sugar transporter (ISS); (E-value=1e-63)	S35B1_DICDI	Dictyostelium discoideum (Slime mold).	Solute carrier family 35 member B1 (E-value=1e-28)	KOG1581	UDP-galactose transporter related protein	Carbohydrate transport and metabolism	METABOLISM	pfam08449	UAA	UAA transporter family. This family includes transporters with a specificity for UDP-N-acetylglucosamine.	5e-45
GS00396	1	e00396.1	1	4	0.109253	Q00S73_OSTTA	Ostreococcus tauri.	SubName: Full=Glucose-6-phosphate/phosphate and phosphoenolpyruvate/phosphate antiporter (ISS); (E-value=5e-34)	S35C2_HUMAN	Homo sapiens (Human).	Solute carrier family 35 member C2 (Ovarian cancer overexpressed gene 1 protein) (E-value=1e-12)	KOG1441	Glucose-6-phosphate/phosphate and phosphoenolpyruvate/phosphate antiporter	Carbohydrate transport and metabolism	METABOLISM	pfam03151	TPT	Triose-phosphate Transporter family. This family includes transporters with a specificity for triose phosphate.	3e-10
GS00397	1	e00397.1	0	3	0.0624349	B8C6I5_THAPS	Thalassiosira pseudonana CCMP1335.	SubName: Full=Predicted protein; Flags: Fragment; (E-value=6e-12)	PXMP2_BOVIN	Bos taurus (Bovine).	Peroxisomal membrane protein 2 (E-value=2e-08)	KOG1944	Peroxisomal membrane protein MPV17 and related proteins	General function prediction only	POORLY CHARACTERIZED	pfam04117	Mpv17_PMP22	Mpv17 / PMP22 family. The 22-kDa peroxisomal membrane protein (PMP22) is a major component of peroxisomal membranes. PMP22 seems to be involved in por ...	1e-08
GS00398	1	e00398.1	2	0	0.125098
GS00399	6	e00399.1 e00399.2 e00399.3 e00399.4 e00399.5 e00399.6	5	20	0.00124161	A3E4C4_PROMN	Prorocentrum minimum (Dinoflagellate).	SubName: Full=Nitrate transporter; (E-value=9e-66)	FDHC_METTF	Methanobacterium thermoformicicum.	Probable formate transporter (E-value=5e-39)					pfam01226	Form_Nir_trans	Formate/nitrite transporter.	2e-59
GS00400	4	e00400.1 e00400.2 e00400.3 e00400.4	8	11	0.251347	A7NWL1_VITVI	Vitis vinifera (Grape).	SubName: Full=Chromosome chr5 scaffold_2, whole genome shotgun sequence; (E-value=1e-85)	SPEE_AERPE	Aeropyrum pernix.	Probable spermidine synthase (EC 2.5.1.16) (Putrescine aminopropyltransferase) (PAPT) (SPDSY) (E-value=2e-52)	KOG1562	Spermidine synthase	Amino acid transport and metabolism	METABOLISM	PRK00811	PRK00811	spermidine synthase; Provisional	2e-69
GS00401	2	e00401.1 e00401.2	2	3	0.343506	B6SMW8_MAIZE	Zea mays (Maize).	SubName: Full=Putative uncharacterized protein; SubName: Full=TPR repeat region family protein; (E-value=1e-13)	EMI5_DICDI	Dictyostelium discoideum (Slime mold).	Protein EMI5 homolog, mitochondrial precursor (E-value=2e-08)	KOG3326	Uncharacterized conserved protein	Function unknown	POORLY CHARACTERIZED	pfam03937	DUF339	Protein of unknown function (DUF339). This family of uncharacterised proteins. Based on personal observation it was previously annotated in Pfam as be ...	3e-13
GS00402	3	e00402.1 e00402.2 e00402.3	4	1	0.109497	Q9LQK0_ARATH	Arabidopsis thaliana (Mouse-ear cress).	SubName: Full=At1g17470; SubName: Full=F28G4.4 protein; (E-value=e-102)	DRG2_BOVIN	Bos taurus (Bovine).	Developmentally-regulated GTP-binding protein 2 (DRG 2) (E-value=1e-99)	KOG1486	GTP-binding protein DRG2 (ODN superfamily)	Signal transduction mechanisms	CELLULAR PROCESSES AND SIGNALING	COG1163	DRG	Predicted GTPase [General function prediction only]	e-106
GS00403	2	e00403.1 e00403.2	8	2	0.0327779	MTD1_DICDI	Dictyostelium discoideum (Slime mold).	RecName: Full=Methylenetetrahydrofolate dehydrogenase [NAD+]; EC=1.5.1.15; (E-value=1e-85)	MTD1_DICDI	Dictyostelium discoideum (Slime mold).	Methylenetetrahydrofolate dehydrogenase [NAD+] (EC 1.5.1.15) (E-value=7e-86)	KOG0089	Methylenetetrahydrofolate dehydrogenase/methylenetetrahydrofolate cyclohydrolase	Coenzyme transport and metabolism	METABOLISM	COG0190	FolD	5,10-methylene-tetrahydrofolate dehydrogenase/Methenyl tetrahydrofolate cyclohydrolase [Coenzyme metabolism]	2e-38
GS00404	5	e00404.1 e00404.2 e00404.3 e00404.4 e00404.5	6	2	0.089972	B7FI57_MEDTR	Medicago truncatula (Barrel medic).	SubName: Full=Putative uncharacterized protein; (E-value=2e-90)	ARNA_KLEP7	Klebsiella pneumoniae subsp. pneumoniae (strain ATCC 700721 / MGH 78578).	Bifunctional polymyxin resistance protein arnA [Includes: UDP-4-amino-4-deoxy-L-arabinose formyltransferase (EC 2.1.2.n1) (UDP-L-Ara4N formyltransferase) (ArnAFT); UDP-glucuronic acid oxidase, UDP-4-keto-hexauronic acid decarboxylating (EC 1.1.1.n1) (UDP-GlcUA decarboxylase) (UDP-glucuronic acid dehydrogenase) (ArnADH)] (E-value=2e-47)	KOG1429	dTDP-glucose 4-6-dehydratase/UDP-glucuronic acid decarboxylase	Carbohydrate transport and metabolism	METABOLISM	PRK11908	PRK11908	hypothetical protein; Provisional	2e-58
GS00405	2	e00405.1 e00405.2	1	3	0.187337	B5HZ11_9ACTO	Streptomyces sviceus ATCC 29083.	SubName: Full=Alpha-N-arabinofuranosidase; (E-value=3e-94)	ABF1_TRIRE	Trichoderma reesei (Hypocrea jecorina).	Alpha-N-arabinofuranosidase precursor (EC 3.2.1.55) (Arabinosidase) (E-value=5e-86)					pfam09206	ArabFuran-catal	Alpha-L-arabinofuranosidase B, catalytic. Members of this family, which are present in fungal alpha-L-arabinofuranosidase B, adopt a beta-sandwich fol ...	2e-91
GS00406	1	e00406.1	7	0	0.0039144	B3RIX3_TRIAD	Trichoplax adhaerens.	SubName: Full=Putative uncharacterized protein; (E-value=5e-37)	NDK7_HUMAN	Homo sapiens (Human).	Nucleoside diphosphate kinase 7 (EC 2.7.4.6) (NDP kinase 7) (NDK 7) (nm23-H7) (E-value=2e-32)	KOG0888	Nucleoside diphosphate kinase	Nucleotide transport and metabolism	METABOLISM	smart00562	NDK	These are enzymes that catalyze nonsubstrate specific conversions of nucleoside diphosphates to nucleoside triphosphates. These enzymes play important ...	1e-41
GS00407	1	e00407.1	6	0	0.00782676
GS00408	2	e00408.1 e00408.2	6	0	0.00782676
GS00409	1	e00409.1	4	2	0.226776
GS00410	1	e00410.1	5	0	0.0156494
GS00411	2	e00411.1 e00411.2	5	5	0.500353	A9TYC1_PHYPA	Physcomitrella patens subsp. patens.	RecName: Full=Ferrochelatase; EC=4.99.1.1; Flags: Fragment; (E-value=2e-75)	HEMH_ORYSJ	Oryza sativa subsp. japonica (Rice).	Ferrochelatase-2, chloroplast precursor (EC 4.99.1.1) (Ferrochelatase II) (Protoheme ferro-lyase 2) (Heme synthetase 2) (E-value=3e-74)	KOG1321	Protoheme ferro-lyase (ferrochelatase)	Coenzyme transport and metabolism	METABOLISM	pfam00762	Ferrochelatase	Ferrochelatase.	6e-74
GS00412	2	e00412.1 e00412.2	3	0	0.0625652	B8C985_THAPS	Thalassiosira pseudonana CCMP1335.	SubName: Full=Predicted protein; (E-value=4e-54)	DFRA_GERHY	Gerbera hybrida.	Dihydroflavonol-4-reductase (EC 1.1.1.219) (DFR) (Dihydrokaempferol 4-reductase) (E-value=1e-31)	KOG1502	Flavonol reductase/cinnamoyl-CoA reductase	Defense mechanisms	CELLULAR PROCESSES AND SIGNALING	COG0451	WcaG	Nucleoside-diphosphate-sugar epimerases [Cell envelope biogenesis, outer membrane / Carbohydrate transport and metabolism]	3e-27
GS00413	1	e00413.1	2	4	0.226349
GS00414	1	e00414.1	2	4	0.226349	C1DYM1_9CHLO	Micromonas sp. RCC299.	SubName: Full=Aminotransferase/S-adenosyl-L-homocysteine hydrolase; (E-value=e-102)	RHM2_ARATH	Arabidopsis thaliana (Mouse-ear cress).	Probable rhamnose biosynthetic enzyme 2 (EC 4.2.1.-) (EC 1.1.1.-) (Protein RHAMNOSE BIOSYNTHESIS 2) (NDP-rhamnose synthase) (Protein MUCILAGE-MODIFIED 4) (UDP-L-rhamnose synthase MUM4) (E-value=1e-46)	KOG0747	Putative NAD+-dependent epimerases	Carbohydrate transport and metabolism	METABOLISM	COG1088	RfbB	dTDP-D-glucose 4,6-dehydratase [Cell envelope biogenesis, outer membrane]	5e-72
GS00415	4	e00415.1 e00415.2 e00415.3 e00415.4	7	2	0.0547791	A8JCQ8_CHLRE	Chlamydomonas reinhardtii.	SubName: Full=Acetyl CoA synthetase; EC=6.2.1.1; (E-value=e-100)	ACSA_ALHEH	Alkalilimnicola ehrlichei (strain MLHE-1).	Acetyl-coenzyme A synthetase (EC 6.2.1.1) (Acetate--CoA ligase) (Acyl-activating enzyme) (E-value=4e-96)	KOG1175	Acyl-CoA synthetase	Lipid transport and metabolism	METABOLISM	PRK00174	PRK00174	acetyl-CoA synthetase; Provisional	e-130
GS00416	2	e00416.1 e00416.2	5	8	0.211689
GS00417	2	e00417.1 e00417.2	0	6	0.00779826	A9TUY4_PHYPA	Physcomitrella patens subsp. patens.	SubName: Full=ATP-binding cassette transporter, subfamily G, member 6, group WBC protein PpABCG6; Flags: Fragment; (E-value=1e-32)	WBC11_ARATH	Arabidopsis thaliana (Mouse-ear cress).	White-brown complex homolog protein 11 (E-value=9e-28)	KOG0061	Transporter, ABC superfamily (Breast cancer resistance protein)	Secondary metabolites biosynthesis, transport and catabolism	METABOLISM	pfam01061	ABC2_membrane	ABC-2 type transporter.	2e-21
GS00418	2	e00418.1 e00418.2	5	0	0.0156494	Q4A3A3_EHV86	Emiliania huxleyi virus 86 (EhV-86).	SubName: Full=Putative sterol desaturase; (E-value=3e-60)	CE004_MACFA	Macaca fascicularis (Crab eating macaque) (Cynomolgus monkey).	Uncharacterized protein C5orf4 homolog (E-value=4e-33)	KOG0873	C-4 sterol methyl oxidase	Lipid transport and metabolism	METABOLISM	COG3000	ERG3	Sterol desaturase [Lipid metabolism]	1e-10
GS00419	1	e00419.1	5	0	0.0156494	A7S6M0_NEMVE	Nematostella vectensis (Starlet sea anemone).	SubName: Full=Predicted protein; (E-value=6e-77)	IFT80_RAT	Rattus norvegicus (Rat).	Intraflagellar transport protein 80 homolog (WD repeat-containing protein 56) (E-value=1e-69)	KOG1524	WD40 repeat-containing protein CHE-2	General function prediction only	POORLY CHARACTERIZED
GS00420	4	e00420.1 e00420.2 e00420.3 e00420.4	5	2	0.144702	C1N228_9CHLO	Micromonas pusilla CCMP1545.	SubName: Full=Predicted protein; (E-value=4e-37)
GS00421	2	e00421.1 e00421.2	6	6	0.500382	A9REE1_PHYPA	Physcomitrella patens subsp. patens.	SubName: Full=Predicted protein; (E-value=e-167)	PRS4_ORYSJ	Oryza sativa subsp. japonica (Rice).	26S protease regulatory subunit 4 homolog (TAT-binding protein homolog 2) (E-value=e-166)	KOG0726	26S proteasome regulatory complex, ATPase RPT2	Posttranslational modification, protein turnover, chaperones	CELLULAR PROCESSES AND SIGNALING	COG1222	RPT1	ATP-dependent 26S proteasome regulatory subunit [Posttranslational modification, protein turnover, chaperones]	e-142
GS00422	2	e00422.1 e00422.2	3	3	0.500285
GS00423	2	e00423.1 e00423.2	4	2	0.226776	C1MKB6_9CHLO	Micromonas pusilla CCMP1545.	SubName: Full=H+-translocating pyrophosphatase family; (E-value=2e-98)	AVP_HORVU	Hordeum vulgare (Barley).	Pyrophosphate-energized vacuolar membrane proton pump (EC 3.6.1.1) (Pyrophosphate-energized inorganic pyrophosphatase) (H(+)-PPase) (E-value=2e-86)					PRK00733	hppA	membrane-bound proton-translocating pyrophosphatase; Validated	2e-94
GS00424	2	e00424.1 e00424.2	2	4	0.226349	A3QNN7_PRUDU	Prunus dulcis (Almond) (Prunus amygdalus).	SubName: Full=Cyclin-dependent kinase type A; (E-value=3e-94)	CDKA1_ORYSJ	Oryza sativa subsp. japonica (Rice).	Cyclin-dependent kinase A-1 (EC 2.7.11.22) (EC 2.7.11.23) (CDKA;1) (Cell division control protein 2 homolog 1) (CDC2Os-1) (E-value=3e-94)	KOG0594	Protein kinase PCTAIRE and related kinases	General function prediction only	POORLY CHARACTERIZED	pfam00069	Pkinase	Protein kinase domain.	4e-71
GS00425	1	e00425.1	4	2	0.226776
GS00426	1	e00426.1	4	0	0.0312907	B9RRS8_RICCO	Ricinus communis (Castor bean).	SubName: Full=Map3k delta-1 protein kinase, putative; EC=2.7.11.25; (E-value=7e-31)	CTR1_ARATH	Arabidopsis thaliana (Mouse-ear cress).	Serine/threonine-protein kinase CTR1 (EC 2.7.11.1) (E-value=1e-25)	KOG0192	Tyrosine kinase specific for activated (GTP-bound) p21cdc42Hs	Signal transduction mechanisms	CELLULAR PROCESSES AND SIGNALING	cd00180	S_TKc	Serine/Threonine protein kinases, catalytic domain. Phosphotransferases of the serine or threonine-specific kinase subfamily. The enzymatic activity o ...	1e-42
GS00427	1	e00427.1	3	0	0.0625652	Q54PD2_DICDI	Dictyostelium discoideum (Slime mold).	SubName: Full=Putative uncharacterized protein; (E-value=3e-23)								pfam02995	DUF229	Protein of unknown function (DUF229). Members of this family are uncharacterised. They are 500-1200 amino acids in length and share a long region cons ...	6e-31
GS00428	1	e00428.1	1	1	0.500195
GS00429	1	e00429.1	5	0	0.0156494	TTC26_XENTR	Xenopus tropicalis (Western clawed frog) (Silurana tropicalis).	RecName: Full=Tetratricopeptide repeat protein 26; Short=TPR repeat protein 26; (E-value=e-135)	TTC26_XENTR	Xenopus tropicalis (Western clawed frog) (Silurana tropicalis).	Tetratricopeptide repeat protein 26 (TPR repeat protein 26) (E-value=e-135)	KOG3785	Uncharacterized conserved protein	Function unknown	POORLY CHARACTERIZED
GS00430	1	e00430.1	0	3	0.0624349	C1E1N8_9CHLO	Micromonas sp. RCC299.	SubName: Full=Predicted protein; (E-value=3e-11)
GS00431	1	e00431.1	0	2	0.124902	Q2IA28_KARMI	Karlodinium micrum (Dinoflagellate).	SubName: Full=Chloroplast light harvesting protein isoform 12; (E-value=2e-58)	FCP_ODOSI	Odontella sinensis (Marine centric diatom).	Fucoxanthin-chlorophyll a-c binding protein, chloroplast precursor (FCP) (E-value=4e-14)					pfam00504	Chloroa_b-bind	Chlorophyll A-B binding protein.	3e-20
GS00432	1	e00432.1	4	3	0.363566	Q82IE0_STRAW	Streptomyces avermitilis.	SubName: Full=Putative fumarate hydratase class I; (E-value=e-120)	FUMA_SALTY	Salmonella typhimurium.	Fumarate hydratase class I, aerobic (EC 4.2.1.2) (Fumarase) (E-value=e-110)					pfam05683	Fumerase_C	Fumarase C-terminus. This family consists of the C terminal region of several bacterial fumarate hydratase proteins (FumA and FumB). Fumarase, or fuma ...	2e-85
GS00433	3	e00433.1 e00433.2 e00433.3	0	8	0.00194855	A4RQC4_OSTLU	Ostreococcus lucimarinus (strain CCE9901).	SubName: Full=Predicted protein; (E-value=3e-57)	F26_RANCA	Rana catesbeiana (Bull frog).	6PF-2-K/Fru-2,6-P2ASE liver/muscle isozymes [Includes: 6-phosphofructo-2-kinase (EC 2.7.1.105); Fructose-2,6-bisphosphatase (EC 3.1.3.46)] (E-value=3e-40)	KOG0234	Fructose-6-phosphate 2-kinase/fructose-2,6-biphosphatase	Carbohydrate transport and metabolism	METABOLISM	pfam01591	6PF2K	6-phosphofructo-2-kinase. This enzyme occurs as a bifunctional enzyme with fructose-2,6-bisphosphatase. The bifunctional enzyme catalyses both the syn ...	1e-40
GS00434	2	e00434.1 e00434.2	9	7	0.314916	CDK5_DICDI	Dictyostelium discoideum (Slime mold).	RecName: Full=Cell division protein kinase 5 homolog; EC=2.7.11.22; AltName: Full=Cyclin-dependent kinase 5; AltName: Full=CDC2-like serine/threonine-protein kinase CRP; (E-value=e-122)	CDK5_DICDI	Dictyostelium discoideum (Slime mold).	Cell division protein kinase 5 homolog (EC 2.7.11.22) (Cyclin-dependent kinase 5) (CDC2-like serine/threonine-protein kinase CRP) (E-value=e-122)	KOG0594	Protein kinase PCTAIRE and related kinases	General function prediction only	POORLY CHARACTERIZED	pfam00069	Pkinase	Protein kinase domain.	4e-78
GS00435	1	e00435.1	1	4	0.109253
GS00436	1	e00436.1	3	0	0.0625652	PI3K2_DICDI	Dictyostelium discoideum (Slime mold).	RecName: Full=Phosphatidylinositol 3-kinase 2; Short=PtdIns-3-kinase; Short=PI3-kinase; Short=PI3K; EC=2.7.1.137; (E-value=e-122)	PI3K2_DICDI	Dictyostelium discoideum (Slime mold).	Phosphatidylinositol 3-kinase 2 (EC 2.7.1.137) (PtdIns-3-kinase) (PI3-kinase) (PI3K) (E-value=e-122)	KOG0904	Phosphatidylinositol 3-kinase catalytic subunit (p110)	Signal transduction mechanisms	CELLULAR PROCESSES AND SIGNALING	cd00891	PI3Kc	Phosphoinositide 3-kinase (PI3K), catalytic domain; The PI3K catalytic domain family is part of a larger superfamily that includes the catalytic domai ...	e-144
GS00437	3	e00437.1 e00437.2 e00437.3	7	5	0.290855	A8I678_CHLRE	Chlamydomonas reinhardtii.	SubName: Full=Predicted protein; (E-value=6e-32)	RPC6_BOVIN	Bos taurus (Bovine).	DNA-directed RNA polymerase III subunit RPC6 (RNA polymerase III subunit C6) (DNA-directed RNA polymerase III subunit F) (E-value=3e-24)	KOG3233	RNA polymerase III, subunit C34	Transcription	INFORMATION STORAGE AND PROCESSING	pfam05158	RNA_pol_Rpc34	RNA polymerase Rpc34 subunit. Subunit specific to RNA Pol III, the tRNA specific polymerase. The C34 subunit of yeast RNA Pol III is part of a subcomp ...	3e-35
GS00438	3	e00438.1 e00438.2 e00438.3	8	3	0.0731241	B7FTA2_PHATR	Phaeodactylum tricornutum CCAP 1055/1.	SubName: Full=Predicted protein; (E-value=3e-98)	CHLD_ARATH	Arabidopsis thaliana (Mouse-ear cress).	Magnesium-chelatase subunit chlD, chloroplast precursor (EC 6.6.1.1) (Mg-chelatase subunit D) (Mg-protoporphyrin IX chelatase) (E-value=3e-82)					COG1240	ChlD	Mg-chelatase subunit ChlD [Coenzyme metabolism]	1e-47
GS00439	2	e00439.1 e00439.2	6	6	0.500382	C1EGH7_9CHLO	Micromonas sp. RCC299.	SubName: Full=Predicted protein; (E-value=e-106)	2NPD_NEUCR	Neurospora crassa.	2-nitropropane dioxygenase precursor (EC 1.13.11.32) (2-NPD) (Nitroalkane oxidase) (E-value=4e-15)					cd04730	NPD_like	2-Nitropropane dioxygenase (NPD), one of the nitroalkane oxidizing enzyme families, catalyzes oxidative denitrification of nitroalkanes to their corre ...	7e-52
GS00440	2	e00440.1 e00440.2	6	0	0.00782676
GS00441	1	e00441.1	5	0	0.0156494
GS00442	3	e00442.1 e00442.2 e00442.3	6	5	0.38756	LEPA_PROMM	Prochlorococcus marinus (strain MIT 9313).	RecName: Full=GTP-binding protein lepA; (E-value=e-118)	LEPA_PROMM	Prochlorococcus marinus (strain MIT 9313).	GTP-binding protein lepA (E-value=e-119)	KOG0462	Elongation factor-type GTP-binding protein	Translation, ribosomal structure and biogenesis	INFORMATION STORAGE AND PROCESSING	PRK05433	PRK05433	GTP-binding protein LepA; Provisional	e-161
GS00443	1	e00443.1	3	0	0.0625652	B5Y5V6_PHATR	Phaeodactylum tricornutum CCAP 1055/1.	SubName: Full=Predicted protein; Flags: Fragment; (E-value=2e-45)	YHW5_SCHPO	Schizosaccharomyces pombe (Fission yeast).	Putative transporter C543.05c (E-value=8e-31)	KOG1172	Na+-independent Cl/HCO3 exchanger AE1 and related transporters (SLC4 family)	Inorganic ion transport and metabolism	METABOLISM	pfam00955	HCO3_cotransp	HCO3- transporter family. This family contains Band 3 anion exchange proteins that exchange CL-/HCO3-. This family also includes cotransporters of Na+ ...	8e-11
GS00444	5	e00444.1 e00444.2 e00444.3 e00444.4 e00444.5	9	7	0.314916	A4UHA3_ALEFU	Alexandrium fundyense (Dinoflagellate).	SubName: Full=N-acetylneuraminic acid phosphate synthase; (E-value=e-137)	SIAS_HUMAN	Homo sapiens (Human).	Sialic acid synthase (N-acetylneuraminate synthase) (EC 2.5.1.56) (N-acetylneuraminic acid synthase) (N-acetylneuraminate-9-phosphate synthase) (EC 2.5.1.57) (N-acetylneuraminic acid phosphate synthase) (E-value=3e-39)					COG2089	SpsE	Sialic acid synthase [Cell envelope biogenesis, outer membrane]	1e-69
GS00445	1	e00445.1	4	3	0.363566	B7FXK7_PHATR	Phaeodactylum tricornutum CCAP 1055/1.	SubName: Full=Predicted protein; (E-value=e-120)	SYG_THEFY	Thermobifida fusca (strain YX).	Glycyl-tRNA synthetase (EC 6.1.1.14) (Glycine--tRNA ligase) (GlyRS) (E-value=5e-87)	KOG2298	Glycyl-tRNA synthetase and related class II tRNA synthetase	Translation, ribosomal structure and biogenesis	INFORMATION STORAGE AND PROCESSING	PRK04173	PRK04173	glycyl-tRNA synthetase; Provisional	e-140
GS00446	1	e00446.1	2	5	0.14436	B5DG88_SALSA	Salmo salar (Atlantic salmon).	RecName: Full=Serine/threonine protein phosphatase; EC=3.1.3.16; (E-value=e-109)	PP1B_XENTR	Xenopus tropicalis (Western clawed frog) (Silurana tropicalis).	Serine/threonine-protein phosphatase PP1-beta catalytic subunit (EC 3.1.3.16) (PP-1B) (E-value=e-108)	KOG0374	Serine/threonine specific protein phosphatase PP1, catalytic subunit	Signal transduction mechanisms	CELLULAR PROCESSES AND SIGNALING	smart00156	PP2Ac	Protein phosphatase 2A homologues, catalytic domain. Large family of serine/threonine phosphatases, that includes PP1, PP2A and PP2B (calcineurin) fam ...	7e-98
GS00447	1	e00447.1	1	3	0.187337	B8C0L2_THAPS	Thalassiosira pseudonana CCMP1335.	SubName: Full=Predicted protein; (E-value=6e-46)	YNBD_ECOLI	Escherichia coli (strain K12).	Uncharacterized protein ynbD (E-value=2e-06)					PRK12361	PRK12361	hypothetical protein; Provisional	2e-10
GS00448	1	e00448.1	3	0	0.0625652
GS00449	3	e00449.1 e00449.2 e00449.3	7	4	0.1941	B0UR11_METS4	Methylobacterium sp. (strain 4-46).	SubName: Full=Hly-III family protein; (E-value=2e-17)	YQFA_SHIFL	Shigella flexneri.	UPF0073 inner membrane protein yqfA (E-value=6e-08)					COG1272	COG1272	Predicted membrane protein, hemolysin III homolog [General function prediction only]	4e-16
GS00450	2	e00450.1 e00450.2	3	7	0.113113	B7QHS1_IXOSC	Ixodes scapularis (Black-legged tick) (Deer tick).	RecName: Full=Serine/threonine protein phosphatase; EC=3.1.3.16; (E-value=e-158)	PP4C_XENTR	Xenopus tropicalis (Western clawed frog) (Silurana tropicalis).	Serine/threonine-protein phosphatase 4 catalytic subunit (EC 3.1.3.16) (PP4C) (Pp4) (E-value=e-157)	KOG0372	Serine/threonine specific protein phosphatase involved in glycogen accumulation, PP2A-related	Carbohydrate transport and metabolism	METABOLISM	cd00144	PP2Ac	Protein phosphatase 2A homologues, catalytic domain. Large family of serine/threonine phosphatases, including PP1, PP2A and PP2B (calcineurin) family ...	e-102
GS00451	2	e00451.1 e00451.2	0	7	0.00389812	A7S514_NEMVE	Nematostella vectensis (Starlet sea anemone).	SubName: Full=Predicted protein; (E-value=2e-39)	PIP25_ARATH	Arabidopsis thaliana (Mouse-ear cress).	Probable aquaporin PIP2-5 (Plasma membrane intrinsic protein 2-5) (AtPIP2;5) (Plasma membrane intrinsic protein 2d) (PIP2d) (E-value=1e-34)	KOG0223	Aquaporin (major intrinsic protein family)	Carbohydrate transport and metabolism	METABOLISM	pfam00230	MIP	Major intrinsic protein. MIP (Major Intrinsic Protein) family proteins exhibit essentially two distinct types of channel properties: (1) specific wate ...	3e-52
GS00452	1	e00452.1	5	2	0.144702	B8C368_THAPS	Thalassiosira pseudonana CCMP1335.	SubName: Full=Aldo-keto reductase; Flags: Fragment; (E-value=5e-89)	DKGA_CORSC	Corynebacterium sp. (strain ATCC 31090).	2,5-diketo-D-gluconic acid reductase A (EC 1.1.1.274) (2,5-DKG reductase A) (2,5-DKGR A) (25DKGR-A) (AKR5C) (E-value=5e-37)	KOG1577	Aldo/keto reductase family proteins	General function prediction only	POORLY CHARACTERIZED	COG0656	ARA1	Aldo/keto reductases, related to diketogulonate reductase [General function prediction only]	6e-63
GS00453	1	e00453.1	3	0	0.0625652	Q4A338_EHV86	Emiliania huxleyi virus 86 (EhV-86).	SubName: Full=Putative membrane protein; (E-value=3e-59)
GS00454	1	e00454.1	2	4	0.226349	Q54HM5_DICDI	Dictyostelium discoideum (Slime mold).	SubName: Full=t-SNARE family protein; (E-value=7e-58)	STX_APLCA	Aplysia californica (California sea hare).	Syntaxin (E-value=3e-43)	KOG0810	SNARE protein Syntaxin 1 and related proteins	Intracellular trafficking, secretion, and vesicular transport	CELLULAR PROCESSES AND SIGNALING	COG5074	COG5074	t-SNARE complex subunit, syntaxin [Intracellular trafficking and secretion]	1e-26
GS00455	1	e00455.1	3	0	0.0625652	B9S0G9_RICCO	Ricinus communis (Castor bean).	SubName: Full=Multidrug resistance protein 1, 2, putative; EC=3.6.3.30; EC=3.6.3.44; (E-value=5e-76)	MDR1_ARATH	Arabidopsis thaliana (Mouse-ear cress).	Multidrug resistance protein 1 (P-glycoprotein 1) (AtPgp1) (E-value=5e-74)	KOG0055	Multidrug/pheromone exporter, ABC superfamily	Secondary metabolites biosynthesis, transport and catabolism	METABOLISM	cd03249	ABC_MTABC3_MDL1_MDL2	MTABC3 (also known as ABCB6) is a mitochondrial ATP-binding cassette protein involved in iron homeostasis and one of four ABC transporters expressed i ...	2e-96
GS00456	2	e00456.1 e00456.2	4	0	0.0312907	Q4A2V5_EHV86	Emiliania huxleyi virus 86 (EhV-86).	SubName: Full=Major Facilitator Superfamily protein; (E-value=5e-61)				KOG1330	Sugar transporter/spinster transmembrane protein	Carbohydrate transport and metabolism	METABOLISM
GS00457	1	e00457.1	3	2	0.343994	B3QPT1_CHLP8	Chlorobaculum parvum (strain NCIB 8327) (Chlorobium vibrioforme subsp. thiosulfatophilum (strain DSM 263 / NCIB 8327)).	SubName: Full=Haloacid dehalogenase, type II; (E-value=2e-45)	HAD_PSEFL	Pseudomonas fluorescens.	(S)-2-haloacid dehalogenase (EC 3.8.1.2) (2-haloalkanoic acid dehalogenase) (L-2-haloacid dehalogenase) (Halocarboxylic acid halidohydrolase) (E-value=7e-22)					COG1011	COG1011	Predicted hydrolase (HAD superfamily) [General function prediction only]	7e-18
GS00458	1	e00458.1	1	4	0.109253	B5X5W8_SALSA	Salmo salar (Atlantic salmon).	SubName: Full=Hsp90 co-chaperone Cdc37; (E-value=9e-34)	CDC37_TETFL	Tetraodon fluviatilis (Puffer fish).	Hsp90 co-chaperone Cdc37 (Hsp90 chaperone protein kinase-targeting subunit) (p50Cdc37) (E-value=4e-32)	KOG2260	Cell division cycle 37 protein, CDC37	Cell cycle control, cell division, chromosome partitioning	CELLULAR PROCESSES AND SIGNALING	pfam08564	CDC37_C	Cdc37 C terminal domain. Cdc37 is a protein required for the activity of numerous eukaryotic protein kinases. This domains corresponds to the C termin ...	2e-16
GS00459	1	e00459.1	5	0	0.0156494	B9Q453_TOXGO	Toxoplasma gondii VEG.	SubName: Full=Putative uncharacterized protein; (E-value=4e-55)	CB5D1_XENTR	Xenopus tropicalis (Western clawed frog) (Silurana tropicalis).	Cytochrome b5 domain-containing protein 1 (E-value=3e-53)	KOG0537	Cytochrome b5	Energy production and conversion	METABOLISM	pfam00173	Cyt-b5	Cytochrome b5-like Heme/Steroid binding domain. This family includes heme binding domains from a diverse range of proteins. This family also includes ...	2e-09
GS00460	2	e00460.1 e00460.2	8	2	0.0327779	A2XEY5_ORYSI	Oryza sativa subsp. indica (Rice).	SubName: Full=Putative uncharacterized protein; (E-value=3e-61)	GMPBA_XENLA	Xenopus laevis (African clawed frog).	Mannose-1-phosphate guanyltransferase beta-A (EC 2.7.7.13) (GTP-mannose-1-phosphate guanylyltransferase beta-A) (GDP-mannose pyrophosphorylase B-A) (E-value=1e-60)	KOG1322	GDP-mannose pyrophosphorylase/mannose-1-phosphate guanylyltransferase	Cell wall/membrane/envelope biogenesis	CELLULAR PROCESSES AND SIGNALING	COG1208	GCD1	Nucleoside-diphosphate-sugar pyrophosphorylase involved in lipopolysaccharide biosynthesis/translation initiation factor 2B, gamma/epsilon subunits (e ...	1e-41
GS00461	2	e00461.1 e00461.2	10	0	0.000489682	B8GVC9_CAUCN	Caulobacter crescentus (strain NA1000 / CB15N).	SubName: Full=N-hydroxyarylamine O-acetyltransferase; EC=2.3.1.118; (E-value=2e-26)	NAT_MYCSM	Mycobacterium smegmatis.	Arylamine N-acetyltransferase (EC 2.3.1.5) (E-value=2e-21)					pfam00797	Acetyltransf_2	N-acetyltransferase. Arylamine N-acetyltransferase (NAT) is a cytosolic enzyme of approximately 30kDa. It facilitates the transfer of an acetyl group ...	1e-42
GS00462	2	e00462.1 e00462.2	6	4	0.274708
GS00463	2	e00463.1 e00463.2	0	8	0.00194855	Q01A52_OSTTA	Ostreococcus tauri.	SubName: Full=K-independent Na+/Ca2+ exchanger JSX (ISS); (E-value=4e-29)	NCKXH_DROME	Drosophila melanogaster (Fruit fly).	Probable sodium/potassium/calcium exchanger CG1090 (Na(+)/K(+)/Ca(2+)-exchange protein CG1090) (E-value=1e-22)	KOG1307	K+-dependent Ca2+/Na+ exchanger NCKX1 and related proteins	Inorganic ion transport and metabolism	METABOLISM	pfam01699	Na_Ca_ex	Sodium/calcium exchanger protein. This is a family of sodium/calcium exchanger integral membrane proteins. This family covers the integral membrane re ...	6e-13
GS00464	1	e00464.1	3	0	0.0625652
GS00465	3	e00465.1 e00465.2 e00465.3	6	0	0.00782676	TRAP1_DICDI	Dictyostelium discoideum (Slime mold).	RecName: Full=TNF receptor-associated protein 1 homolog, mitochondrial; Short=TNFR-associated protein 1 homolog; Short=Trap1 homolog; Flags: Precursor; (E-value=2e-98)	TRAP1_DICDI	Dictyostelium discoideum (Slime mold).	TNF receptor-associated protein 1 homolog, mitochondrial precursor (TNFR-associated protein 1 homolog) (Trap1 homolog) (E-value=1e-98)	KOG0019	Molecular chaperone (HSP90 family)	Posttranslational modification, protein turnover, chaperones	CELLULAR PROCESSES AND SIGNALING	PRK05218	PRK05218	heat shock protein 90; Provisional	e-111
GS00466	3	e00466.1 e00466.2 e00466.3	0	5	0.0156006
GS00467	1	e00467.1	5	5	0.500353	COPB1_ORYSJ	Oryza sativa subsp. japonica (Rice).	RecName: Full=Coatomer subunit beta-1; AltName: Full=Beta-coat protein 1; Short=Beta-COP 1; (E-value=e-108)	COPB1_ORYSJ	Oryza sativa subsp. japonica (Rice).	Coatomer subunit beta-1 (Beta-coat protein 1) (Beta-COP 1) (E-value=e-108)	KOG1058	Vesicle coat complex COPI, beta subunit	Intracellular trafficking, secretion, and vesicular transport	CELLULAR PROCESSES AND SIGNALING	pfam07718	Coatamer_beta_C	Coatamer beta C-terminal region. This family is found at the N-terminus of the coatamer beta subunit proteins (Beta-coat proteins). This C-terminal do ...	e-101
GS00468	1	e00468.1	6	6	0.500382	A5PJ32_9CAUD	Enterobacteria phage TLS.	SubName: Full=Dcm; (E-value=2e-28)
GS00469	1	e00469.1	5	0	0.0156494	Q4SR38_TETNG	Tetraodon nigroviridis (Green puffer).	SubName: Full=Chromosome 11 SCAF14528, whole genome shotgun sequence; (E-value=3e-17)	NAAA_HUMAN	Homo sapiens (Human).	N-acylethanolamine-hydrolyzing acid amidase precursor (EC 3.5.1.-) (N-acylsphingosine amidohydrolase-like) (ASAH-like protein) (Acid ceramidase-like protein) (E-value=2e-15)					cd01903	Ntn_AC_NAAA	AC_NAAA This conserved domain includes two closely related proteins, acid ceramidase (AC, also known as N-acylsphingosine amidohydrolase), and N-acyle ...	6e-34
GS00470	6	e00470.1 e00470.2 e00470.3 e00470.4 e00470.5 e00470.6	0	9	0.000974021
GS00471	2	e00471.1 e00471.2	6	0	0.00782676	A9BCA5_PROM4	Prochlorococcus marinus (strain MIT 9211).	SubName: Full=Putative uncharacterized protein; (E-value=2e-80)	VGLX_EHV1V	Equine herpesvirus 1 (strain V592) (EHV-1) (Equine abortion virus).	Glycoprotein X precursor (E-value=1e-06)
GS00472	2	e00472.1 e00472.2	6	0	0.00782676	Q00Y28_OSTTA	Ostreococcus tauri.	SubName: Full=Chromosome 12 contig 1, DNA sequence; (E-value=2e-13)								pfam01925	DUF81	Domain of unknown function DUF81. This integral membrane protein family has no known function. The alignment appears to contain two duplicated modules ...	1e-07
GS00473	2	e00473.1 e00473.2	17	10	0.0926961	Q9AR87_ODOSI	Odontella sinensis (Marine centric diatom).	RecName: Full=Delta-aminolevulinic acid dehydratase; EC=4.2.1.24; (E-value=e-140)	HEM2_SELMA	Selaginella martensii (Martens's spike moss).	Delta-aminolevulinic acid dehydratase, chloroplast precursor (EC 4.2.1.24) (ALADH) (ALAD) (Porphobilinogen synthase) (E-value=e-108)	KOG2794	Delta-aminolevulinic acid dehydratase	Coenzyme transport and metabolism	METABOLISM	PRK09283	PRK09283	delta-aminolevulinic acid dehydratase; Validated	e-158
GS00474	1	e00474.1	2	8	0.0326519
GS00475	1	e00475.1	3	0	0.0625652
GS00476	1	e00476.1	3	0	0.0625652
GS00477	3	e00477.1 e00477.2 e00477.3	6	7	0.394882	B8C0L0_THAPS	Thalassiosira pseudonana CCMP1335.	SubName: Full=Putative uncharacterized protein; (E-value=2e-65)				KOG1540	Ubiquinone biosynthesis methyltransferase COQ5	Coenzyme transport and metabolism	METABOLISM	pfam08241	Methyltransf_11	Methyltransferase domain. Members of this family are SAM dependent methyltransferases.	2e-10
GS00478	1	e00478.1	2	2	0.500244
GS00479	1	e00479.1	5	0	0.0156494
GS00480	2	e00480.1 e00480.2	0	3	0.0624349
GS00481	2	e00481.1 e00481.2	5	0	0.0156494
GS00482	1	e00482.1	3	0	0.0625652	Q8LMY0_ORYSJ	Oryza sativa subsp. japonica (Rice).	SubName: Full=Putative uncharacterized protein OSJNBa0040E17.1; Flags: Fragment; (E-value=3e-39)				KOG0987	DNA helicase PIF1/RRM3	Cell cycle control, cell division, chromosome partitioning	CELLULAR PROCESSES AND SIGNALING	pfam05970	DUF889	Eukaryotic protein of unknown function (DUF889). The majority of members in this family are from plant species although it does contain some Caenorhab ...	1e-30
GS00483	3	e00483.1 e00483.2 e00483.3	3	4	0.362996	C1WDI5_9GAMM	Kangiella koreensis DSM 16069.	SubName: Full=ATPase component of ABC transporters with duplicated ATPase domain; (E-value=3e-75)	Y1252_HAEIN	Haemophilus influenzae.	Uncharacterized ABC transporter ATP-binding protein HI1252 (E-value=1e-72)	KOG0927	Predicted transporter (ABC superfamily)	General function prediction only	POORLY CHARACTERIZED	PRK11819	PRK11819	putative ABC transporter ATP-binding protein; Reviewed	e-111
GS00484	1	e00484.1	8	1	0.0107651	GNAT3_RAT	Rattus norvegicus (Rat).	RecName: Full=Guanine nucleotide-binding protein G(t) subunit alpha-3; AltName: Full=Gustducin alpha-3 chain; (E-value=2e-83)	GNAT3_RAT	Rattus norvegicus (Rat).	Guanine nucleotide-binding protein G(t) subunit alpha-3 (Gustducin alpha-3 chain) (E-value=1e-83)	KOG0082	G-protein alpha subunit (small G protein superfamily)	Cell cycle control, cell division, chromosome partitioning	CELLULAR PROCESSES AND SIGNALING	pfam00503	G-alpha	G-protein alpha subunit. G proteins couple receptors of extracellular signals to intracellular signaling pathways. The G protein alpha subunit binds g ...	e-123
GS00485	1	e00485.1	5	2	0.144702
GS00486	2	e00486.1 e00486.2	1	3	0.187337
GS00487	1	e00487.1	3	3	0.500285	B8BZL2_THAPS	Thalassiosira pseudonana CCMP1335.	SubName: Full=Predicted protein; Flags: Fragment; (E-value=7e-36)	YXX3_CAEEL	Caenorhabditis elegans.	UPF0041 protein F53F10.3 (E-value=8e-12)	KOG1589	Uncharacterized conserved protein	Function unknown	POORLY CHARACTERIZED	pfam03650	UPF0041	Uncharacterised protein family (UPF0041).	1e-19
GS00488	1	e00488.1	5	0	0.0156494
GS00489	1	e00489.1	0	2	0.124902
GS00490	2	e00490.1 e00490.2	2	1	0.312695	Q54WD4_DICDI	Dictyostelium discoideum (Slime mold).	SubName: Full=Putative uncharacterized protein; (E-value=1e-39)	YR259_MIMIV	Acanthamoeba polyphaga mimivirus (APMV).	Uncharacterized protein R259 (E-value=8e-23)	KOG2721	Uncharacterized conserved protein	Function unknown	POORLY CHARACTERIZED	COG4021	COG4021	Uncharacterized conserved protein [Function unknown]	8e-23
GS00491	1	e00491.1	6	0	0.00782676
GS00492	2	e00492.1 e00492.2	9	10	0.411443
GS00493	2	e00493.1 e00493.2	2	3	0.343506	A7RKX3_NEMVE	Nematostella vectensis (Starlet sea anemone).	SubName: Full=Predicted protein; (E-value=2e-57)	SNRPA_DROME	Drosophila melanogaster (Fruit fly).	U1 small nuclear ribonucleoprotein A (U1 snRNP protein A) (U1-A) (Sex determination protein snf) (E-value=3e-53)	KOG4206	Spliceosomal protein snRNP-U1A/U2B	RNA processing and modification	INFORMATION STORAGE AND PROCESSING	cd00590	RRM	RRM (RNA recognition motif), also known as RBD (RNA binding domain) or RNP (ribonucleoprotein domain), is a highly abundant domain in eukaryotes found ...	3e-12
GS00494	2	e00494.1 e00494.2	2	1	0.312695
GS00495	1	e00495.1	2	0	0.125098
GS00496	1	e00496.1	5	0	0.0156494	A3E4C4_PROMN	Prorocentrum minimum (Dinoflagellate).	SubName: Full=Nitrate transporter; (E-value=3e-35)	FDHC_METFO	Methanobacterium formicicum.	Probable formate transporter (E-value=2e-20)					pfam01226	Form_Nir_trans	Formate/nitrite transporter.	6e-42
GS00497	1	e00497.1	4	3	0.363566	C1E4G2_9CHLO	Micromonas sp. RCC299.	SubName: Full=Predicted protein; Flags: Fragment; (E-value=3e-52)	OGFD2_HUMAN	Homo sapiens (Human).	2-oxoglutarate and iron-dependent oxygenase domain-containing protein 2 (EC 1.14.11.-) (E-value=2e-31)	KOG1971	Lysyl hydroxylase	Posttranslational modification, protein turnover, chaperones	CELLULAR PROCESSES AND SIGNALING
GS00498	1	e00498.1	2	3	0.343506	C1MZZ5_9CHLO	Micromonas pusilla CCMP1545.	SubName: Full=Predicted protein; (E-value=1e-36)
GS00499	1	e00499.1	2	0	0.125098	A3YDR8_9GAMM	Marinomonas sp. MED121.	SubName: Full=Putative uncharacterized protein; (E-value=2e-09)
GS00500	1	e00500.1	7	0	0.0039144
GS00501	1	e00501.1	3	2	0.343994	Q47CG8_DECAR	Dechloromonas aromatica (strain RCB).	SubName: Full=Aldose 1-epimerase; (E-value=2e-49)	AAPC_CENCI	Cenchrus ciliaris (Buffelgrass) (Pennisetum ciliare).	Putative apospory-associated protein C (E-value=2e-37)	KOG1594	Uncharacterized enzymes related to aldose 1-epimerase	Carbohydrate transport and metabolism	METABOLISM	COG0676	COG0676	Uncharacterized enzymes related to aldose 1-epimerase [Carbohydrate transport and metabolism]	5e-43
GS00502	3	e00502.1 e00502.2 e00502.3	1	3	0.187337	Q6A5F3_PROAC	Propionibacterium acnes.	SubName: Full=Glycerol kinase 2; EC=2.7.1.30; (E-value=7e-68)	GLPK_CHLAA	Chloroflexus aurantiacus (strain ATCC 29366 / DSM 635 / J-10-fl).	Glycerol kinase (EC 2.7.1.30) (ATP:glycerol 3-phosphotransferase) (Glycerokinase) (GK) (E-value=2e-67)	KOG2517	Ribulose kinase and related carbohydrate kinases	Carbohydrate transport and metabolism	METABOLISM	PRK00047	glpK	glycerol kinase; Provisional	1e-83
GS00503	1	e00503.1	2	2	0.500244
GS00504	1	e00504.1	2	2	0.500244	B2KJ88_9EUKA	Prymnesium parvum.	SubName: Full=Chloroplast 1-deoxy-D-xylulose 5-phosphate reductoisomerase; EC=1.1.1.267; (E-value=e-151)	DXR_ANAVT	Anabaena variabilis (strain ATCC 29413 / PCC 7937).	1-deoxy-D-xylulose 5-phosphate reductoisomerase (EC 1.1.1.267) (DXP reductoisomerase) (1-deoxyxylulose-5-phosphate reductoisomerase) (2-C-methyl-D-erythritol 4-phosphate synthase) (E-value=e-103)					PRK05447	PRK05447	1-deoxy-D-xylulose 5-phosphate reductoisomerase; Provisional	e-127
GS00505	3	e00505.1 e00505.2 e00505.3	5	2	0.144702	A5GMG7_SYNPW	Synechococcus sp. (strain WH7803).	SubName: Full=Putative uncharacterized protein SynWH7803_1706; (E-value=e-135)								pfam06742	DUF1214	Protein of unknown function (DUF1214). This family represents the C-terminal region of several hypothetical proteins of unknown function. Family membe ...	2e-13
GS00506	1	e00506.1	3	0	0.0625652
GS00507	1	e00507.1	2	0	0.125098											pfam08386	Abhydrolase_4	TAP-like protein. This is a family of putative bacterial peptidases and hydrolases that bear similarity to a tripeptidyl aminopeptidase isolated from ...	2e-08
GS00508	3	e00508.1 e00508.2 e00508.3	6	0	0.00782676							KOG0656	G1/S-specific cyclin D	Cell cycle control, cell division, chromosome partitioning	CELLULAR PROCESSES AND SIGNALING	pfam00134	Cyclin_N	Cyclin, N-terminal domain. Cyclins regulate cyclin dependent kinases (CDKs). One member is a Uracil-DNA glycosylase that is related to other cyclins. ...	1e-09
GS00509	2	e00509.1 e00509.2	4	4	0.500321
GS00510	2	e00510.1 e00510.2	5	3	0.254163
GS00511	1	e00511.1	3	1	0.187663											pfam04777	Evr1_Alr	Erv1 / Alr family. Biogenesis of Fe/S clusters involves a number of essential mitochondrial proteins. Erv1p of Saccharomyces cerevisiae mitochondria i ...	8e-08
GS00512	1	e00512.1	0	6	0.00779826
GS00513	1	e00513.1	0	8	0.00194855	Q7V952_PROMM	Prochlorococcus marinus (strain MIT 9313).	SubName: Full=Putative uncharacterized protein; (E-value=6e-08)
GS00514	1	e00514.1	4	0	0.0312907	C1N1B1_9CHLO	Micromonas pusilla CCMP1545.	SubName: Full=Flagellar inner arm intermediate chain; (E-value=3e-52)	WDR63_HUMAN	Homo sapiens (Human).	WD repeat-containing protein 63 (Testis development protein NYD-SP29) (E-value=7e-27)	KOG1587	Cytoplasmic dynein intermediate chain	Cytoskeleton	CELLULAR PROCESSES AND SIGNALING
GS00515	1	e00515.1	2	2	0.500244
GS00516	1	e00516.1	0	4	0.0312093
GS00517	1	e00517.1	2	0	0.125098
GS00518	1	e00518.1	9	6	0.227568	A6TK30_ALKMQ	Alkaliphilus metalliredigens (strain QYMF).	SubName: Full=Putative uncharacterized protein; (E-value=6e-59)								pfam05853	DUF849	Prokaryotic protein of unknown function (DUF849). This family consists of several hypothetical prokaryotic proteins with no known function.	4e-83
GS00519	1	e00519.1	2	6	0.0897156	Q3A0Y6_PELCD	Pelobacter carbinolicus (strain DSM 2380 / Gra Bd 1).	SubName: Full=ADP-ribose pyrophosphatase; (E-value=1e-54)	NDX6_CAEEL	Caenorhabditis elegans.	Putative nudix hydrolase 6 (EC 3.-.-.-) (E-value=1e-49)	KOG4195	Transient receptor potential-related channel 7	Inorganic ion transport and metabolism	METABOLISM	cd03670	ADPRase_NUDT9	ADP-ribose pyrophosphatase (ADPRase) catalyzes the hydrolysis of ADP-ribose to AMP and ribose-5-P. Like other members of the Nudix hydrolase superfam ...	8e-48
GS00520	1	e00520.1	2	0	0.125098	Q0ZB86_EMIHU	Emiliania huxleyi.	SubName: Full=Delta-carbonic anhydrase; (E-value=e-120)
GS00521	1	e00521.1	8	0	0.00195771
GS00522	1	e00522.1	3	1	0.187663
GS00523	1	e00523.1	3	0	0.0625652	A6QV90_AJECN	Ajellomyces capsulata (strain NAm1 / WU24) (Darling's disease fungus) (Histoplasma capsulatum).	SubName: Full=Predicted protein; (E-value=3e-07)				KOG2112	Lysophospholipase	Lipid transport and metabolism	METABOLISM	pfam02230	Abhydrolase_2	Phospholipase/Carboxylesterase. This family consists of both phospholipases and carboxylesterases with broad substrate specificity, and is structurall ...	1e-07
GS00524	2	e00524.1 e00524.2	8	0	0.00195771	Q0MYX1_EMIHU	Emiliania huxleyi.	SubName: Full=Putative uncharacterized protein; (E-value=3e-55)
GS00525	1	e00525.1	5	3	0.254163	B7G3W5_PHATR	Phaeodactylum tricornutum CCAP 1055/1.	SubName: Full=Predicted protein; (E-value=2e-60)
GS00526	1	e00526.1	1	3	0.187337
GS00527	1	e00527.1	3	0	0.0625652	B6L026_BRAFL	Branchiostoma floridae (Florida lancelet) (Amphioxus).	SubName: Full=Putative uncharacterized protein; (E-value=e-129)	TTC30_XENTR	Xenopus tropicalis (Western clawed frog) (Silurana tropicalis).	Tetratricopeptide repeat protein 30 (TPR repeat protein 30) (E-value=e-124)	KOG4340	Uncharacterized conserved protein	Function unknown	POORLY CHARACTERIZED
GS00528	3	e00528.1 e00528.2 e00528.3	7	6	0.395646	A8JH69_CHLRE	Chlamydomonas reinhardtii.	SubName: Full=Predicted protein; (E-value=6e-35)				KOG4843	Uncharacterized conserved protein	Function unknown	POORLY CHARACTERIZED	pfam08642	Rxt3	Histone deacetylation protein Rxt3. Rxt3 has been shown in yeast to be required for histone deacetylation.	7e-15
GS00529	2	e00529.1 e00529.2	8	2	0.0327779	A8HQ67_CHLRE	Chlamydomonas reinhardtii.	SubName: Full=Alpha-galactosidase; Flags: Fragment; (E-value=1e-67)	AGAL_COFAR	Coffea arabica (Coffee).	Alpha-galactosidase precursor (EC 3.2.1.22) (Alpha-D-galactoside galactohydrolase) (Melibiase) (E-value=3e-52)	KOG2366	Alpha-D-galactosidase (melibiase)	Carbohydrate transport and metabolism	METABOLISM	pfam02065	Melibiase	Melibiase.	2e-24
GS00530	1	e00530.1	1	3	0.187337	GDL88_ARATH	Arabidopsis thaliana (Mouse-ear cress).	RecName: Full=GDSL esterase/lipase At5g62930; EC=3.1.1.-; (E-value=3e-35)	IAH1_BOVIN	Bos taurus (Bovine).	Isoamyl acetate-hydrolyzing esterase 1 homolog (EC 3.1.-.-) (E-value=3e-27)	KOG3035	Isoamyl acetate-hydrolyzing esterase	Lipid transport and metabolism	METABOLISM	cd01838	Isoamyl_acetate_hydrolase_like	Isoamyl-acetate hydrolyzing esterase-like proteins. SGNH_hydrolase subfamily similar to the Saccharomyces cerevisiae IAH1. IAH1 may be the major ester ...	2e-45
GS00531	1	e00531.1	0	3	0.0624349	C1MTT7_9CHLO	Micromonas pusilla CCMP1545.	SubName: Full=Predicted protein; (E-value=6e-14)				KOG1710	MYND Zn-finger and ankyrin repeat protein	General function prediction only	POORLY CHARACTERIZED	pfam01753	zf-MYND	MYND finger.	4e-07
GS00532	2	e00532.1 e00532.2	5	2	0.144702	B8LDJ7_THAPS	Thalassiosira pseudonana CCMP1335.	SubName: Full=Fucoxanthin chl a/c light-harvesting protein; (E-value=1e-33)	FCP_ISOGA	Isochrysis galbana.	Fucoxanthin-chlorophyll a-c binding protein, chloroplast precursor (FCP) (E-value=2e-06)					pfam00504	Chloroa_b-bind	Chlorophyll A-B binding protein.	3e-17
GS00533	1	e00533.1	4	5	0.376633
GS00534	1	e00534.1	5	0	0.0156494
GS00535	1	e00535.1	2	0	0.125098	B7GTE1_BIFLI	Bifidobacterium longum subsp. infantis (strain ATCC 15697 / DSM 20088 / NCTC 11817 / S12).	SubName: Full=Hly-III family protein; (E-value=3e-16)	Y1114_MYCBO	Mycobacterium bovis.	UPF0073 membrane protein Mb1114c (E-value=7e-11)	KOG0748	Predicted membrane proteins, contain hemolysin III domain	General function prediction only	POORLY CHARACTERIZED	pfam03006	HlyIII	Haemolysin-III related. Members of this family are integral membrane proteins. This family includes a protein with hemolytic activity from Bacillus ce ...	4e-20
GS00536	2	e00536.1 e00536.2	4	4	0.500321	A9S0G1_PHYPA	Physcomitrella patens subsp. patens.	RecName: Full=T-complex protein 1, alpha subunit; (E-value=e-115)	TCPA_ARATH	Arabidopsis thaliana (Mouse-ear cress).	T-complex protein 1 subunit alpha (TCP-1-alpha) (CCT-alpha) (E-value=e-114)	KOG0360	Chaperonin complex component, TCP-1 alpha subunit (CCT1)	Posttranslational modification, protein turnover, chaperones	CELLULAR PROCESSES AND SIGNALING	cd03335	TCP1_alpha	TCP-1 (CTT or eukaryotic type II) chaperonin family, alpha subunit. Chaperonins are involved in productive folding of proteins. They share a common ge ...	e-136
GS00537	2	e00537.1 e00537.2	7	0	0.0039144	A8IXA1_CHLRE	Chlamydomonas reinhardtii.	SubName: Full=Predicted protein; (E-value=2e-24)	XRP2_XENLA	Xenopus laevis (African clawed frog).	Protein XRP2 (E-value=5e-20)	KOG2512	Beta-tubulin folding cofactor C	Posttranslational modification, protein turnover, chaperones	CELLULAR PROCESSES AND SIGNALING	pfam07986	TBCC	Tubulin binding cofactor C. Members of this family are involved in the folding pathway of tubulins.	2e-23
GS00538	1	e00538.1	0	2	0.124902	Q4A354_EHV86	Emiliania huxleyi virus 86 (EhV-86).	SubName: Full=Putative lipid phosphate phosphatase; (E-value=8e-11)				KOG3030	Lipid phosphate phosphatase and related enzymes of the PAP2 family	Lipid transport and metabolism	METABOLISM	cd03390	PAP2_containing_1_like	PAP2, subfamily similar to human phosphatidic_acid_phosphatase_type_2_domain_containing_1. Most likely membrane-associated phosphatidic acid phosphata ...	8e-11
GS00539	1	e00539.1	1	2	0.312305	B8ES83_METSB	Methylocella silvestris (strain BL2 / DSM 15510 / NCIMB 13906).	SubName: Full=Fumarylacetoacetate (FAA) hydrolase; (E-value=5e-12)								COG3971	COG3971	2-keto-4-pentenoate hydratase [Secondary metabolites biosynthesis, transport, and catabolism]	7e-11
GS00540	2	e00540.1 e00540.2	3	1	0.187663											smart00271	DnaJ	DnaJ molecular chaperone homology domain;	5e-06
GS00541	1	e00541.1	5	0	0.0156494	A4K452_ISOGA	Isochrysis galbana.	SubName: Full=Nitrate transporter; Flags: Fragment; (E-value=7e-49)								COG2223	NarK	Nitrate/nitrite transporter [Inorganic ion transport and metabolism]	9e-11
GS00542	1	e00542.1	5	0	0.0156494	Q2G364_NOVAD	Novosphingobium aromaticivorans (strain DSM 12444).	SubName: Full=Putative uncharacterized protein; (E-value=2e-20)
GS00543	2	e00543.1 e00543.2	1	6	0.0350993	Q1JT57_TOXGO	Toxoplasma gondii RH.	SubName: Full=3-oxoacyl-[acyl-carrier-protein] synthase i/ii,putative; EC=2.3.1.41; Flags: Precursor; (E-value=e-104)	FABF_SYNY3	Synechocystis sp. (strain PCC 6803).	3-oxoacyl-[acyl-carrier-protein] synthase 2 (EC 2.3.1.179) (3-oxoacyl-[acyl-carrier-protein] synthase II) (Beta-ketoacyl-ACP synthase II) (KAS II) (E-value=5e-83)	KOG1394	3-oxoacyl-(acyl-carrier-protein) synthase (I and II)	Lipid transport and metabolism	METABOLISM	PRK07314	PRK07314	3-oxoacyl-(acyl carrier protein) synthase II; Reviewed	e-129
GS00544	1	e00544.1	3	0	0.0625652
GS00545	3	e00545.1 e00545.2 e00545.3	3	2	0.343994	A9V6Z4_MONBE	Monosiga brevicollis (Choanoflagellate).	SubName: Full=Predicted protein; (E-value=4e-09)								pfam01129	ART	NAD:arginine ADP-ribosyltransferase.	4e-08
GS00546	1	e00546.1	4	0	0.0312907
GS00547	1	e00547.1	3	0	0.0625652
GS00548	1	e00548.1	2	3	0.343506	B1Q3J2_PAROL	Paralichthys olivaceus (Japanese flounder).	RecName: Full=Iodothyronine deiodinase; (E-value=1e-11)	IOD2_FUNHE	Fundulus heteroclitus (Killifish) (Mummichog).	Type II iodothyronine deiodinase (EC 1.97.1.10) (Type-II 5'-deiodinase) (Type 2 DI) (DIOII) (5DII) (E-value=4e-11)					pfam00837	T4_deiodinase	Iodothyronine deiodinase. Iodothyronine deiodinase converts thyroxine (T4) to 3,5,3'-triiodothyronine (T3).	2e-12
GS00549	1	e00549.1	2	0	0.125098	B8C825_THAPS	Thalassiosira pseudonana CCMP1335.	SubName: Full=Predicted protein; (E-value=3e-59)				KOG1444	Nucleotide-sugar transporter VRG4/SQV-7	Carbohydrate transport and metabolism	METABOLISM
GS00550	1	e00550.1	3	4	0.362996	A5B896_VITVI	Vitis vinifera (Grape).	SubName: Full=Putative uncharacterized protein; (E-value=5e-08)
GS00551	1	e00551.1	4	2	0.226776	B9XHR8_9BACT	bacterium Ellin514.	SubName: Full=UTP--glucose-1-phosphate uridylyltransferase; EC=2.7.7.9; (E-value=9e-97)	UGPA1_YEAST	Saccharomyces cerevisiae (Baker's yeast).	UTP--glucose-1-phosphate uridylyltransferase (EC 2.7.7.9) (UDP-glucose pyrophosphorylase) (UGPase) (UDPGP) (E-value=1e-43)	KOG2638	UDP-glucose pyrophosphorylase	Carbohydrate transport and metabolism	METABOLISM	pfam01704	UDPGP	UTP-glucose-1-phosphate uridylyltransferase. This family consists of UTP-glucose-1-phosphate uridylyltransferases, EC:2.7.7.9. Also known as UDP-gluco ...	1e-53
GS00552	1	e00552.1	4	0	0.0312907	C1E026_9CHLO	Micromonas sp. RCC299.	SubName: Full=Predicted protein; (E-value=2e-29)
GS00553	3	e00553.1 e00553.2 e00553.3	8	3	0.0731241	C1UCF0_9ACTN	Eggerthella lenta DSM 2243.	SubName: Full=Putative uncharacterized protein; (E-value=4e-24)	DH12B_XENLA	Xenopus laevis (African clawed frog).	Estradiol 17-beta-dehydrogenase 12-B (EC 1.1.1.62) (17-beta-hydroxysteroid dehydrogenase 12-B) (17-beta-HSD 12-B) (E-value=6e-11)	KOG1014	17 beta-hydroxysteroid dehydrogenase type 3, HSD17B3	Lipid transport and metabolism	METABOLISM	COG0300	DltE	Short-chain dehydrogenases of various substrate specificities [General function prediction only]	2e-34
GS00554	1	e00554.1	2	2	0.500244	B8LRI4_PICSI	Picea sitchensis (Sitka spruce).	SubName: Full=Putative uncharacterized protein; (E-value=3e-15)	SC5D_TOBAC	Nicotiana tabacum (Common tobacco).	Delta(7)-sterol-C5(6)-desaturase (EC 1.14.21.6) (Delta-7-C-5 sterol desaturase) (Delta(7)-sterol-C5-desaturase) (E-value=4e-13)	KOG0872	Sterol C5 desaturase	Lipid transport and metabolism	METABOLISM
GS00555	2	e00555.1 e00555.2	5	0	0.0156494
GS00556	1	e00556.1	2	1	0.312695	B8C6M2_THAPS	Thalassiosira pseudonana CCMP1335.	SubName: Full=Predicted protein; Flags: Fragment; (E-value=4e-76)	CTR1_ARATH	Arabidopsis thaliana (Mouse-ear cress).	Serine/threonine-protein kinase CTR1 (EC 2.7.11.1) (E-value=2e-38)	KOG0192	Tyrosine kinase specific for activated (GTP-bound) p21cdc42Hs	Signal transduction mechanisms	CELLULAR PROCESSES AND SIGNALING	pfam00069	Pkinase	Protein kinase domain.	4e-49
GS00557	1	e00557.1	0	3	0.0624349
GS00558	1	e00558.1	1	1	0.500195	B7G2A0_PHATR	Phaeodactylum tricornutum CCAP 1055/1.	SubName: Full=Predicted protein; (E-value=7e-06)
GS00559	3	e00559.1 e00559.2 e00559.3	5	5	0.500353	A9TEN1_PHYPA	Physcomitrella patens subsp. patens.	SubName: Full=Predicted protein; (E-value=e-118)	RH35A_ORYSJ	Oryza sativa subsp. japonica (Rice).	DEAD-box ATP-dependent RNA helicase 35A (EC 3.6.1.-) (E-value=e-115)	KOG0341	DEAD-box protein abstrakt	RNA processing and modification	INFORMATION STORAGE AND PROCESSING	COG0513	SrmB	Superfamily II DNA and RNA helicases [DNA replication, recombination, and repair / Transcription / Translation, ribosomal structure and biogenesis]	3e-53
GS00560	2	e00560.1 e00560.2	10	5	0.105248	A4U246_9PROT	Magnetospirillum gryphiswaldense.	SubName: Full=Electron transfer flavoprotein, beta subunit; (E-value=8e-88)	ETFB_PSEAE	Pseudomonas aeruginosa.	Electron transfer flavoprotein subunit beta (Beta-ETF) (Electron transfer flavoprotein small subunit) (ETFSS) (E-value=4e-82)	KOG3180	Electron transfer flavoprotein, beta subunit	Energy production and conversion	METABOLISM	COG2086	FixA	Electron transfer flavoprotein, beta subunit [Energy production and conversion]	2e-64
GS00561	1	e00561.1	9	0	0.00097911
GS00562	1	e00562.1	4	0	0.0312907	Q4S786_TETNG	Tetraodon nigroviridis (Green puffer).	SubName: Full=Chromosome undetermined SCAF14718, whole genome shotgun sequence.; Flags: Fragment; (E-value=2e-51)	OSCP1_RAT	Rattus norvegicus (Rat).	Protein OSCP1 (E-value=3e-50)	KOG4033	Uncharacterized conserved protein	Function unknown	POORLY CHARACTERIZED	pfam10188	Oscp1	Organic solute transport protein 1. Oscp1 is a family of proteins conserved from plants to humans. It is called organic solute transport protein or ox ...	4e-57
GS00563	2	e00563.1 e00563.2	6	11	0.118721	B8C418_THAPS	Thalassiosira pseudonana CCMP1335.	SubName: Full=Putative uncharacterized protein; (E-value=1e-81)	FABG_SHIFL	Shigella flexneri.	3-oxoacyl-[acyl-carrier-protein] reductase (EC 1.1.1.100) (3-ketoacyl-acyl carrier protein reductase) (E-value=1e-08)	KOG1611	Predicted short chain-type dehydrogenase	General function prediction only	POORLY CHARACTERIZED	PRK05653	fabG	3-ketoacyl-(acyl-carrier-protein) reductase; Validated	2e-21
GS00564	1	e00564.1	7	1	0.0195679							KOG0551	Hsp90 co-chaperone CNS1 (contains TPR repeats)	Posttranslational modification, protein turnover, chaperones	CELLULAR PROCESSES AND SIGNALING
GS00565	1	e00565.1	2	3	0.343506
GS00566	1	e00566.1	4	0	0.0312907
GS00567	4	e00567.1 e00567.2 e00567.3 e00567.4	4	9	0.0896237	B7FTZ3_PHATR	Phaeodactylum tricornutum CCAP 1055/1.	SubName: Full=Predicted protein; (E-value=5e-74)	ILVE_HELPJ	Helicobacter pylori J99 (Campylobacter pylori J99).	Branched-chain-amino-acid aminotransferase (EC 2.6.1.42) (BCAT) (E-value=2e-60)	KOG0975	Branched chain aminotransferase BCAT1, pyridoxal phosphate enzymes type IV superfamily	Amino acid transport and metabolism	METABOLISM	PRK13357	PRK13357	branched-chain amino acid aminotransferase; Provisional	3e-93
GS00568	2	e00568.1 e00568.2	7	6	0.395646	Q3SEC5_PARTE	Paramecium tetraurelia.	SubName: Full=CAMP-dependent protein kinase, catalytic subunit 3-3; SubName: Full=Chromosome undetermined scaffold_20, whole genome shotgun sequence; (E-value=5e-68)	KAPC_DICDI	Dictyostelium discoideum (Slime mold).	cAMP-dependent protein kinase catalytic subunit (EC 2.7.11.11) (Dd GPK2) (DdPK3) (E-value=2e-67)	KOG0616	cAMP-dependent protein kinase catalytic subunit (PKA)	Signal transduction mechanisms	CELLULAR PROCESSES AND SIGNALING	cd05580	STKc_PKA	STKc_PKA: Serine/Threonine Kinases (STKs), cAMP-dependent protein kinase (PKA) subfamily, catalytic (c) subunit. STKs catalyze the transfer of the gam ...	2e-92
GS00569	1	e00569.1	6	1	0.0352133	Q0P5M6_BOVIN	Bos taurus (Bovine).	SubName: Full=TRIP12 protein; Flags: Fragment; (E-value=2e-69)	TRIPC_HUMAN	Homo sapiens (Human).	Probable E3 ubiquitin-protein ligase TRIP12 (EC 6.3.2.-) (Thyroid receptor-interacting protein 12) (TRIP-12) (E-value=2e-69)	KOG0170	E3 ubiquitin protein ligase	Posttranslational modification, protein turnover, chaperones	CELLULAR PROCESSES AND SIGNALING	pfam00632	HECT	HECT-domain (ubiquitin-transferase). The name HECT comes from Homologous to the E6-AP Carboxyl Terminus.	9e-70
GS00570	1	e00570.1	6	3	0.172089	Q7VB84_PROMA	Prochlorococcus marinus.	SubName: Full=Fatty acid desaturase; (E-value=e-112)	FAD12_MORAP	Mortierella alpina (Mortierella renispora).	Delta(12) fatty acid desaturase (EC 1.14.19.-) (Delta-12 fatty acid desaturase) (E-value=6e-53)					cd03507	Delta12-FADS-like	The Delta12 Fatty Acid Desaturase (Delta12-FADS)-like CD includes the integral-membrane enzymes, delta-12 acyl-lipid desaturases, oleate 12-hydroxylas ...	1e-34
GS00571	1	e00571.1	2	3	0.343506	B5Y3R9_PHATR	Phaeodactylum tricornutum CCAP 1055/1.	SubName: Full=Predicted protein; (E-value=4e-75)	GPDA_CUPLA	Cuphea lanceolata.	Glycerol-3-phosphate dehydrogenase [NAD+] (EC 1.1.1.8) (E-value=2e-73)	KOG2711	Glycerol-3-phosphate dehydrogenase/dihydroxyacetone 3-phosphate reductase	Energy production and conversion	METABOLISM	COG0240	GpsA	Glycerol-3-phosphate dehydrogenase [Energy production and conversion]	2e-63
GS00572	2	e00572.1 e00572.2	7	4	0.1941	IF2A_SCHPO	Schizosaccharomyces pombe (Fission yeast).	RecName: Full=Eukaryotic translation initiation factor 2 subunit alpha; Short=eIF-2-alpha; (E-value=2e-85)	IF2A_SCHPO	Schizosaccharomyces pombe (Fission yeast).	Eukaryotic translation initiation factor 2 subunit alpha (eIF-2-alpha) (E-value=1e-85)	KOG2916	Translation initiation factor 2, alpha subunit (eIF-2alpha)	Translation, ribosomal structure and biogenesis	INFORMATION STORAGE AND PROCESSING	COG1093	SUI2	Translation initiation factor 2, alpha subunit (eIF-2alpha) [Translation, ribosomal structure and biogenesis]	8e-55
GS00573	1	e00573.1	4	1	0.109497
GS00574	1	e00574.1	2	1	0.312695	B8BSB3_THAPS	Thalassiosira pseudonana CCMP1335.	SubName: Full=Predicted protein; (E-value=1e-84)	TPT_FLATR	Flaveria trinervia (Clustered yellowtops) (Oedera trinervia).	Triose phosphate/phosphate translocator, chloroplast precursor (cTPT) (E-value=1e-19)	KOG1441	Glucose-6-phosphate/phosphate and phosphoenolpyruvate/phosphate antiporter	Carbohydrate transport and metabolism	METABOLISM	pfam03151	TPT	Triose-phosphate Transporter family. This family includes transporters with a specificity for triose phosphate.	2e-14
GS00575	3	e00575.1 e00575.2 e00575.3	5	3	0.254163	A9V0Q8_MONBE	Monosiga brevicollis (Choanoflagellate).	SubName: Full=Predicted protein; (E-value=2e-13)								pfam07059	DUF1336	Protein of unknown function (DUF1336). This family represents the C-terminus (approximately 250 residues) of a number of hypothetical plant proteins o ...	1e-13
GS00576	3	e00576.1 e00576.2 e00576.3	2	4	0.226349	B0DPA0_LACBS	Laccaria bicolor (strain S238N-H82) (Bicoloured deceiver) (Laccaria laccata var. bicolor).	SubName: Full=Condensin complex subunit SMC1; (E-value=1e-64)	SMC1_SCHPO	Schizosaccharomyces pombe (Fission yeast).	Structural maintenance of chromosomes protein 1 (Chromosome segregation protein smc1) (Cohesin complex subunit psm1) (E-value=8e-63)	KOG0018	Structural maintenance of chromosome protein 1 (sister chromatid cohesion complex Cohesin, subunit SMC1)	Cell cycle control, cell division, chromosome partitioning	CELLULAR PROCESSES AND SIGNALING	pfam02463	SMC_N	RecF/RecN/SMC N terminal domain. This domain is found at the N terminus of SMC proteins. The SMC (structural maintenance of chromosomes) superfamily p ...	1e-53
GS00577	3	e00577.1 e00577.2 e00577.3	4	5	0.376633	A8J981_CHLRE	Chlamydomonas reinhardtii.	SubName: Full=Selenoprotein U; (E-value=3e-44)								cd02970	PRX_like2	Peroxiredoxin (PRX)-like 2 family; hypothetical proteins that show sequence similarity to PRXs. Members of this group contain a CXXC motif, similar to ...	5e-07
GS00578	3	e00578.1 e00578.2 e00578.3	3	2	0.343994	A7MML5_ENTS8	Enterobacter sakazakii (strain ATCC BAA-894).	SubName: Full=Putative uncharacterized protein; (E-value=7e-75)	PDXY_PHOLL	Photorhabdus luminescens subsp. laumondii.	Pyridoxamine kinase (EC 2.7.1.35) (PM kinase) (E-value=8e-73)	KOG2599	Pyridoxal/pyridoxine/pyridoxamine kinase	Coenzyme transport and metabolism	METABOLISM	PRK05756	PRK05756	pyridoxamine kinase; Validated	e-102
GS00579	2	e00579.1 e00579.2	1	3	0.187337	A6DPG3_9BACT	Lentisphaera araneosa HTCC2155.	SubName: Full=Probable L-fucose dehydrogenase; (E-value=e-105)	PLD_MICLT	Microbacterium luteolum (Aureobacterium luteolum).	Pyridoxal 4-dehydrogenase (EC 1.1.1.107) (E-value=5e-15)					cd06660	Aldo_ket_red	Aldo-keto reductases (AKRs) are a superfamily of soluble NAD(P)(H) oxidoreductases whose chief purpose is to reduce aldehydes and ketones to primary a ...	2e-15
GS00580	1	e00580.1	0	9	0.000974021	Q1MJJ4_RHIL3	Rhizobium leguminosarum bv. viciae (strain 3841).	SubName: Full=Putative pentapeptide repeat protein; Flags: Precursor; (E-value=4e-12)	YMO3_ERWST	Erwinia stewartii.	Uncharacterized protein in mobD 3'region (E-value=6e-07)	KOG1665	AFH1-interacting protein FIP2, contains BTB/POZ domain and pentapeptide repeats	General function prediction only	POORLY CHARACTERIZED	COG1357	COG1357	Pentapeptide repeats containing protein [Function unknown]	2e-13
GS00581	4	e00581.1 e00581.2 e00581.3 e00581.4	6	7	0.394882	B8CGL7_THAPS	Thalassiosira pseudonana CCMP1335.	SubName: Full=Predicted protein; (E-value=e-117)	FABB_HAEIN	Haemophilus influenzae.	3-oxoacyl-[acyl-carrier-protein] synthase 1 (EC 2.3.1.41) (3-oxoacyl-[acyl-carrier-protein] synthase I) (Beta-ketoacyl-ACP synthase I) (KAS I) (E-value=5e-86)	KOG1394	3-oxoacyl-(acyl-carrier-protein) synthase (I and II)	Lipid transport and metabolism	METABOLISM	PRK07967	PRK07967	3-oxoacyl-(acyl carrier protein) synthase I; Reviewed	e-122
GS00582	2	e00582.1 e00582.2	5	0	0.0156494
GS00583	4	e00583.1 e00583.2 e00583.3 e00583.4	5	6	0.386854	B6LRR5_BRAFL	Branchiostoma floridae (Florida lancelet) (Amphioxus).	SubName: Full=Putative uncharacterized protein; (E-value=e-122)	ARP2_XENTR	Xenopus tropicalis (Western clawed frog) (Silurana tropicalis).	Actin-related protein 2 (Actin-like protein 2) (E-value=e-121)	KOG0677	Actin-related protein Arp2/3 complex, subunit Arp2	Cytoskeleton	CELLULAR PROCESSES AND SIGNALING	smart00268	ACTIN	Actin; ACTIN subfamily of ACTIN/mreB/sugarkinase/Hsp70 superfamily	2e-97
GS00584	1	e00584.1	4	0	0.0312907
GS00585	1	e00585.1	4	2	0.226776	B7FS27_PHATR	Phaeodactylum tricornutum CCAP 1055/1.	SubName: Full=Predicted protein; (E-value=8e-45)	YL803_MIMIV	Acanthamoeba polyphaga mimivirus (APMV).	Uncharacterized protein L803 (E-value=3e-21)
GS00586	1	e00586.1	4	0	0.0312907
GS00587	5	e00587.1 e00587.2 e00587.3 e00587.4 e00587.5	3	11	0.0175348
GS00588	1	e00588.1	5	3	0.254163	A9NZE5_PICSI	Picea sitchensis (Sitka spruce).	SubName: Full=Putative uncharacterized protein; (E-value=1e-44)	EIF3F_MOUSE	Mus musculus (Mouse).	Eukaryotic translation initiation factor 3 subunit F (Eukaryotic translation initiation factor 3 subunit 5) (eIF-3-epsilon) (eIF3 p47 subunit) (eIF3f) (E-value=1e-41)	KOG2975	Translation initiation factor 3, subunit f (eIF-3f)	Translation, ribosomal structure and biogenesis	INFORMATION STORAGE AND PROCESSING	pfam01398	Mov34	Mov34/MPN/PAD-1 family. Members of this family are found in proteasome regulatory subunits, eukaryotic initiation factor 3 (eIF3) subunits and regulat ...	4e-15
GS00589	1	e00589.1	1	2	0.312305	A7MAW9_MOUSE	Mus musculus (Mouse).	SubName: Full=Putative uncharacterized protein; Flags: Fragment; (E-value=1e-05)
GS00590	1	e00590.1	3	0	0.0625652
GS00591	3	e00591.1 e00591.2 e00591.3	2	3	0.343506	Q4ZVP0_PSEU2	Pseudomonas syringae pv. syringae (strain B728a).	SubName: Full=Glutaminyl-tRNA synthetase; EC=6.1.1.18; (E-value=6e-82)	SYQ_PSESM	Pseudomonas syringae pv. tomato.	Glutaminyl-tRNA synthetase (EC 6.1.1.18) (Glutamine--tRNA ligase) (GlnRS) (E-value=2e-81)	KOG1148	Glutaminyl-tRNA synthetase	Translation, ribosomal structure and biogenesis	INFORMATION STORAGE AND PROCESSING	PRK05347	PRK05347	glutaminyl-tRNA synthetase; Provisional	e-106
GS00592	2	e00592.1 e00592.2	5	3	0.254163	ACTNA_DICDI	Dictyostelium discoideum (Slime mold).	RecName: Full=Alpha-actinin A; AltName: Full=Actin-binding protein A; AltName: Full=F-actin cross-linking protein; (E-value=6e-19)	ACTNA_DICDI	Dictyostelium discoideum (Slime mold).	Alpha-actinin A (Actin-binding protein A) (F-actin cross-linking protein) (E-value=4e-19)	KOG0040	Ca2+-binding actin-bundling protein (spectrin), alpha chain (EF-Hand protein superfamily)	Cytoskeleton	CELLULAR PROCESSES AND SIGNALING	pfam08726	efhand_Ca_insen	Ca2+ insensitive EF hand. EF hands are helix-loop-helix binding motifs involved in the regulation of many cellular processes. EF hands usually bind to ...	3e-06
GS00593	1	e00593.1	1	3	0.187337
GS00594	3	e00594.1 e00594.2 e00594.3	4	4	0.500321	Q2JPG7_SYNJB	Synechococcus sp. (strain JA-2-3B'a(2-13)) (Cyanobacteria bacterium Yellowstone B-Prime).	RecName: Full=DNA gyrase subunit B; EC=5.99.1.3; (E-value=e-104)	GYRB_ORYSJ	Oryza sativa subsp. japonica (Rice).	DNA gyrase subunit B, chloroplast/mitochondrial precursor (EC 5.99.1.3) (E-value=6e-95)	KOG0355	DNA topoisomerase type II	Chromatin structure and dynamics	INFORMATION STORAGE AND PROCESSING	PRK05644	gyrB	DNA gyrase subunit B; Validated	e-136
GS00595	2	e00595.1 e00595.2	9	0	0.00097911
GS00596	2	e00596.1 e00596.2	3	2	0.343994
GS00597	1	e00597.1	3	0	0.0625652	Q2QDG8_TOXGO	Toxoplasma gondii.	SubName: Full=Mitogen-activated protein kinase 2; (E-value=5e-91)	ERK2_DICDI	Dictyostelium discoideum (Slime mold).	Extracellular signal-regulated kinase 2 (EC 2.7.11.24) (ERK2) (MAP kinase 2) (E-value=2e-88)	KOG0660	Mitogen-activated protein kinase	Signal transduction mechanisms	CELLULAR PROCESSES AND SIGNALING	cd00180	S_TKc	Serine/Threonine protein kinases, catalytic domain. Phosphotransferases of the serine or threonine-specific kinase subfamily. The enzymatic activity o ...	3e-54
GS00598	1	e00598.1	6	0	0.00782676
GS00599	1	e00599.1	2	0	0.125098
GS00600	1	e00600.1	5	8	0.211689	Q27199_TETTH	Tetrahymena thermophila.	SubName: Full=Nucleolar phosphoprotein; (E-value=1e-07)								cd00590	RRM	RRM (RNA recognition motif), also known as RBD (RNA binding domain) or RNP (ribonucleoprotein domain), is a highly abundant domain in eukaryotes found ...	2e-07
GS00601	1	e00601.1	0	2	0.124902	Q41205_EMIHU	Emiliania huxleyi.	SubName: Full=Type 1 actin; Flags: Fragment; (E-value=e-174)	ACT3_LIMPO	Limulus polyphemus (Atlantic horseshoe crab).	Actin-3 (E-value=e-174)	KOG0676	Actin and related proteins	Cytoskeleton	CELLULAR PROCESSES AND SIGNALING	pfam00022	Actin	Actin.	e-147
GS00602	1	e00602.1	1	1	0.500195	Q01BD5_OSTTA	Ostreococcus tauri.	SubName: Full=Chromosome 04 contig 1, DNA sequence; (E-value=2e-08)
GS00603	1	e00603.1	2	0	0.125098	Q7XIV4_ORYSJ	Oryza sativa subsp. japonica (Rice).	SubName: Full=Os07g0679300 protein; SubName: Full=cDNA clone:J013093O17, full insert sequence; SubName: Full=Putative alpha-galactosidase; (E-value=5e-39)	AGAL_CYATE	Cyamopsis tetragonoloba (Guar) (Cluster bean).	Alpha-galactosidase precursor (EC 3.2.1.22) (Alpha-D-galactoside galactohydrolase) (Melibiase) (E-value=7e-38)	KOG2366	Alpha-D-galactosidase (melibiase)	Carbohydrate transport and metabolism	METABOLISM
GS00604	3	e00604.1 e00604.2 e00604.3	5	6	0.386854	B6NYG4_BRAFL	Branchiostoma floridae (Florida lancelet) (Amphioxus).	SubName: Full=Putative uncharacterized protein; (E-value=e-105)	CLH_DROME	Drosophila melanogaster (Fruit fly).	Clathrin heavy chain (E-value=e-101)	KOG0985	Vesicle coat protein clathrin, heavy chain	Intracellular trafficking, secretion, and vesicular transport	CELLULAR PROCESSES AND SIGNALING	pfam00637	Clathrin	Region in Clathrin and VPS. Each region is about 140 amino acids long. The regions are composed of multiple alpha helical repeats. They occur in the a ...	6e-21
GS00605	2	e00605.1 e00605.2	1	2	0.312305	B7FYC0_PHATR	Phaeodactylum tricornutum CCAP 1055/1.	SubName: Full=Predicted protein; (E-value=1e-57)				KOG1444	Nucleotide-sugar transporter VRG4/SQV-7	Carbohydrate transport and metabolism	METABOLISM	COG5070	VRG4	Nucleotide-sugar transporter [Carbohydrate transport and metabolism / Posttranslational modification, protein turnover, chaperones / Intracellular tra ...	1e-07
GS00606	1	e00606.1	4	0	0.0312907	A4HU75_LEIIN	Leishmania infantum.	SubName: Full=Putative uncharacterized protein; (E-value=3e-06)				KOG4308	LRR-containing protein	Function unknown	POORLY CHARACTERIZED	cd00116	LRR_RI	Leucine-rich repeats (LRRs), ribonuclease inhibitor (RI)-like subfamily. LRRs are 20-29 residue sequence motifs present in many proteins that particip ...	2e-08
GS00607	4	e00607.1 e00607.2 e00607.3 e00607.4	7	2	0.0547791	B8CEY4_THAPS	Thalassiosira pseudonana CCMP1335.	SubName: Full=Predicted protein; (E-value=7e-70)	YKGB_BACSU	Bacillus subtilis.	Uncharacterized protein ykgB (E-value=1e-15)					COG2706	COG2706	3-carboxymuconate cyclase [Carbohydrate transport and metabolism]	1e-37
GS00608	3	e00608.1 e00608.2 e00608.3	12	1	0.000918425	SMT1_ARATH	Arabidopsis thaliana (Mouse-ear cress).	RecName: Full=Cycloartenol-C-24-methyltransferase; EC=2.1.1.41; AltName: Full=24-sterol C-methyltransferase 1; Short=Sterol C-methyltransferase 1; AltName: Full=Protein STEROL METHYLTRANSFERASE 1; AltName: Full=Protein CEPHALOPOD; (E-value=5e-82)	SMT1_ARATH	Arabidopsis thaliana (Mouse-ear cress).	Cycloartenol-C-24-methyltransferase (EC 2.1.1.41) (24-sterol C-methyltransferase 1) (Sterol C-methyltransferase 1) (Protein STEROL METHYLTRANSFERASE 1) (Protein CEPHALOPOD) (E-value=3e-82)	KOG1269	SAM-dependent methyltransferases	Lipid transport and metabolism	METABOLISM	pfam08498	Sterol_MT_C	Sterol methyltransferase C-terminal. This domain is found to the C-terminus of a methyltransferase domain (pfam08241) in fungal and plant sterol methy ...	4e-26
GS00609	2	e00609.1 e00609.2	0	6	0.00779826
GS00610	1	e00610.1	5	8	0.211689	C1N006_9CHLO	Micromonas pusilla CCMP1545.	SubName: Full=Predicted protein; (E-value=6e-56)	BLVRB_MOUSE	Mus musculus (Mouse).	Flavin reductase (EC 1.5.1.30) (FR) (NADPH-dependent diaphorase) (NADPH-flavin reductase) (FLR) (Biliverdin reductase B) (EC 1.3.1.24) (BVR-B) (Biliverdin-IX beta-reductase) (E-value=2e-07)	KOG1203	Predicted dehydrogenase	Carbohydrate transport and metabolism	METABOLISM	COG0451	WcaG	Nucleoside-diphosphate-sugar epimerases [Cell envelope biogenesis, outer membrane / Carbohydrate transport and metabolism]	9e-07
GS00611	1	e00611.1	4	1	0.109497
GS00612	1	e00612.1	4	0	0.0312907
GS00613	1	e00613.1	3	1	0.187663	B7PDC0_IXOSC	Ixodes scapularis (Black-legged tick) (Deer tick).	SubName: Full=Sugar transporter, putative; EC=1.3.1.74; Flags: Fragment; (E-value=7e-24)	GTR2_CHICK	Gallus gallus (Chicken).	Solute carrier family 2, facilitated glucose transporter member 2 (Glucose transporter type 2, liver) (GLUT-2) (E-value=1e-20)	KOG0569	Permease of the major facilitator superfamily	Carbohydrate transport and metabolism	METABOLISM	pfam00083	Sugar_tr	Sugar (and other) transporter.	2e-28
GS00614	1	e00614.1	0	2	0.124902
GS00615	6	e00615.1 e00615.2 e00615.3 e00615.4 e00615.5 e00615.6	2	9	0.0192452	Q01H81_OSTTA	Ostreococcus tauri.	SubName: Full=Fructose-6-phosphate 2-kinase/fructose-2,6-biphosphatase (ISS); (E-value=1e-30)	F26_RANCA	Rana catesbeiana (Bull frog).	6PF-2-K/Fru-2,6-P2ASE liver/muscle isozymes [Includes: 6-phosphofructo-2-kinase (EC 2.7.1.105); Fructose-2,6-bisphosphatase (EC 3.1.3.46)] (E-value=2e-21)	KOG0234	Fructose-6-phosphate 2-kinase/fructose-2,6-biphosphatase	Carbohydrate transport and metabolism	METABOLISM	COG0406	phoE	Broad specificity phosphatase PhoE and related phosphatases [General function prediction only]	2e-14
GS00616	3	e00616.1 e00616.2 e00616.3	4	1	0.109497	C1N832_9CHLO	Micromonas pusilla CCMP1545.	SubName: Full=Tryptophan-rich sensory-like protein; (E-value=2e-35)	CRTK_RHOCA	Rhodobacter capsulatus (Rhodopseudomonas capsulata).	Protein crtK (E-value=8e-10)	KOG3797	Peripheral-type benzodiazepine receptor and related proteins	Signal transduction mechanisms	CELLULAR PROCESSES AND SIGNALING	COG3476	COG3476	Tryptophan-rich sensory protein (mitochondrial benzodiazepine receptor homolog) [Signal transduction mechanisms]	4e-17
GS00617	2	e00617.1 e00617.2	3	0	0.0625652	A5DMA0_PICGU	Pichia guilliermondii (Yeast) (Candida guilliermondii).	SubName: Full=Putative uncharacterized protein; (E-value=9e-62)	VCX1_YEAST	Saccharomyces cerevisiae (Baker's yeast).	Vacuolar calcium ion transporter (Vacuolar Ca(2+)/H(+) exchanger) (High copy number undoes manganese protein 1) (Manganese resistance 1 protein) (E-value=3e-58)	KOG1397	Ca2+/H+ antiporter VCX1 and related proteins	Inorganic ion transport and metabolism	METABOLISM	COG0387	ChaA	Ca2+/H+ antiporter [Inorganic ion transport and metabolism]	9e-44
GS00618	1	e00618.1	3	0	0.0625652	Q24FT8_TETTH	Tetrahymena thermophila SB210.	SubName: Full=Putative uncharacterized protein; (E-value=2e-24)
GS00619	1	e00619.1	3	0	0.0625652
GS00620	1	e00620.1	3	0	0.0625652
GS00621	5	e00621.1 e00621.2 e00621.3 e00621.4 e00621.5	4	5	0.376633	A9RFT9_PHYPA	Physcomitrella patens subsp. patens.	SubName: Full=Predicted protein; Flags: Fragment; (E-value=e-117)	SNUT2_MOUSE	Mus musculus (Mouse).	U4/U6.U5 tri-snRNP-associated protein 2 (Inactive ubiquitin-specific peptidase 39) (E-value=e-100)	KOG2026	Spindle pole body protein - Sad1p	Cytoskeleton	CELLULAR PROCESSES AND SIGNALING	cd02669	Peptidase_C19M	A subfamily of Peptidase C19. Peptidase C19 contains ubiquitinyl hydrolases. They are intracellular peptidases that remove ubiquitin molecules from po ...	e-130
GS00622	2	e00622.1 e00622.2	5	9	0.15064
GS00623	1	e00623.1	6	1	0.0352133	A9SIS2_PHYPA	Physcomitrella patens subsp. patens.	SubName: Full=Predicted protein; (E-value=e-109)	HSP82_TOBAC	Nicotiana tabacum (Common tobacco).	Heat shock protein 82 (Fragment) (E-value=e-108)	KOG0019	Molecular chaperone (HSP90 family)	Posttranslational modification, protein turnover, chaperones	CELLULAR PROCESSES AND SIGNALING	pfam00183	HSP90	Hsp90 protein.	e-117
GS00624	1	e00624.1	1	1	0.500195	Q41205_EMIHU	Emiliania huxleyi.	SubName: Full=Type 1 actin; Flags: Fragment; (E-value=0.0)	ACT3_LIMPO	Limulus polyphemus (Atlantic horseshoe crab).	Actin-3 (E-value=0.0)	KOG0676	Actin and related proteins	Cytoskeleton	CELLULAR PROCESSES AND SIGNALING	pfam00022	Actin	Actin.	e-162
GS00625	1	e00625.1	1	2	0.312305	Q5XJ75_DANRE	Danio rerio (Zebrafish) (Brachydanio rerio).	SubName: Full=Sulfatase modifying factor 2; (E-value=2e-65)	SUMF2_BOVIN	Bos taurus (Bovine).	Sulfatase-modifying factor 2 precursor (C-alpha-formyglycine-generating enzyme 2) (E-value=2e-63)					pfam03781	DUF323	Domain of unknown function (DUF323). This presumed domain is found in bacterial and eukaryotic proteins. In some cases these proteins also contain a p ...	7e-41
GS00626	3	e00626.1 e00626.2 e00626.3	19	15	0.250273	B3TM12_ELAGV	Elaeis guineensis var. tenera (Oil palm).	SubName: Full=Eukaryotic translation initiation factor 2 beta subunit; (E-value=1e-51)	IF2B_WHEAT	Triticum aestivum (Wheat).	Eukaryotic translation initiation factor 2 subunit beta (eIF-2-beta) (P38) (E-value=1e-50)	KOG2768	Translation initiation factor 2, beta subunit (eIF-2beta)	Translation, ribosomal structure and biogenesis	INFORMATION STORAGE AND PROCESSING	pfam01873	eIF-5_eIF-2B	Domain found in IF2B/IF5. This family includes the N terminus of eIF-5, and the C terminus of eIF-2 beta. This region corresponds to the whole of the ...	2e-40
GS00627	3	e00627.1 e00627.2 e00627.3	4	1	0.109497	Q010S1_OSTTA	Ostreococcus tauri.	SubName: Full=[S] KOG2477 Uncharacterized conserved protein; (E-value=2e-48)	C19L2_DANRE	Danio rerio (Zebrafish) (Brachydanio rerio).	CWF19-like protein 2 (E-value=2e-34)	KOG2477	Uncharacterized conserved protein	Function unknown	POORLY CHARACTERIZED	pfam04677	CwfJ_C_1	Protein similar to CwfJ C-terminus 1. This region is found in the N terminus of Schizosaccharomyces pombe protein CwfJ. CwfJ is part of the Cdc5p comp ...	4e-18
GS00628	1	e00628.1	4	4	0.500321	A8N684_COPC7	Coprinopsis cinerea (strain Okayama-7 / 130 / FGSC 9003) (Inky cap fungus) (Hormographiella aspergillata).	SubName: Full=Predicted protein; (E-value=9e-09)
GS00629	1	e00629.1	6	0	0.00782676	B8LBM2_THAPS	Thalassiosira pseudonana CCMP1335.	SubName: Full=Predicted protein; (E-value=1e-32)
GS00630	1	e00630.1	5	0	0.0156494	A5LGM4_POTDI	Potamogeton distinctus (Roundleaf pondweed).	SubName: Full=Plasma membrane intrinsic protein; (E-value=6e-40)	PIP1_ATRCA	Atriplex canescens (Fourwing saltbush).	Aquaporin PIP-type (E-value=3e-38)	KOG0223	Aquaporin (major intrinsic protein family)	Carbohydrate transport and metabolism	METABOLISM	pfam00230	MIP	Major intrinsic protein. MIP (Major Intrinsic Protein) family proteins exhibit essentially two distinct types of channel properties: (1) specific wate ...	3e-54
GS00631	1	e00631.1	1	1	0.500195
GS00632	1	e00632.1	3	0	0.0625652
GS00633	1	e00633.1	3	1	0.187663	Q6MED4_PARUW	Protochlamydia amoebophila (strain UWE25).	SubName: Full=Putative uncharacterized protein; (E-value=4e-46)	RMD1_YEAST	Saccharomyces cerevisiae (Baker's yeast).	Sporulation protein RMD1 (Required for meiotic nuclear division protein 1) (E-value=1e-35)	KOG2861	Uncharacterized conserved protein	Function unknown	POORLY CHARACTERIZED	COG1723	COG1723	Uncharacterized conserved protein [Function unknown]	9e-55
GS00634	1	e00634.1	3	1	0.187663
GS00635	1	e00635.1	3	3	0.500285
GS00636	2	e00636.1 e00636.2	2	1	0.312695
GS00637	2	e00637.1 e00637.2	5	0	0.0156494
GS00638	1	e00638.1	11	1	0.00171395
GS00639	1	e00639.1	6	2	0.089972
GS00640	1	e00640.1	4	0	0.0312907
GS00641	1	e00641.1	2	1	0.312695
GS00642	1	e00642.1	3	0	0.0625652
GS00643	2	e00643.1 e00643.2	0	4	0.0312093	C1N0M4_9CHLO	Micromonas pusilla CCMP1545.	SubName: Full=Predicted protein; (E-value=3e-32)
GS00644	3	e00644.1 e00644.2 e00644.3	8	6	0.303978	B7ZYI6_MAIZE	Zea mays (Maize).	SubName: Full=Putative uncharacterized protein; (E-value=4e-07)
GS00645	2	e00645.1 e00645.2	4	0	0.0312907	A0E9H0_PARTE	Paramecium tetraurelia.	SubName: Full=Chromosome undetermined scaffold_84, whole genome shotgun sequence; (E-value=5e-07)
GS00646	1	e00646.1	2	2	0.500244
GS00647	1	e00647.1	3	0	0.0625652	Q9LY75_ARATH	Arabidopsis thaliana (Mouse-ear cress).	SubName: Full=Cyclophylin-like protein; (E-value=5e-57)	PPID_BOVIN	Bos taurus (Bovine).	40 kDa peptidyl-prolyl cis-trans isomerase (EC 5.2.1.8) (PPIase) (Rotamase) (Cyclophilin-40) (CYP-40) (Cyclophilin-related protein) (Estrogen receptor-binding cyclophilin) (E-value=7e-56)	KOG0546	HSP90 co-chaperone CPR7/Cyclophilin	Posttranslational modification, protein turnover, chaperones	CELLULAR PROCESSES AND SIGNALING	cd01926	cyclophilin_ABH_like	cyclophilin_ABH_like: Cyclophilin A, B and H-like cyclophilin-type peptidylprolyl cis- trans isomerase (PPIase) domain. This family represents the ar ...	1e-63
GS00648	2	e00648.1 e00648.2	3	3	0.500285	A4RVL0_OSTLU	Ostreococcus lucimarinus (strain CCE9901).	SubName: Full=Predicted protein; Flags: Fragment; (E-value=8e-23)	NRDC_HUMAN	Homo sapiens (Human).	Nardilysin precursor (EC 3.4.24.61) (N-arginine dibasic convertase) (NRD convertase) (NRD-C) (E-value=2e-22)	KOG0959	N-arginine dibasic convertase NRD1 and related Zn2+-dependent endopeptidases, insulinase superfamily	Posttranslational modification, protein turnover, chaperones	CELLULAR PROCESSES AND SIGNALING	COG1025	Ptr	Secreted/periplasmic Zn-dependent peptidases, insulinase-like [Posttranslational modification, protein turnover, chaperones]	2e-22
GS00649	2	e00649.1 e00649.2	5	6	0.386854	A7PTD1_VITVI	Vitis vinifera (Grape).	SubName: Full=Chromosome chr8 scaffold_29, whole genome shotgun sequence; (E-value=3e-13)	PP2C1_CAEEL	Caenorhabditis elegans.	Probable protein phosphatase 2C F42G9.1 (EC 3.1.3.16) (PP2C) (E-value=3e-09)	KOG0698	Serine/threonine protein phosphatase	Signal transduction mechanisms	CELLULAR PROCESSES AND SIGNALING	cd00143	PP2Cc	Serine/threonine phosphatases, family 2C, catalytic domain; The protein architecture and deduced catalytic mechanism of PP2C phosphatases are similar ...	3e-22
GS00650	1	e00650.1	2	6	0.0897156	C4IYK7_MAIZE	Zea mays (Maize).	SubName: Full=Putative uncharacterized protein; (E-value=1e-19)								pfam07059	DUF1336	Protein of unknown function (DUF1336). This family represents the C-terminus (approximately 250 residues) of a number of hypothetical plant proteins o ...	4e-35
GS00651	1	e00651.1	3	0	0.0625652
GS00652	2	e00652.1 e00652.2	4	2	0.226776	C1FGA5_9CHLO	Micromonas sp. RCC299.	SubName: Full=Predicted protein; (E-value=1e-12)
GS00653	1	e00653.1	7	0	0.0039144
GS00654	1	e00654.1	2	0	0.125098
GS00655	1	e00655.1	2	0	0.125098
GS00656	4	e00656.1 e00656.2 e00656.3 e00656.4	5	11	0.0715841
GS00657	4	e00657.1 e00657.2 e00657.3 e00657.4	3	5	0.25365	A3WP64_9GAMM	Idiomarina baltica OS145.	SubName: Full=Adenosine deaminase; (E-value=2e-65)	ADD2_STRCO	Streptomyces coelicolor.	Probable adenosine deaminase 2 (EC 3.5.4.4) (Adenosine aminohydrolase 2) (E-value=3e-26)	KOG1097	Adenine deaminase/adenosine deaminase	Nucleotide transport and metabolism	METABOLISM	PRK09358	PRK09358	adenosine deaminase; Provisional	9e-41
GS00658	1	e00658.1	9	3	0.0462336	B6M7A7_BRAFL	Branchiostoma floridae (Florida lancelet) (Amphioxus).	SubName: Full=Putative uncharacterized protein; (E-value=2e-78)	ESTD_RAT	Rattus norvegicus (Rat).	S-formylglutathione hydrolase (EC 3.1.2.12) (FGH) (Esterase D) (E-value=5e-75)	KOG3101	Esterase D	General function prediction only	POORLY CHARACTERIZED	COG0627	COG0627	Predicted esterase [General function prediction only]	1e-54
GS00659	1	e00659.1	0	6	0.00779826	A4VDD7_TETTH	Tetrahymena thermophila SB210.	SubName: Full=Putative uncharacterized protein; (E-value=5e-22)
GS00660	1	e00660.1	4	0	0.0312907
GS00661	1	e00661.1	4	0	0.0312907
GS00662	1	e00662.1	3	1	0.187663	B8CBF0_THAPS	Thalassiosira pseudonana CCMP1335.	SubName: Full=Predicted protein; (E-value=8e-21)	Y1570_COREF	Corynebacterium efficiens.	UPF0225 protein CE1570 (E-value=3e-06)					COG3012	COG3012	Uncharacterized protein conserved in bacteria [Function unknown]	3e-11
GS00663	1	e00663.1	0	4	0.0312093	B8NFJ9_ASPFN	Aspergillus flavus (strain ATCC 200026 / FGSC A1120 / NRRL 3357 / JCM 12722 / SRRC 167).	SubName: Full=Protein phosphatase 1 regulatory inhibitor subunit 16A, putative; (E-value=7e-11)	ANK2_HUMAN	Homo sapiens (Human).	Ankyrin-2 (Brain ankyrin) (Ankyrin-B) (Non-erythroid ankyrin) (E-value=2e-07)	KOG0510	Ankyrin repeat protein	General function prediction only	POORLY CHARACTERIZED	cd00204	ANK	ankyrin repeats; ankyrin repeats mediate protein-protein interactions in very diverse families of proteins. The number of ANK repeats in a protein ca ...	2e-14
GS00664	2	e00664.1 e00664.2	6	0	0.00782676
GS00665	2	e00665.1 e00665.2	3	2	0.343994	B8LBP7_THAPS	Thalassiosira pseudonana CCMP1335.	SubName: Full=Predicted protein; Flags: Fragment; (E-value=2e-60)	NDH1_YEAST	Saccharomyces cerevisiae (Baker's yeast).	External NADH-ubiquinone oxidoreductase 1, mitochondrial precursor (EC 1.6.5.3) (External NADH dehydrogenase 1) (E-value=3e-37)	KOG2495	NADH-dehydrogenase (ubiquinone)	Energy production and conversion	METABOLISM	COG1252	Ndh	NADH dehydrogenase, FAD-containing subunit [Energy production and conversion]	1e-39
GS00666	1	e00666.1	2	6	0.0897156
GS00667	1	e00667.1	7	0	0.0039144	B3RPT9_TRIAD	Trichoplax adhaerens.	SubName: Full=Putative uncharacterized protein; (E-value=1e-52)	DYHC_ANTCR	Anthocidaris crassispina (Sea urchin).	Dynein beta chain, ciliary (E-value=2e-52)					pfam03028	Dynein_heavy	Dynein heavy chain. This family represents the C-terminal region of dynein heavy chain. The chain also contains ATPase activity and microtubule bindin ...	2e-67
GS00668	4	e00668.1 e00668.2 e00668.3 e00668.4	2	4	0.226349
GS00669	2	e00669.1 e00669.2	2	2	0.500244
GS00670	3	e00670.1 e00670.2 e00670.3	7	7	0.500409
GS00671	2	e00671.1 e00671.2	3	1	0.187663	B9R1W6_9RHOB	Labrenzia alexandrii DFL-11.	SubName: Full=FAD binding domain protein; (E-value=2e-95)
GS00672	1	e00672.1	2	0	0.125098
GS00673	2	e00673.1 e00673.2	4	0	0.0312907
GS00674	1	e00674.1	3	5	0.25365
GS00675	1	e00675.1	2	0	0.125098
GS00676	2	e00676.1 e00676.2	16	13	0.292827	B8BQ21_THAPS	Thalassiosira pseudonana CCMP1335.	SubName: Full=Predicted protein; (E-value=4e-23)
GS00677	1	e00677.1	7	5	0.290855	GST1_ASCSU	Ascaris suum (Pig roundworm) (Ascaris lumbricoides).	RecName: Full=Glutathione S-transferase 1; EC=2.5.1.18; AltName: Full=GST class-sigma; (E-value=2e-13)	GST1_ASCSU	Ascaris suum (Pig roundworm) (Ascaris lumbricoides).	Glutathione S-transferase 1 (EC 2.5.1.18) (GST class-sigma) (E-value=1e-13)	KOG1695	Glutathione S-transferase	Posttranslational modification, protein turnover, chaperones	CELLULAR PROCESSES AND SIGNALING	cd03039	GST_N_Sigma_like	GST_N family, Class Sigma_like; composed of GSTs belonging to class Sigma and similar proteins, including GSTs from class Mu, Pi and Alpha. GSTs are c ...	3e-15
GS00678	1	e00678.1	2	6	0.0897156	C1FJQ6_9CHLO	Micromonas sp. RCC299.	SubName: Full=Predicted protein; (E-value=1e-09)	DOT1_ASHGO	Ashbya gossypii (Yeast) (Eremothecium gossypii).	Histone-lysine N-methyltransferase, H3 lysine-79 specific (EC 2.1.1.43) (Histone H3-K79 methyltransferase) (H3-K79-HMTase) (E-value=8e-07)					pfam08123	DOT1	Histone methylation protein DOT1. The DOT1 domain regulates gene expression by methylating histone H3. H3 methylation by DOT1 has been shown to be req ...	4e-08
GS00679	5	e00679.1 e00679.2 e00679.3 e00679.4 e00679.5	7	5	0.290855	B7GBB0_PHATR	Phaeodactylum tricornutum CCAP 1055/1.	SubName: Full=Predicted protein; (E-value=9e-72)
GS00680	3	e00680.1 e00680.2 e00680.3	9	6	0.227568	C4D7R7_9SPHI	Spirosoma linguale DSM 74.	SubName: Full=NAD-dependent aldehyde dehydrogenase; EC=1.2.1.3; (E-value=e-115)	DHA2_RALEH	Ralstonia eutropha (strain ATCC 17699 / H16 / DSM 428 / Stanier 337) (Cupriavidus necator (strain ATCC 17699 / H16 / DSM 428 / Stanier 337)).	Acetaldehyde dehydrogenase 2 (EC 1.2.1.3) (Acetaldehyde dehydrogenase II) (ACDH-II) (E-value=e-102)	KOG2450	Aldehyde dehydrogenase	Energy production and conversion	METABOLISM	pfam00171	Aldedh	Aldehyde dehydrogenase family. This family of dehydrogenases act on aldehyde substrates. Members use NADP as a cofactor. The family includes the follo ...	4e-95
GS00681	1	e00681.1	2	0	0.125098
GS00682	1	e00682.1	1	2	0.312305	B6ADR6_9CRYT	Cryptosporidium muris RN66.	SubName: Full=CRAL/TRIO domain-containing protein; (E-value=1e-15)	YKJ1_YEAST	Saccharomyces cerevisiae (Baker's yeast).	Uncharacterized protein YKL091C (E-value=1e-11)	KOG1471	Phosphatidylinositol transfer protein SEC14 and related proteins	Lipid transport and metabolism	METABOLISM	cd00170	SEC14	Sec14p-like lipid-binding domain. Found in secretory proteins, such as S. cerevisiae phosphatidylinositol transfer protein (Sec14p), and in lipid regu ...	1e-21
GS00683	2	e00683.1 e00683.2	3	0	0.0625652	Q7XHJ8_SOLLC	Solanum lycopersicum (Tomato) (Lycopersicon esculentum).	SubName: Full=Beta3-glucuronyltransferase; Flags: Fragment; (E-value=6e-12)	B3GA1_HUMAN	Homo sapiens (Human).	Galactosylgalactosylxylosylprotein 3-beta-glucuronosyltransferase 1 (EC 2.4.1.135) (Beta-1,3-glucuronyltransferase 1) (Glucuronosyltransferase-P) (GlcAT-P) (UDP-GlcUA:glycoprotein beta-1,3-glucuronyltransferase) (GlcUAT-P) (E-value=1e-09)	KOG1476	Beta-1,3-glucuronyltransferase B3GAT1/SQV-8	Posttranslational modification, protein turnover, chaperones	CELLULAR PROCESSES AND SIGNALING	cd00218	GlcAT-I	Beta1,3-glucuronyltransferase I (GlcAT-I) domain; GlcAT-I is a central enzyme in the initial steps of proteoglycan synthesis; GlcAT-I transfers a glu ...	7e-23
GS00684	1	e00684.1	1	4	0.109253	A9NTP3_PICSI	Picea sitchensis (Sitka spruce).	SubName: Full=Putative uncharacterized protein; (E-value=e-101)	IF6_MOUSE	Mus musculus (Mouse).	Eukaryotic translation initiation factor 6 (eIF-6) (B4 integrin interactor) (CAB) (p27(BBP)) (E-value=5e-97)	KOG3185	Translation initiation factor 6 (eIF-6)	Translation, ribosomal structure and biogenesis	INFORMATION STORAGE AND PROCESSING	cd00527	IF6	Ribosome anti-association factor IF6 binds the large ribosomal subunit and prevents the two subunits from associating during translation initiation. I ...	3e-83
GS00685	1	e00685.1	5	4	0.377274	Q0G3N2_9RHIZ	Fulvimarina pelagi HTCC2506.	SubName: Full=Na/dicarboxylate cotransporter-like protein; (E-value=2e-10)				KOG1281	Na+/dicarboxylate, Na+/tricarboxylate and phosphate transporters	Inorganic ion transport and metabolism	METABOLISM
GS00686	1	e00686.1	2	0	0.125098
GS00687	3	e00687.1 e00687.2 e00687.3	2	6	0.0897156
GS00688	2	e00688.1 e00688.2	3	3	0.500285
GS00689	2	e00689.1 e00689.2	4	2	0.226776	B9RW43_RICCO	Ricinus communis (Castor bean).	SubName: Full=Peroxisomal membrane protein, putative; (E-value=3e-06)				KOG1944	Peroxisomal membrane protein MPV17 and related proteins	General function prediction only	POORLY CHARACTERIZED
GS00690	1	e00690.1	5	0	0.0156494
GS00691	1	e00691.1	4	0	0.0312907
GS00692	1	e00692.1	1	2	0.312305	B7FNT8_PHATR	Phaeodactylum tricornutum CCAP 1055/1.	SubName: Full=Succinate semialdehyde dehydrogenase; EC=1.2.1.16; (E-value=2e-72)	BETB_RHIEC	Rhizobium etli (strain CFN 42 / ATCC 51251).	Betaine aldehyde dehydrogenase (EC 1.2.1.8) (BADH) (E-value=9e-45)	KOG2450	Aldehyde dehydrogenase	Energy production and conversion	METABOLISM	pfam00171	Aldedh	Aldehyde dehydrogenase family. This family of dehydrogenases act on aldehyde substrates. Members use NADP as a cofactor. The family includes the follo ...	2e-85
GS00693	3	e00693.1 e00693.2 e00693.3	6	3	0.172089	A5BZU9_VITVI	Vitis vinifera (Grape).	SubName: Full=Chromosome undetermined scaffold_292, whole genome shotgun sequence; SubName: Full=Putative uncharacterized protein; (E-value=2e-40)	TM111_RAT	Rattus norvegicus (Rat).	Transmembrane protein 111 (E-value=2e-36)	KOG3188	Uncharacterized conserved protein	Function unknown	POORLY CHARACTERIZED	pfam05863	DUF850	Eukaryotic protein of unknown function (DUF850). This family consists of several eukaryotic putative membrane proteins of unknown function.	5e-58
GS00694	1	e00694.1	6	5	0.38756	C0HAB1_SALSA	Salmo salar (Atlantic salmon).	SubName: Full=Cyclin-Y; (E-value=8e-12)	CCNY_MOUSE	Mus musculus (Mouse).	Cyclin-Y (Cyclin fold protein 1) (E-value=1e-10)	KOG1675	Predicted cyclin	General function prediction only	POORLY CHARACTERIZED
GS00695	1	e00695.1	3	0	0.0625652
GS00696	3	e00696.1 e00696.2 e00696.3	6	4	0.274708	RF1_CYAP7	Cyanothece sp. (strain PCC 7424) (Synechococcus sp. (strain ATCC 29155)).	RecName: Full=Peptide chain release factor 1; Short=RF-1; (E-value=e-109)	RF1_SYNP7	Synechococcus sp. (strain PCC 7942) (Anacystis nidulans R2).	Peptide chain release factor 1 (RF-1) (E-value=e-108)	KOG2726	Mitochondrial polypeptide chain release factor	Translation, ribosomal structure and biogenesis	INFORMATION STORAGE AND PROCESSING	PRK00591	prfA	peptide chain release factor 1; Validated	e-132
GS00697	2	e00697.1 e00697.2	4	2	0.226776
GS00698	1	e00698.1	4	5	0.376633	Q6NXB9_DANRE	Danio rerio (Zebrafish) (Brachydanio rerio).	SubName: Full=Zgc:77086; (E-value=5e-10)	PDIA3_BOVIN	Bos taurus (Bovine).	Protein disulfide-isomerase A3 precursor (EC 5.3.4.1) (Disulfide isomerase ER-60) (ERP60) (58 kDa microsomal protein) (P58) (ERp57) (E-value=2e-09)	KOG0191	Thioredoxin/protein disulfide isomerase	Posttranslational modification, protein turnover, chaperones	CELLULAR PROCESSES AND SIGNALING	cd02961	PDI_a_family	Protein Disulfide Isomerase (PDIa) family, redox active TRX domains; composed of eukaryotic proteins involved in oxidative protein folding in the endo ...	2e-12
GS00699	1	e00699.1	4	1	0.109497	Q7NT16_CHRVO	Chromobacterium violaceum.	SubName: Full=Ornithine cyclodeaminase; (E-value=2e-46)	Y4TK_RHISN	Rhizobium sp. (strain NGR234).	Uncharacterized cyclodeaminase y4tK (EC 4.3.1.-) (E-value=3e-27)	KOG3007	Mu-crystallin	Amino acid transport and metabolism	METABOLISM	PRK06823	PRK06823	ornithine cyclodeaminase; Validated	1e-59
GS00700	1	e00700.1	2	1	0.312695	A9UWY9_MONBE	Monosiga brevicollis (Choanoflagellate).	SubName: Full=Predicted protein; (E-value=3e-36)								pfam00295	Glyco_hydro_28	Glycosyl hydrolases family 28. Glycosyl hydrolase family 28 includes polygalacturonase EC:3.2.1.15 as well as rhamnogalacturonase A(RGase A), EC:3.2.1 ...	1e-06
GS00701	1	e00701.1	2	1	0.312695	Q01AQ0_OSTTA	Ostreococcus tauri.	SubName: Full=Glutathione-s-transferase (ISS); (E-value=4e-32)	GSTM6_MOUSE	Mus musculus (Mouse).	Glutathione S-transferase Mu 6 (EC 2.5.1.18) (GST class-mu 6) (Glutathione-S-transferase class M5) (E-value=2e-10)	KOG1695	Glutathione S-transferase	Posttranslational modification, protein turnover, chaperones	CELLULAR PROCESSES AND SIGNALING	cd03075	GST_N_Mu	GST_N family, Class Mu subfamily; GSTs are cytosolic dimeric proteins involved in cellular detoxification by catalyzing the conjugation of glutathione ...	9e-17
GS00702	1	e00702.1	2	0	0.125098	B2J7Y5_NOSP7	Nostoc punctiforme (strain ATCC 29133 / PCC 73102).	SubName: Full=LamG domain protein jellyroll fold domain protein; (E-value=1e-08)
GS00703	1	e00703.1	2	0	0.125098
GS00704	2	e00704.1 e00704.2	3	6	0.171661	B5YM03_THAPS	Thalassiosira pseudonana CCMP1335.	SubName: Full=Cyanate lyase; EC=4.2.1.104; (E-value=1e-59)	CYNS_ORYSJ	Oryza sativa subsp. japonica (Rice).	Cyanate hydratase (EC 4.2.1.104) (Cyanase) (Cyanate lyase) (Cyanate hydrolase) (E-value=2e-35)					PRK02866	PRK02866	cyanate hydratase; Validated	4e-32
GS00705	1	e00705.1	3	4	0.362996
GS00706	1	e00706.1	2	3	0.343506	A7YXS8_KARMI	Karlodinium micrum (Dinoflagellate).	SubName: Full=Chloroplast light harvesting protein isoform 6; (E-value=3e-58)	FCP_ISOGA	Isochrysis galbana.	Fucoxanthin-chlorophyll a-c binding protein, chloroplast precursor (FCP) (E-value=1e-26)					pfam00504	Chloroa_b-bind	Chlorophyll A-B binding protein.	6e-30
GS00707	4	e00707.1 e00707.2 e00707.3 e00707.4	4	10	0.0591153	B8BQ31_THAPS	Thalassiosira pseudonana CCMP1335.	SubName: Full=Lipoic acid synthetase; Flags: Fragment; (E-value=1e-91)	LIAS_BOVIN	Bos taurus (Bovine).	Lipoyl synthase, mitochondrial precursor (EC 2.8.1.8) (Lipoic acid synthase) (Lipoate synthase) (Lip-syn) (LS) (E-value=1e-81)	KOG2672	Lipoate synthase	Coenzyme transport and metabolism	METABOLISM	PRK05481	PRK05481	lipoyl synthase; Provisional	e-105
GS00708	2	e00708.1 e00708.2	6	0	0.00782676	C1MXT0_9CHLO	Micromonas pusilla CCMP1545.	SubName: Full=Flagellar outer dynein arm intermediate chain 2; (E-value=3e-71)	DYI3_ANTCR	Anthocidaris crassispina (Sea urchin).	Dynein intermediate chain 3, ciliary (E-value=6e-62)	KOG1587	Cytoplasmic dynein intermediate chain	Cytoskeleton	CELLULAR PROCESSES AND SIGNALING	cd00200	WD40	WD40 domain, found in a number of eukaryotic proteins that cover a wide variety of functions including adaptor/regulatory modules in signal transducti ...	2e-08
GS00709	1	e00709.1	2	1	0.312695	A9AUD4_HERA2	Herpetosiphon aurantiacus (strain ATCC 23779 / DSM 785).	SubName: Full=Band 7 protein; (E-value=3e-69)
GS00710	1	e00710.1	5	2	0.144702
GS00711	1	e00711.1	7	6	0.395646	Q6YZF2_ORYSJ	Oryza sativa subsp. japonica (Rice).	SubName: Full=Os08g0531300 protein; SubName: Full=Putative uncharacterized protein; SubName: Full=Translation factor-like; (E-value=3e-37)	YCIO_SHIFL	Shigella flexneri.	Uncharacterized protein yciO (E-value=3e-17)					COG0009	SUA5	Putative translation factor (SUA5) [Translation, ribosomal structure and biogenesis]	1e-28
GS00712	1	e00712.1	0	7	0.00389812	B6MV59_BRAFL	Branchiostoma floridae (Florida lancelet) (Amphioxus).	SubName: Full=Putative uncharacterized protein; (E-value=4e-47)	PI4K_DICDI	Dictyostelium discoideum (Slime mold).	Phosphatidylinositol 4-kinase (EC 2.7.1.67) (PtdIns-4-kinase) (PI4-kinase) (PI4K-alpha) (E-value=3e-43)	KOG0903	Phosphatidylinositol 4-kinase, involved in intracellular trafficking and secretion	Signal transduction mechanisms	CELLULAR PROCESSES AND SIGNALING	cd05168	PI4Kc_III_beta	Phosphoinositide 4-kinase (PI4K), Type III, beta isoform, catalytic domain; The PI4K catalytic domain family is part of a larger superfamily that incl ...	6e-77
GS00713	1	e00713.1	4	1	0.109497							KOG1591	Prolyl 4-hydroxylase alpha subunit	Amino acid transport and metabolism	METABOLISM
GS00714	1	e00714.1	5	0	0.0156494											cd00174	SH3	Src homology 3 domains; SH3 domains bind to proline-rich ligands with moderate affinity and selectivity, preferentially to PxxP motifs; they play a ro ...	6e-07
GS00715	1	e00715.1	4	0	0.0312907	C1DYC9_9CHLO	Micromonas sp. RCC299.	SubName: Full=Predicted protein; (E-value=3e-20)	SFAS_SPESI	Spermatozopsis similis.	SF-assemblin (E-value=4e-17)					pfam06705	SF-assemblin	SF-assemblin/beta giardin. This family consists of several eukaryotic SF-assemblin and related beta giardin proteins. During mitosis the SF-assemblin- ...	6e-19
GS00716	1	e00716.1	3	0	0.0625652
GS00717	1	e00717.1	2	0	0.125098
GS00718	1	e00718.1	1	1	0.500195
GS00719	2	e00719.1 e00719.2	2	2	0.500244	A0YE19_9GAMM	marine gamma proteobacterium HTCC2143.	SubName: Full=Putative oxidoreductase; (E-value=2e-62)	YOHF_ECOLI	Escherichia coli (strain K12).	Uncharacterized oxidoreductase yohF (EC 1.-.-.-) (E-value=2e-14)	KOG1205	Predicted dehydrogenase	Secondary metabolites biosynthesis, transport and catabolism	METABOLISM	PRK05653	fabG	3-ketoacyl-(acyl-carrier-protein) reductase; Validated	5e-26
GS00720	1	e00720.1	11	9	0.33225	A7YXS9_KARMI	Karlodinium micrum (Dinoflagellate).	SubName: Full=Chloroplast light harvesting protein isoform 12; (E-value=9e-54)	FCP_ODOSI	Odontella sinensis (Marine centric diatom).	Fucoxanthin-chlorophyll a-c binding protein, chloroplast precursor (FCP) (E-value=3e-13)					pfam00504	Chloroa_b-bind	Chlorophyll A-B binding protein.	2e-17
GS00721	1	e00721.1	4	0	0.0312907	A2C6M6_PROM3	Prochlorococcus marinus (strain MIT 9303).	SubName: Full=Putative thioredoxin reductase; EC=1.8.1.9; (E-value=e-113)	TRXB_AQUAE	Aquifex aeolicus.	Thioredoxin reductase (EC 1.8.1.9) (TRXR) (E-value=3e-54)	KOG0404	Thioredoxin reductase	Posttranslational modification, protein turnover, chaperones	CELLULAR PROCESSES AND SIGNALING	COG0492	TrxB	Thioredoxin reductase [Posttranslational modification, protein turnover, chaperones]	9e-60
GS00722	1	e00722.1	3	0	0.0625652	CC021_MOUSE	Mus musculus (Mouse).	RecName: Full=Uncharacterized protein C3orf21 homolog; (E-value=6e-12)	CC021_MOUSE	Mus musculus (Mouse).	Uncharacterized protein C3orf21 homolog (E-value=4e-12)
GS00723	1	e00723.1	3	0	0.0625652	Q5ZYC1_LEGPH	Legionella pneumophila subsp. pneumophila (strain Philadelphia 1 / ATCC 33152 / DSM 7513).	SubName: Full=IcmE (DotG); (E-value=1e-15)
GS00724	1	e00724.1	2	1	0.312695	B9RGH8_RICCO	Ricinus communis (Castor bean).	SubName: Full=Mitochondrial import receptor subunit tom40, putative; (E-value=4e-49)	TO401_ARATH	Arabidopsis thaliana (Mouse-ear cress).	Mitochondrial import receptor subunit TOM40 homolog 1 (Translocase of outer membrane 40 kDa subunit homolog 1) (E-value=2e-44)	KOG3296	Translocase of outer mitochondrial membrane complex, subunit TOM40	Intracellular trafficking, secretion, and vesicular transport	CELLULAR PROCESSES AND SIGNALING	pfam01459	Porin_3	Eukaryotic porin.	7e-21
GS00725	1	e00725.1	1	2	0.312305
GS00726	1	e00726.1	0	3	0.0624349	B4D2E0_9BACT	Chthoniobacter flavus Ellin428.	SubName: Full=Putative uncharacterized protein; (E-value=3e-26)
GS00727	2	e00727.1 e00727.2	10	10	0.500482	Q00GL5_KARBR	Karenia brevis (Dinoflagellate).	SubName: Full=Plastid soluble inorganic pyrophosphatase protein; (E-value=e-118)	IPYR1_ARATH	Arabidopsis thaliana (Mouse-ear cress).	Soluble inorganic pyrophosphatase 1, chloroplast precursor (EC 3.6.1.1) (Pyrophosphate phospho-hydrolase 1) (PPase 1) (Chloroplast inorganic pyrophosphatase 1) (E-value=4e-62)	KOG1626	Inorganic pyrophosphatase/Nucleosome remodeling factor, subunit NURF38	Energy production and conversion	METABOLISM	cd00412	pyrophosphatase	Inorganic pyrophosphatase. These enzymes hydrolyze inorganic pyrophosphate (PPi) to two molecules of orthophosphates (Pi). The reaction requires bival ...	5e-40
GS00728	1	e00728.1	2	6	0.0897156	B8C698_THAPS	Thalassiosira pseudonana CCMP1335.	SubName: Full=Triose or hexose phosphate/phosphate translocator; (E-value=e-101)	GPT1_ARATH	Arabidopsis thaliana (Mouse-ear cress).	Glucose-6-phosphate/phosphate translocator 1, chloroplast precursor (E-value=8e-28)	KOG1441	Glucose-6-phosphate/phosphate and phosphoenolpyruvate/phosphate antiporter	Carbohydrate transport and metabolism	METABOLISM	pfam03151	TPT	Triose-phosphate Transporter family. This family includes transporters with a specificity for triose phosphate.	4e-13
GS00729	1	e00729.1	4	0	0.0312907	B1WBT1_RAT	Rattus norvegicus (Rat).	SubName: Full=Cdc14a protein; (E-value=3e-65)	CC14A_HUMAN	Homo sapiens (Human).	Dual specificity protein phosphatase CDC14A (EC 3.1.3.48) (EC 3.1.3.16) (CDC14 cell division cycle 14 homolog A) (E-value=4e-65)	KOG1720	Protein tyrosine phosphatase CDC14	Defense mechanisms	CELLULAR PROCESSES AND SIGNALING	COG2453	CDC14	Predicted protein-tyrosine phosphatase [Signal transduction mechanisms]	9e-16
GS00730	1	e00730.1	3	0	0.0625652	C1N0I8_9CHLO	Micromonas pusilla CCMP1545.	SubName: Full=Dynein heavy chain; (E-value=e-106)	DYH1_RAT	Rattus norvegicus (Rat).	Dynein heavy chain 1, axonemal (Axonemal beta dynein heavy chain 1) (Ciliary dynein heavy chain 1) (E-value=9e-96)					pfam03028	Dynein_heavy	Dynein heavy chain. This family represents the C-terminal region of dynein heavy chain. The chain also contains ATPase activity and microtubule bindin ...	1e-92
GS00731	2	e00731.1 e00731.2	4	0	0.0312907	A4HM86_LEIBR	Leishmania braziliensis.	SubName: Full=Proteophosphoglycan ppg4; (E-value=4e-06)
GS00732	1	e00732.1	3	8	0.0728722	A9VDT8_MONBE	Monosiga brevicollis (Choanoflagellate).	SubName: Full=Predicted protein; (E-value=7e-30)
GS00733	1	e00733.1	3	0	0.0625652
GS00734	4	e00734.1 e00734.2 e00734.3 e00734.4	6	0	0.00782676
GS00735	3	e00735.1 e00735.2 e00735.3	4	1	0.109497	C1EJ34_9CHLO	Micromonas sp. RCC299.	SubName: Full=Predicted protein; (E-value=2e-56)	PPAC_LACDB	Lactobacillus delbrueckii subsp. bulgaricus (strain ATCC BAA-365).	Probable manganese-dependent inorganic pyrophosphatase (EC 3.6.1.1) (Pyrophosphate phospho-hydrolase) (PPase) (E-value=6e-17)					PRK05427	PRK05427	putative manganese-dependent inorganic pyrophosphatase; Provisional	2e-34
GS00736	2	e00736.1 e00736.2	4	2	0.226776	C1EI60_9CHLO	Micromonas sp. RCC299.	SubName: Full=Predicted protein; (E-value=3e-63)								cd00537	MTHFR	Methylenetetrahydrofolate reductase (MTHFR). 5,10-Methylenetetrahydrofolate is reduced to 5-methyltetrahydrofolate by methylenetetrahydrofolate reduct ...	2e-08
GS00737	4	e00737.1 e00737.2 e00737.3 e00737.4	4	7	0.193596	Q98RU7_GUITH	Guillardia theta (Cryptomonas phi).	SubName: Full=Very similar to mouse Dhm1 and Dhm2; (E-value=3e-61)	XRN2_CAEEL	Caenorhabditis elegans.	5'-3' exoribonuclease 2 homolog (EC 3.1.13.-) (E-value=1e-50)	KOG2044	5'-3' exonuclease HKE1/RAT1	Replication, recombination and repair	INFORMATION STORAGE AND PROCESSING	COG5049	XRN1	5'-3' exonuclease [DNA replication, recombination, and repair / Cell division and chromosome partitioning / Translation]	8e-49
GS00738	3	e00738.1 e00738.2 e00738.3	3	7	0.113113	Q4PHS2_USTMA	Ustilago maydis (Smut fungus).	SubName: Full=Putative uncharacterized protein; (E-value=8e-52)	FA50A_DANRE	Danio rerio (Zebrafish) (Brachydanio rerio).	Protein FAM50A (E-value=6e-49)	KOG2894	Uncharacterized conserved protein XAP-5	Function unknown	POORLY CHARACTERIZED	pfam04921	XAP5	XAP5 protein. This protein is found in a wide range of eukaryotes. Its function is uncertain. It is a nuclear protein and is suggested to be DNA bindi ...	5e-56
GS00739	2	e00739.1 e00739.2	6	4	0.274708	B8LE80_THAPS	Thalassiosira pseudonana CCMP1335.	SubName: Full=Predicted protein; (E-value=9e-51)	ARNB_ENT38	Enterobacter sp. (strain 638).	UDP-4-amino-4-deoxy-L-arabinose--oxoglutarate aminotransferase (EC 2.6.1.n1) (UDP-(beta-L-threo-pentapyranosyl-4''-ulose diphosphate) aminotransferase) (UDP-Ara4O aminotransferase) (E-value=2e-11)					cd00616	AHBA_syn	3-amino-5-hydroxybenzoic acid synthase family (AHBA_syn). AHBA_syn family belongs to pyridoxal phosphate (PLP)-dependent aspartate aminotransferase su ...	7e-28
GS00740	2	e00740.1 e00740.2	6	2	0.089972	B8BW10_THAPS	Thalassiosira pseudonana CCMP1335.	SubName: Full=Predicted protein; (E-value=2e-25)
GS00741	1	e00741.1	4	1	0.109497
GS00742	1	e00742.1	3	1	0.187663	A9UXL2_MONBE	Monosiga brevicollis (Choanoflagellate).	SubName: Full=Predicted protein; Flags: Fragment; (E-value=2e-56)	NOTUM_MOUSE	Mus musculus (Mouse).	Protein notum homolog precursor (EC 3.-.-.-) (E-value=7e-10)	KOG4287	Pectin acetylesterase and similar proteins	Cell wall/membrane/envelope biogenesis	CELLULAR PROCESSES AND SIGNALING	pfam03283	PAE	Pectinacetylesterase.	7e-37
GS00743	1	e00743.1	0	3	0.0624349
GS00744	2	e00744.1 e00744.2	0	4	0.0312093	A5VDJ0_SPHWW	Sphingomonas wittichii (strain RW1 / DSM 6014 / JCM 10273).	SubName: Full=Methyltransferase type 12; (E-value=4e-13)				KOG1270	Methyltransferases	Coenzyme transport and metabolism	METABOLISM	cd02440	AdoMet_MTases	S-adenosylmethionine-dependent methyltransferases (SAM or AdoMet-MTase), class I; AdoMet-MTases are enzymes that use S-adenosyl-L-methionine (SAM or ...	2e-11
GS00745	1	e00745.1	5	1	0.0625855	A6DT39_9BACT	Lentisphaera araneosa HTCC2155.	SubName: Full=Putative uncharacterized protein; (E-value=8e-15)
GS00746	1	e00746.1	1	3	0.187337	A0Z6D0_9GAMM	marine gamma proteobacterium HTCC2080.	SubName: Full=Putative uncharacterized protein; (E-value=2e-52)
GS00747	4	e00747.1 e00747.2 e00747.3 e00747.4	1	4	0.109253	Q0MYX0_EMIHU	Emiliania huxleyi.	SubName: Full=Putative serine/threonine kinase; Flags: Fragment; (E-value=9e-38)	CIPK6_ORYSJ	Oryza sativa subsp. japonica (Rice).	CBL-interacting protein kinase 6 (EC 2.7.11.1) (OsCIPK06) (E-value=3e-25)	KOG0583	Serine/threonine protein kinase	Signal transduction mechanisms	CELLULAR PROCESSES AND SIGNALING	pfam00069	Pkinase	Protein kinase domain.	2e-49
GS00748	3	e00748.1 e00748.2 e00748.3	4	0	0.0312907	B1B601_CHLRE	Chlamydomonas reinhardtii.	SubName: Full=Parkin-co-regulated gene product; (E-value=1e-80)	PACRG_MOUSE	Mus musculus (Mouse).	Parkin coregulated gene protein homolog (Hypertension-related protein 1-like protein) (E-value=1e-70)	KOG3961	Uncharacterized conserved protein	Function unknown	POORLY CHARACTERIZED	pfam10274	ParcG	Parkin co-regulated protein. This family of proteins is transcribed anti-sense along the DNA to the Parkin gene product and the two appear to be trans ...	1e-89
GS00749	2	e00749.1 e00749.2	3	3	0.500285	B8C946_THAPS	Thalassiosira pseudonana CCMP1335.	SubName: Full=Predicted protein; (E-value=8e-12)
GS00750	2	e00750.1 e00750.2	2	2	0.500244
GS00751	2	e00751.1 e00751.2	0	3	0.0624349	C1F4C3_ACIC5	Acidobacterium capsulatum (strain ATCC 51196 / DSM 11244 / JCM 7670).	SubName: Full=Ribosome biogenesis GTP-binding protein YsxC; (E-value=2e-21)	ENGB_PELTS	Pelotomaculum thermopropionicum (strain DSM 13744 / JCM 10971 / SI).	Probable GTP-binding protein engB (E-value=2e-20)	KOG2486	Predicted GTPase	General function prediction only	POORLY CHARACTERIZED	PRK00454	engB	GTPase EngB; Reviewed	2e-38
GS00752	1	e00752.1	7	0	0.0039144
GS00753	1	e00753.1	6	0	0.00782676	Q0E9R5_PLEHA	Pleurochrysis haptonemofera.	SubName: Full=Putative uncharacterized protein; Flags: Fragment; (E-value=2e-30)
GS00754	1	e00754.1	4	2	0.226776
GS00755	3	e00755.1 e00755.2 e00755.3	7	3	0.113449
GS00756	3	e00756.1 e00756.2 e00756.3	4	3	0.363566	B8LC79_THAPS	Thalassiosira pseudonana CCMP1335.	SubName: Full=Predicted protein; (E-value=1e-43)	P4HA2_HUMAN	Homo sapiens (Human).	Prolyl 4-hydroxylase subunit alpha-2 precursor (EC 1.14.11.2) (4-PH alpha-2) (Procollagen-proline,2-oxoglutarate-4-dioxygenase subunit alpha-2) (E-value=2e-11)	KOG1591	Prolyl 4-hydroxylase alpha subunit	Amino acid transport and metabolism	METABOLISM	smart00702	P4Hc	Prolyl 4-hydroxylase alpha subunit homologues. Mammalian enzymes catalyse hydroxylation of collagen, for example. Prokaryotic enzymes might catalyse h ...	9e-17
GS00757	1	e00757.1	4	5	0.376633	Q0WQQ6_ARATH	Arabidopsis thaliana (Mouse-ear cress).	SubName: Full=26S proteasome, non-ATPase regulatory subunit; (E-value=e-131)	PSDE_ARATH	Arabidopsis thaliana (Mouse-ear cress).	26S proteasome non-ATPase regulatory subunit 14 (26S proteasome regulatory subunit rpn11) (E-value=e-131)	KOG1555	26S proteasome regulatory complex, subunit RPN11	Posttranslational modification, protein turnover, chaperones	CELLULAR PROCESSES AND SIGNALING	pfam01398	Mov34	Mov34/MPN/PAD-1 family. Members of this family are found in proteasome regulatory subunits, eukaryotic initiation factor 3 (eIF3) subunits and regulat ...	4e-32
GS00758	1	e00758.1	2	0	0.125098	B6JXD0_SCHJY	Schizosaccharomyces japonicus (strain yFS275 / FY16936) (Fission yeast).	SubName: Full=Dihydroceramide delta(4)-desaturase; (E-value=2e-37)	DSD1_SCHPO	Schizosaccharomyces pombe (Fission yeast).	Dihydroceramide delta(4)-desaturase (EC 1.14.-.-) (E-value=3e-33)	KOG2987	Fatty acid desaturase	Lipid transport and metabolism	METABOLISM	cd03508	Delta4-sphingolipid-FADS-like	The Delta4-sphingolipid Fatty Acid Desaturase (Delta4-sphingolipid-FADS)-like CD includes the integral-membrane enzymes, dihydroceramide Delta-4 desat ...	5e-50
GS00759	4	e00759.1 e00759.2 e00759.3 e00759.4	3	7	0.113113	B7G2N7_PHATR	Phaeodactylum tricornutum CCAP 1055/1.	SubName: Full=Predicted protein; (E-value=e-105)	RHM3_ARATH	Arabidopsis thaliana (Mouse-ear cress).	Probable rhamnose biosynthetic enzyme 3 (EC 4.2.1.-) (EC 1.1.1.-) (E-value=2e-93)	KOG0747	Putative NAD+-dependent epimerases	Carbohydrate transport and metabolism	METABOLISM	COG1088	RfbB	dTDP-D-glucose 4,6-dehydratase [Cell envelope biogenesis, outer membrane]	1e-90
GS00760	2	e00760.1 e00760.2	9	6	0.227568	A9TB18_PHYPA	Physcomitrella patens subsp. patens.	SubName: Full=Predicted protein; (E-value=3e-61)	COPE_CHICK	Gallus gallus (Chicken).	Coatomer subunit epsilon (Epsilon-coat protein) (Epsilon-COP) (E-value=3e-57)	KOG3081	Vesicle coat complex COPI, epsilon subunit	Intracellular trafficking, secretion, and vesicular transport	CELLULAR PROCESSES AND SIGNALING	pfam04733	Coatomer_E	Coatomer epsilon subunit. This family represents the epsilon subunit of the coatomer complex, which is involved in the regulation of intracellular pro ...	3e-73
GS00761	2	e00761.1 e00761.2	4	0	0.0312907
GS00762	1	e00762.1	11	5	0.0718793							KOG3077	Uncharacterized conserved protein	Function unknown	POORLY CHARACTERIZED
GS00763	1	e00763.1	0	6	0.00779826	Q00UU2_OSTTA	Ostreococcus tauri.	SubName: Full=Putative zinc-binding oxidoreductase (ISS); (E-value=1e-89)	QORH_ARATH	Arabidopsis thaliana (Mouse-ear cress).	Putative chloroplastic quinone-oxidoreductase homolog (EC 1.-.-.-) (E-value=6e-25)	KOG1198	Zinc-binding oxidoreductase	Energy production and conversion	METABOLISM	COG0604	Qor	NADPH:quinone reductase and related Zn-dependent oxidoreductases [Energy production and conversion / General function prediction only]	2e-44
GS00764	1	e00764.1	6	2	0.089972	A9SZK9_PHYPA	Physcomitrella patens subsp. patens.	SubName: Full=Predicted protein; (E-value=1e-72)	TBCB_DICDI	Dictyostelium discoideum (Slime mold).	Tubulin-specific chaperone B (Tubulin folding cofactor B) (E-value=4e-31)	KOG3206	Alpha-tubulin folding cofactor B	Posttranslational modification, protein turnover, chaperones	CELLULAR PROCESSES AND SIGNALING	pfam01302	CAP_GLY	CAP-Gly domain. Cytoskeleton-associated proteins (CAPs) are involved in the organisation of microtubules and transportation of vesicles and organelles ...	3e-20
GS00765	1	e00765.1	1	2	0.312305
GS00766	2	e00766.1 e00766.2	0	7	0.00389812	B7G9M0_PHATR	Phaeodactylum tricornutum CCAP 1055/1.	SubName: Full=Predicted protein; (E-value=3e-07)
GS00767	1	e00767.1	3	4	0.362996							KOG2395	Protein involved in vacuole import and degradation	Intracellular trafficking, secretion, and vesicular transport	CELLULAR PROCESSES AND SIGNALING	COG5167	VID27	Protein involved in vacuole import and degradation [Intracellular trafficking and secretion]	2e-06
GS00768	1	e00768.1	1	3	0.187337	A4RRC3_OSTLU	Ostreococcus lucimarinus (strain CCE9901).	SubName: Full=Predicted protein; (E-value=e-122)	ACAC_DICDI	Dictyostelium discoideum (Slime mold).	Acetyl-CoA carboxylase (EC 6.4.1.2) (ACC-alpha) [Includes: Biotin carboxylase (EC 6.3.4.14)] (E-value=e-103)	KOG0368	Acetyl-CoA carboxylase	Lipid transport and metabolism	METABOLISM	COG0439	AccC	Biotin carboxylase [Lipid metabolism]	4e-70
GS00769	4	e00769.1 e00769.2 e00769.3 e00769.4	2	4	0.226349	Q5UU97_HETTR	Heterocapsa triquetra (Dinoflagellate).	RecName: Full=Enolase; EC=4.2.1.11; Flags: Fragment; (E-value=2e-74)	ENO_SOLLC	Solanum lycopersicum (Tomato) (Lycopersicon esculentum).	Enolase (EC 4.2.1.11) (2-phosphoglycerate dehydratase) (2-phospho-D-glycerate hydro-lyase) (E-value=3e-64)	KOG2670	Enolase	Carbohydrate transport and metabolism	METABOLISM	pfam00113	Enolase_C	Enolase, C-terminal TIM barrel domain.	9e-87
GS00770	1	e00770.1	9	2	0.0193291	A8HM62_CHLRE	Chlamydomonas reinhardtii.	SubName: Full=Predicted protein; (E-value=4e-78)	YM71_YEAST	Saccharomyces cerevisiae (Baker's yeast).	Uncharacterized oxidoreductase YMR226C (EC 1.-.-.-) (E-value=5e-48)	KOG1205	Predicted dehydrogenase	Secondary metabolites biosynthesis, transport and catabolism	METABOLISM	COG4221	COG4221	Short-chain alcohol dehydrogenase of unknown specificity [General function prediction only]	6e-62
GS00771	1	e00771.1	4	4	0.500321
GS00772	1	e00772.1	2	0	0.125098							KOG0509	Ankyrin repeat and DHHC-type Zn-finger domain containing proteins	General function prediction only	POORLY CHARACTERIZED
GS00773	1	e00773.1	1	1	0.500195	Q4UMB2_RICFE	Rickettsia felis (Rickettsia azadi).	SubName: Full=Protease II; EC=3.4.21.83; (E-value=4e-38)	PTRB_ECOLI	Escherichia coli (strain K12).	Protease 2 (EC 3.4.21.83) (Protease II) (Oligopeptidase B) (E-value=6e-14)	KOG2237	Predicted serine protease	Posttranslational modification, protein turnover, chaperones	CELLULAR PROCESSES AND SIGNALING	COG1770	PtrB	Protease II [Amino acid transport and metabolism]	4e-26
GS00774	5	e00774.1 e00774.2 e00774.3 e00774.4 e00774.5	11	0	0.000244905
GS00775	4	e00775.1 e00775.2 e00775.3 e00775.4	6	5	0.38756	B8LLP6_PICSI	Picea sitchensis (Sitka spruce).	RecName: Full=Serine hydroxymethyltransferase; EC=2.1.2.1; (E-value=e-102)	GLYC1_DICDI	Dictyostelium discoideum (Slime mold).	Serine hydroxymethyltransferase 1 (EC 2.1.2.1) (SHMT 1) (Serine methylase 1) (Glycine hydroxymethyltransferase 1) (E-value=2e-88)	KOG2467	Glycine/serine hydroxymethyltransferase	Amino acid transport and metabolism	METABOLISM	pfam00464	SHMT	Serine hydroxymethyltransferase.	e-100
GS00776	1	e00776.1	6	8	0.303261	C1MR48_9CHLO	Micromonas pusilla CCMP1545.	SubName: Full=Predicted protein; (E-value=3e-19)	FKBP5_ARATH	Arabidopsis thaliana (Mouse-ear cress).	Probable FKBP-type peptidyl-prolyl cis-trans isomerase 5, chloroplast precursor (EC 5.2.1.8) (PPIase) (Rotamase) (E-value=1e-11)	KOG0552	FKBP-type peptidyl-prolyl cis-trans isomerase	Posttranslational modification, protein turnover, chaperones	CELLULAR PROCESSES AND SIGNALING	COG0545	FkpA	FKBP-type peptidyl-prolyl cis-trans isomerases 1 [Posttranslational modification, protein turnover, chaperones]	8e-10
GS00777	1	e00777.1	2	2	0.500244
GS00778	1	e00778.1	2	1	0.312695
GS00779	1	e00779.1	3	0	0.0625652
GS00780	3	e00780.1 e00780.2 e00780.3	2	6	0.0897156
GS00781	2	e00781.1 e00781.2	0	3	0.0624349
GS00782	2	e00782.1 e00782.2	3	0	0.0625652	Q1V4Q2_VIBAL	Vibrio alginolyticus 12G01.	SubName: Full=Putative uncharacterized protein; (E-value=3e-79)
GS00783	1	e00783.1	5	0	0.0156494
GS00784	1	e00784.1	2	2	0.500244
GS00785	1	e00785.1	10	7	0.240689	Q4SHI1_TETNG	Tetraodon nigroviridis (Green puffer).	RecName: Full=Proteasome subunit alpha type; EC=3.4.25.1; Flags: Fragment; (E-value=5e-77)	PSA4_HUMAN	Homo sapiens (Human).	Proteasome subunit alpha type-4 (EC 3.4.25.1) (Proteasome component C9) (Macropain subunit C9) (Multicatalytic endopeptidase complex subunit C9) (Proteasome subunit L) (E-value=1e-75)	KOG0178	20S proteasome, regulatory subunit alpha type PSMA4/PRE9	Posttranslational modification, protein turnover, chaperones	CELLULAR PROCESSES AND SIGNALING	cd03752	proteasome_alpha_type_4	proteasome_alpha_type_4. The 20S proteasome, multisubunit proteolytic complex, is the central enzyme of nonlysosomal protein degradation in both the c ...	2e-94
GS00786	1	e00786.1	3	3	0.500285	B7G9Q9_PHATR	Phaeodactylum tricornutum CCAP 1055/1.	SubName: Full=Predicted protein; (E-value=1e-41)
GS00787	2	e00787.1 e00787.2	1	2	0.312305	B5M4U2_9STRA	Phytophthora sojae.	SubName: Full=Calcium-dependent protein 1; (E-value=6e-28)	EF1G_CARAU	Carassius auratus (Goldfish).	Elongation factor 1-gamma (EF-1-gamma) (eEF-1B gamma) (E-value=3e-27)	KOG0867	Glutathione S-transferase	Posttranslational modification, protein turnover, chaperones	CELLULAR PROCESSES AND SIGNALING	cd03181	GST_C_EFB1gamma	GST_C family, Gamma subunit of Elongation Factor 1B (EFB1gamma) subfamily; EF1Bgamma is part of the eukaryotic translation elongation factor-1 (EF1) c ...	2e-32
GS00788	2	e00788.1 e00788.2	5	0	0.0156494	A0EFC0_PARTE	Paramecium tetraurelia.	SubName: Full=Chromosome undetermined scaffold_93, whole genome shotgun sequence; (E-value=9e-10)
GS00789	1	e00789.1	0	2	0.124902
GS00790	3	e00790.1 e00790.2 e00790.3	10	6	0.166424	C0V1Q3_9BACT	Thermobaculum terrenum ATCC BAA-798.	SubName: Full=Uncharacterized membrane protein; (E-value=9e-24)				KOG4473	Uncharacterized membrane protein	Function unknown	POORLY CHARACTERIZED	pfam01988	DUF125	Integral membrane protein DUF125. This family of predicted integral membrane proteins has no known function. However it does include yeast CCC1, which ...	6e-17
GS00791	2	e00791.1 e00791.2	10	5	0.105248	A9RXS0_PHYPA	Physcomitrella patens subsp. patens.	SubName: Full=Predicted protein; (E-value=7e-98)	DRTS2_ARATH	Arabidopsis thaliana (Mouse-ear cress).	Bifunctional dihydrofolate reductase-thymidylate synthase 2 (DHFR-TS 2) [Includes: Dihydrofolate reductase (EC 1.5.1.3); Thymidylate synthase (EC 2.1.1.45)] (E-value=4e-97)	KOG0673	Thymidylate synthase	Nucleotide transport and metabolism	METABOLISM	pfam00303	Thymidylat_synt	Thymidylate synthase.	e-117
GS00792	1	e00792.1	1	1	0.500195
GS00793	1	e00793.1	0	2	0.124902	B9JP18_AGRRK	Agrobacterium radiobacter (strain K84 / ATCC BAA-868).	SubName: Full=Putative uncharacterized protein; (E-value=4e-11)
GS00794	2	e00794.1 e00794.2	6	4	0.274708	Q6ZJR6_ORYSJ	Oryza sativa subsp. japonica (Rice).	SubName: Full=cDNA clone:001-034-F07, full insert sequence; SubName: Full=Putative U3 snoRNP protein IMP4; (E-value=2e-90)	IMP4_PONAB	Pongo abelii (Sumatran orangutan).	U3 small nucleolar ribonucleoprotein protein IMP4 (U3 snoRNP protein IMP4) (E-value=7e-82)	KOG2781	U3 small nucleolar ribonucleoprotein (snoRNP) component	RNA processing and modification	INFORMATION STORAGE AND PROCESSING	pfam04427	Brix	Brix domain.	8e-48
GS00795	2	e00795.1 e00795.2	3	0	0.0625652
GS00796	1	e00796.1	1	5	0.0624146	Q59FF2_HUMAN	Homo sapiens (Human).	SubName: Full=Myeloid/lymphoid or mixed-lineage leukemia (Trithorax homolog, Drosophila) variant; Flags: Fragment; (E-value=8e-36)	HRX_MOUSE	Mus musculus (Mouse).	Histone-lysine N-methyltransferase HRX (EC 2.1.1.43) (Zinc finger protein HRX) (ALL-1) (E-value=6e-36)	KOG1080	Histone H3 (Lys4) methyltransferase complex, subunit SET1 and related methyltransferases	Chromatin structure and dynamics	INFORMATION STORAGE AND PROCESSING	pfam00856	SET	SET domain. SET domains are protein lysine methyltransferase enzymes. SET domains appear to be protein-protein interaction domains. It has been demons ...	1e-28
GS00797	1	e00797.1	1	5	0.0624146	B8C9D4_THAPS	Thalassiosira pseudonana CCMP1335.	SubName: Full=Predicted protein; (E-value=5e-24)
GS00798	1	e00798.1	3	0	0.0625652	C1E638_9CHLO	Micromonas sp. RCC299.	SubName: Full=Predicted protein; Flags: Fragment; (E-value=5e-86)	MYH10_RAT	Rattus norvegicus (Rat).	Myosin-10 (Myosin heavy chain 10) (Myosin heavy chain, non-muscle IIb) (Non-muscle myosin heavy chain IIb) (NMMHC II-b) (NMMHC-IIB) (Cellular myosin heavy chain, type B) (Non-muscle myosin heavy chain-B) (NMMHC-B) (E-value=5e-11)	KOG0161	Myosin class II heavy chain	Cytoskeleton	CELLULAR PROCESSES AND SIGNALING	COG1196	Smc	Chromosome segregation ATPases [Cell division and chromosome partitioning]	1e-06
GS00799	1	e00799.1	3	0	0.0625652
GS00800	3	e00800.1 e00800.2 e00800.3	6	6	0.500382	B7FU58_PHATR	Phaeodactylum tricornutum CCAP 1055/1.	SubName: Full=Predicted protein; Flags: Fragment; (E-value=1e-74)	RS1_SYNP6	Synechococcus sp. (strain ATCC 27144 / PCC 6301 / SAUG 1402/1) (Anacystis nidulans).	30S ribosomal protein S1 (E-value=1e-68)	KOG1070	rRNA processing protein Rrp5	RNA processing and modification	INFORMATION STORAGE AND PROCESSING	PRK07400	PRK07400	30S ribosomal protein S1; Reviewed	3e-81
GS00801	1	e00801.1	1	3	0.187337	C1MGX2_9CHLO	Micromonas pusilla CCMP1545.	SubName: Full=DSBA oxidoreductase; (E-value=4e-79)								cd03024	DsbA_FrnE	DsbA family, FrnE subfamily; FrnE is a DsbA-like protein containing a CXXC motif. It is presumed to be a thiol oxidoreductase involved in polyketide b ...	1e-25
GS00802	1	e00802.1	4	0	0.0312907
GS00803	1	e00803.1	2	1	0.312695	B3RKY2_TRIAD	Trichoplax adhaerens.	RecName: Full=Synaptosomal-associated protein; (E-value=2e-11)	SNP25_RAT	Rattus norvegicus (Rat).	Synaptosomal-associated protein 25 (SNAP-25) (Synaptosomal-associated 25 kDa protein) (Super protein) (SUP) (E-value=1e-08)	KOG3065	SNAP-25 (synaptosome-associated protein) component of SNARE complex	Intracellular trafficking, secretion, and vesicular transport	CELLULAR PROCESSES AND SIGNALING
GS00804	1	e00804.1	1	2	0.312305
GS00805	1	e00805.1	2	0	0.125098
GS00806	1	e00806.1	2	0	0.125098	CB039_XENLA	Xenopus laevis (African clawed frog).	RecName: Full=UPF0407 protein C2orf39 homolog; (E-value=3e-37)	CB039_XENLA	Xenopus laevis (African clawed frog).	UPF0407 protein C2orf39 homolog (E-value=2e-37)
GS00807	2	e00807.1 e00807.2	5	7	0.2902	B7FZE1_PHATR	Phaeodactylum tricornutum CCAP 1055/1.	SubName: Full=Precursor of dehydrogenase pyruvate dehydrogenase E1, alpha and beta subunits; (E-value=e-106)	ODPB_PORYE	Porphyra yezoensis.	Pyruvate dehydrogenase E1 component subunit beta (EC 1.2.4.1) (E-value=5e-38)	KOG0524	Pyruvate dehydrogenase E1, beta subunit	Energy production and conversion	METABOLISM	COG0022	AcoB	Pyruvate/2-oxoglutarate dehydrogenase complex, dehydrogenase (E1) component, eukaryotic type, beta subunit [Energy production and conversion]	8e-45
GS00808	1	e00808.1	5	4	0.377274
GS00809	1	e00809.1	0	2	0.124902
GS00810	2	e00810.1 e00810.2	2	7	0.054596	B9RB53_RICCO	Ricinus communis (Castor bean).	SubName: Full=Trehalose-6-phosphate synthase, putative; EC=2.4.1.15; EC=3.1.3.12; (E-value=6e-39)	TPS7_ARATH	Arabidopsis thaliana (Mouse-ear cress).	Probable alpha,alpha-trehalose-phosphate synthase [UDP-forming] 7 (EC 2.4.1.15) (Trehalose-6-phosphate synthase 7) (AtTPS7) (E-value=2e-34)	KOG1050	Trehalose-6-phosphate synthase component TPS1 and related subunits	Carbohydrate transport and metabolism	METABOLISM	pfam02358	Trehalose_PPase	Trehalose-phosphatase. This family consist of trehalose-phosphatases EC:3.1.3.12 these enzyme catalyse the de-phosphorylation of trehalose-6-phosphate ...	9e-40
GS00811	1	e00811.1	2	4	0.226349	C4CIX0_9CHLR	Sphaerobacter thermophilus DSM 20745.	SubName: Full=CBS-domain-containing membrane protein; (E-value=4e-13)	IMDH_PYRFU	Pyrococcus furiosus.	Inosine-5'-monophosphate dehydrogenase (EC 1.1.1.205) (IMP dehydrogenase) (IMPDH) (IMPD) (E-value=1e-08)	KOG1764	5'-AMP-activated protein kinase, gamma subunit	Energy production and conversion	METABOLISM	cd04636	CBS_pair_23	The CBS domain, named after human CBS, is a small domain originally identified in cystathionine beta-synthase and is subsequently found in a wide rang ...	3e-18
GS00812	1	e00812.1	0	4	0.0312093	O84972_RHOCA	Rhodobacter capsulatus (Rhodopseudomonas capsulata).	SubName: Full=Putative uncharacterized protein urf4; (E-value=6e-26)
GS00813	3	e00813.1 e00813.2 e00813.3	3	2	0.343994	Q7Y1L1_ORYSJ	Oryza sativa subsp. japonica (Rice).	SubName: Full=Os03g0417900 protein; SubName: Full=cDNA clone:J033133M18, full insert sequence; SubName: Full=ARE1-like protein; SubName: Full=Putative Vps52 / Sac2 family protein; SubName: Full=Vps52/Sac2 family protein, putative, expressed; (E-value=2e-43)	VPS52_RAT	Rattus norvegicus (Rat).	Vacuolar protein sorting-associated protein 52 homolog (SAC2 suppressor of actin mutations 2-like protein) (E-value=4e-37)	KOG1961	Vacuolar sorting protein VPS52/suppressor of actin Sac2	Intracellular trafficking, secretion, and vesicular transport	CELLULAR PROCESSES AND SIGNALING	pfam04129	Vps52	Vps52 / Sac2 family. Vps52 complexes with Vps53 and Vps54 to form a multi- subunit complex involved in regulating membrane trafficking events.	5e-23
GS00814	2	e00814.1 e00814.2	8	5	0.212262	A4XZI0_PSEMY	Pseudomonas mendocina (strain ymp).	SubName: Full=Ribulose-5-phosphate 3-epimerase; EC=5.1.3.1; (E-value=5e-99)	RPE_SHIFL	Shigella flexneri.	Ribulose-phosphate 3-epimerase (EC 5.1.3.1) (Pentose-5-phosphate 3-epimerase) (PPE) (R5P3E) (E-value=2e-89)	KOG3111	D-ribulose-5-phosphate 3-epimerase	Carbohydrate transport and metabolism	METABOLISM	PRK05581	PRK05581	ribulose-phosphate 3-epimerase; Validated	5e-98
GS00815	2	e00815.1 e00815.2	0	4	0.0312093	Q98K50_RHILO	Rhizobium loti (Mesorhizobium loti).	SubName: Full=Mlr1637 protein; (E-value=5e-18)	RDH14_HUMAN	Homo sapiens (Human).	Retinol dehydrogenase 14 (EC 1.1.1.-) (Alcohol dehydrogenase PAN2) (E-value=6e-06)	KOG1208	Dehydrogenases with different specificities (related to short-chain alcohol dehydrogenases)	Secondary metabolites biosynthesis, transport and catabolism	METABOLISM	PRK05854	PRK05854	short chain dehydrogenase; Provisional	8e-09
GS00816	1	e00816.1	3	1	0.187663	B8C4P1_THAPS	Thalassiosira pseudonana CCMP1335.	SubName: Full=Predicted protein; (E-value=1e-56)				KOG3797	Peripheral-type benzodiazepine receptor and related proteins	Signal transduction mechanisms	CELLULAR PROCESSES AND SIGNALING	COG3476	COG3476	Tryptophan-rich sensory protein (mitochondrial benzodiazepine receptor homolog) [Signal transduction mechanisms]	4e-10
GS00817	1	e00817.1	3	0	0.0625652	B7FYL2_PHATR	Phaeodactylum tricornutum CCAP 1055/1.	SubName: Full=Iron starvation induced protein; (E-value=3e-21)
GS00818	1	e00818.1	1	2	0.312305
GS00819	4	e00819.1 e00819.2 e00819.3 e00819.4	4	2	0.226776
GS00820	3	e00820.1 e00820.2 e00820.3	7	0	0.0039144	Q8GYS4_ARATH	Arabidopsis thaliana (Mouse-ear cress).	SubName: Full=Putative uncharacterized protein At5g02180/T7H20_230; (E-value=5e-11)				KOG1303	Amino acid transporters	Amino acid transport and metabolism	METABOLISM	pfam01490	Aa_trans	Transmembrane amino acid transporter protein. This transmembrane region is found in many amino acid transporters including UNC-47 and MTR. UNC-47 enco ...	4e-12
GS00821	2	e00821.1 e00821.2	3	3	0.500285	B2ZTQ6_SEPES	Sepia esculenta (Golden cuttlefish) (Diphtherosepion dabryi).	SubName: Full=Muscle myosin heavy chain; (E-value=6e-31)	TULP1_MOUSE	Mus musculus (Mouse).	Tubby-related protein 1 (Tubby-like protein 1) (E-value=7e-28)	KOG0161	Myosin class II heavy chain	Cytoskeleton	CELLULAR PROCESSES AND SIGNALING	smart00242	MYSc	Myosin. Large ATPases. ATPase; molecular motor. Muscle contraction consists of a cyclical interaction between myosin and actin. The core of the myosin ...	8e-47
GS00822	1	e00822.1	4	0	0.0312907	B8CFN3_THAPS	Thalassiosira pseudonana CCMP1335.	SubName: Full=Predicted protein; (E-value=3e-77)	P2SAF_GUITH	Guillardia theta (Cryptomonas phi).	Photosystem II stability/assembly factor HCF136, chloroplast precursor (E-value=7e-69)	KOG3511	Sortilin and related receptors	General function prediction only	POORLY CHARACTERIZED	PRK13684	PRK13684	Ycf48-like protein; Provisional	2e-56
GS00823	1	e00823.1	4	0	0.0312907	B7FZY0_PHATR	Phaeodactylum tricornutum CCAP 1055/1.	SubName: Full=Chitin binding; (E-value=2e-07)
GS00824	1	e00824.1	7	6	0.395646	B4KKX7_DROMO	Drosophila mojavensis (Fruit fly).	SubName: Full=GI17290; (E-value=1e-56)	UAP1L_HUMAN	Homo sapiens (Human).	UDP-N-acetylhexosamine pyrophosphorylase-like protein 1 (EC 2.7.7.-) (E-value=9e-55)	KOG2388	UDP-N-acetylglucosamine pyrophosphorylase	Cell wall/membrane/envelope biogenesis	CELLULAR PROCESSES AND SIGNALING	COG4284	COG4284	UDP-glucose pyrophosphorylase [Carbohydrate transport and metabolism]	1e-35
GS00825	1	e00825.1	6	6	0.500382	C1S4B4_9SPHI	Chitinophaga pinensis DSM 2588.	SubName: Full=Uncharacterized conserved protein; (E-value=5e-14)								pfam09859	DUF2086	Uncharacterized protein conserved in bacteria (DUF2086). This domain, found in various hypothetical prokaryotic proteins, has no known function.	2e-11
GS00826	1	e00826.1	0	6	0.00779826	B3SA46_TRIAD	Trichoplax adhaerens.	SubName: Full=Putative uncharacterized protein; (E-value=1e-48)	STK4_BOVIN	Bos taurus (Bovine).	Serine/threonine-protein kinase 4 (EC 2.7.11.1) (STE20-like kinase MST1) (MST-1) (Mammalian STE20-like protein kinase 1) (E-value=2e-47)	KOG0201	Serine/threonine protein kinase	Signal transduction mechanisms	CELLULAR PROCESSES AND SIGNALING	smart00220	S_TKc	Serine/Threonine protein kinases, catalytic domain; Phosphotransferases. Serine or threonine-specific kinase subfamily.	4e-63
GS00827	1	e00827.1	2	0	0.125098	B5Y3W5_PHATR	Phaeodactylum tricornutum CCAP 1055/1.	SubName: Full=Predicted protein; Flags: Fragment; (E-value=1e-58)	PROD_DROME	Drosophila melanogaster (Fruit fly).	Proline oxidase, mitochondrial precursor (EC 1.5.99.8) (Proline dehydrogenase) (Protein sluggish-A) (E-value=2e-53)	KOG0186	Proline oxidase	Amino acid transport and metabolism	METABOLISM	pfam01619	Pro_dh	Proline dehydrogenase.	3e-50
GS00828	1	e00828.1	3	0	0.0625652
GS00829	1	e00829.1	2	0	0.125098
GS00830	3	e00830.1 e00830.2 e00830.3	5	8	0.211689	B8BXD9_THAPS	Thalassiosira pseudonana CCMP1335.	SubName: Full=Predicted protein; (E-value=e-105)	QOR_PSEAE	Pseudomonas aeruginosa.	Quinone oxidoreductase (EC 1.6.5.5) (NADPH:quinone reductase) (E-value=6e-33)	KOG1197	Predicted quinone oxidoreductase	Energy production and conversion	METABOLISM	PRK10754	PRK10754	quinone oxidoreductase, NADPH-dependent; Provisional	3e-39
GS00831	3	e00831.1 e00831.2 e00831.3	5	2	0.144702
GS00832	2	e00832.1 e00832.2	4	1	0.109497	B7FUR7_PHATR	Phaeodactylum tricornutum CCAP 1055/1.	SubName: Full=Zeaxanthin epoxidase; (E-value=1e-90)	ABA2_NICPL	Nicotiana plumbaginifolia (Leadwort-leaved tobacco).	Zeaxanthin epoxidase, chloroplast precursor (EC 1.14.13.90) (E-value=8e-33)	KOG2614	Kynurenine 3-monooxygenase and related flavoprotein monooxygenases	Energy production and conversion	METABOLISM	PRK06753	PRK06753	hypothetical protein; Provisional	1e-17
GS00833	2	e00833.1 e00833.2	5	0	0.0156494	A9U104_PHYPA	Physcomitrella patens subsp. patens.	SubName: Full=Predicted protein; (E-value=3e-41)	DUR31_SCHPO	Schizosaccharomyces pombe (Fission yeast).	Probable urea active transporter 1 (E-value=2e-34)	KOG2348	Urea transporter	Amino acid transport and metabolism	METABOLISM	COG0591	PutP	Na+/proline symporter [Amino acid transport and metabolism / General function prediction only]	5e-07
GS00834	2	e00834.1 e00834.2	4	3	0.363566	B3SCB1_TRIAD	Trichoplax adhaerens.	SubName: Full=Putative uncharacterized protein; (E-value=7e-19)	NCKXH_DROME	Drosophila melanogaster (Fruit fly).	Probable sodium/potassium/calcium exchanger CG1090 (Na(+)/K(+)/Ca(2+)-exchange protein CG1090) (E-value=2e-18)	KOG1307	K+-dependent Ca2+/Na+ exchanger NCKX1 and related proteins	Inorganic ion transport and metabolism	METABOLISM	pfam01699	Na_Ca_ex	Sodium/calcium exchanger protein. This is a family of sodium/calcium exchanger integral membrane proteins. This family covers the integral membrane re ...	6e-10
GS00835	5	e00835.1 e00835.2 e00835.3 e00835.4 e00835.5	4	3	0.363566
GS00836	3	e00836.1 e00836.2 e00836.3	5	8	0.211689	Q9CJY7_PASMU	Pasteurella multocida.	SubName: Full=PurB; (E-value=2e-89)	PUR8_HAEIN	Haemophilus influenzae.	Adenylosuccinate lyase (EC 4.3.2.2) (Adenylosuccinase) (ASL) (E-value=7e-87)	KOG2700	Adenylosuccinate lyase	Nucleotide transport and metabolism	METABOLISM	PRK09285	PRK09285	adenylosuccinate lyase; Provisional	e-133
GS00837	1	e00837.1	5	4	0.377274	A7TQC0_VANPO	Vanderwaltozyma polyspora (strain ATCC 22028 / DSM 70294) (Kluyveromyces polysporus).	SubName: Full=Putative uncharacterized protein; (E-value=2e-10)	MCA1A_NEUCR	Neurospora crassa.	Metacaspase-1A precursor (EC 3.4.22.-) (E-value=9e-10)	KOG1546	Metacaspase involved in regulation of apoptosis	Cell cycle control, cell division, chromosome partitioning	CELLULAR PROCESSES AND SIGNALING	pfam00656	Peptidase_C14	Caspase domain.	2e-07
GS00838	1	e00838.1	3	5	0.25365	B1M654_METRJ	Methylobacterium radiotolerans (strain ATCC 27329 / DSM 1819 / JCM 2831).	SubName: Full=Short-chain dehydrogenase/reductase SDR; (E-value=4e-63)	KDUD_ECOLI	Escherichia coli (strain K12).	2-deoxy-D-gluconate 3-dehydrogenase (EC 1.1.1.125) (2-keto-3-deoxygluconate oxidoreductase) (E-value=3e-41)	KOG0725	Reductases with broad range of substrate specificities	General function prediction only	POORLY CHARACTERIZED	PRK06949	PRK06949	short chain dehydrogenase; Provisional	3e-68
GS00839	3	e00839.1 e00839.2 e00839.3	0	5	0.0156006	B5Y4K0_PHATR	Phaeodactylum tricornutum CCAP 1055/1.	SubName: Full=Fucoxanthin chlorophyll a/c protein, lhcr type; (E-value=1e-30)								pfam00504	Chloroa_b-bind	Chlorophyll A-B binding protein.	1e-17
GS00840	2	e00840.1 e00840.2	2	3	0.343506	Q4RZ99_TETNG	Tetraodon nigroviridis (Green puffer).	SubName: Full=Chromosome 1 SCAF14944, whole genome shotgun sequence.; Flags: Fragment; (E-value=5e-19)	S35A4_PIG	Sus scrofa (Pig).	Probable UDP-sugar transporter protein SLC35A4 (Solute carrier family 35 member A4) (Nucleotide sugar transporter) (E-value=1e-08)	KOG2234	Predicted UDP-galactose transporter	Carbohydrate transport and metabolism	METABOLISM	pfam04142	Nuc_sug_transp	Nucleotide-sugar transporter. This family of membrane proteins transport nucleotide sugars from the cytoplasm into golgi vesicles. Human solute carrie ...	2e-06
GS00841	1	e00841.1	6	0	0.00782676
GS00842	1	e00842.1	3	0	0.0625652
GS00843	1	e00843.1	0	3	0.0624349	C3NIT9_SULIN	Sulfolobus islandicus (strain Y.N.15.51 / Yellowstone #2).	SubName: Full=Ankyrin; (E-value=5e-24)	ANK1_MOUSE	Mus musculus (Mouse).	Ankyrin-1 (Erythrocyte ankyrin) (E-value=8e-16)	KOG0509	Ankyrin repeat and DHHC-type Zn-finger domain containing proteins	General function prediction only	POORLY CHARACTERIZED	cd00204	ANK	ankyrin repeats; ankyrin repeats mediate protein-protein interactions in very diverse families of proteins. The number of ANK repeats in a protein ca ...	3e-18
GS00844	1	e00844.1	2	0	0.125098	C1MWZ6_9CHLO	Micromonas pusilla CCMP1545.	SubName: Full=Predicted protein; (E-value=7e-98)	BBS5_DANRE	Danio rerio (Zebrafish) (Brachydanio rerio).	Bardet-Biedl syndrome 5 protein homolog (E-value=3e-91)					pfam07289	DUF1448	Protein of unknown function (DUF1448). This family consists of several eukaryotic proteins of around 375 residues in length. The function of this fami ...	e-117
GS00845	1	e00845.1	2	0	0.125098
GS00846	1	e00846.1	0	2	0.124902
GS00847	2	e00847.1 e00847.2	3	2	0.343994	A9TQ87_PHYPA	Physcomitrella patens subsp. patens.	SubName: Full=Predicted protein; (E-value=2e-89)	VPS26_ARATH	Arabidopsis thaliana (Mouse-ear cress).	Vacuolar protein sorting-associated protein 26 (VPS26 protein homolog) (E-value=2e-85)	KOG3063	Membrane coat complex Retromer, subunit VPS26	Intracellular trafficking, secretion, and vesicular transport	CELLULAR PROCESSES AND SIGNALING	pfam03643	Vps26	Vacuolar protein sorting-associated protein 26. Vacuolar protein sorting-associated protein (Vps) 26 is one of around 50 proteins involved in protein ...	4e-93
GS00848	1	e00848.1	8	4	0.133628
GS00849	1	e00849.1	3	6	0.171661
GS00850	1	e00850.1	4	3	0.363566	B5VYG2_SPIMA	Arthrospira maxima CS-328.	SubName: Full=Translation elongation factor Ts; (E-value=6e-62)	EFTS_PROMM	Prochlorococcus marinus (strain MIT 9313).	Elongation factor Ts (EF-Ts) (E-value=1e-61)	KOG1071	Mitochondrial translation elongation factor EF-Tsmt, catalyzes nucleotide exchange on EF-Tumt	Translation, ribosomal structure and biogenesis	INFORMATION STORAGE AND PROCESSING	CHL00098	tsf	elongation factor Ts	1e-76
GS00851	5	e00851.1 e00851.2 e00851.3 e00851.4 e00851.5	5	5	0.500353	RAD50_DICDI	Dictyostelium discoideum (Slime mold).	RecName: Full=DNA repair protein RAD50; EC=3.6.-.-; AltName: Full=DNA recombination/repair protein; (E-value=1e-64)	RAD50_DICDI	Dictyostelium discoideum (Slime mold).	DNA repair protein RAD50 (EC 3.6.-.-) (DNA recombination/repair protein) (E-value=7e-65)	KOG0962	DNA repair protein RAD50, ABC-type ATPase/SMC superfamily	Replication, recombination and repair	INFORMATION STORAGE AND PROCESSING	cd03240	ABC_Rad50	The catalytic domains of Rad50 are similar to the ATP-binding cassette of ABC transporters, but are not associated with membrane-spanning domains. Th ...	5e-32
GS00852	2	e00852.1 e00852.2	3	4	0.362996	Q966P8_CAEEL	Caenorhabditis elegans.	SubName: Full=Putative uncharacterized protein; (E-value=1e-43)	CLP1L_DANRE	Danio rerio (Zebrafish) (Brachydanio rerio).	Cleft lip and palate transmembrane protein 1-like protein (CLPTM1-like protein) (E-value=9e-44)	KOG2489	Transmembrane protein	General function prediction only	POORLY CHARACTERIZED	pfam05602	CLPTM1	Cleft lip and palate transmembrane protein 1 (CLPTM1). This family consists of several eukaryotic cleft lip and palate transmembrane protein 1 sequenc ...	4e-61
GS00853	1	e00853.1	5	0	0.0156494	A8BT22_9DINO	Symbiodinium sp. clade C3.	SubName: Full=Putative uncharacterized protein; (E-value=6e-58)								COG4337	COG4337	Uncharacterized protein conserved in bacteria [Function unknown]	5e-29
GS00854	1	e00854.1	1	4	0.109253
GS00855	1	e00855.1	4	0	0.0312907
GS00856	1	e00856.1	0	4	0.0312093
GS00857	1	e00857.1	3	0	0.0625652											cd00214	Calpain_III	Calpain, subdomain III. Calpains are calcium-activated cytoplasmic cysteine proteinases, participate in cytoskeletal remodeling processes, cell diffe ...	3e-06
GS00858	3	e00858.1 e00858.2 e00858.3	6	7	0.394882	Q6WEE4_CHLRE	Chlamydomonas reinhardtii.	SubName: Full=Cyanobacterial-type MPBQ/MSBQ methyltransferase; SubName: Full=MPBQ/MSBQ transferase cyanobacterial type; SubName: Full=Predicted protein; (E-value=e-103)	GTOMC_ARATH	Arabidopsis thaliana (Mouse-ear cress).	Tocopherol O-methyltransferase, chloroplast precursor (EC 2.1.1.95) (Gamma-tocopherol methyltransferase) (E-value=1e-37)	KOG1269	SAM-dependent methyltransferases	Lipid transport and metabolism	METABOLISM	pfam08241	Methyltransf_11	Methyltransferase domain. Members of this family are SAM dependent methyltransferases.	1e-24
GS00859	2	e00859.1 e00859.2	3	0	0.0625652
GS00860	1	e00860.1	0	5	0.0156006
GS00861	1	e00861.1	0	4	0.0312093
GS00862	1	e00862.1	3	0	0.0625652	B8BUT5_THAPS	Thalassiosira pseudonana CCMP1335.	SubName: Full=Predicted protein; (E-value=4e-16)
GS00863	1	e00863.1	3	0	0.0625652
GS00864	1	e00864.1	1	2	0.312305	B7P5X1_IXOSC	Ixodes scapularis (Black-legged tick) (Deer tick).	SubName: Full=Fanconi anemia group D2 protein, putative; Flags: Fragment; (E-value=3e-15)	FACD2_HUMAN	Homo sapiens (Human).	Fanconi anemia group D2 protein (Protein FACD2) (E-value=1e-12)	KOG4712	Uncharacterized conserved protein	Function unknown	POORLY CHARACTERIZED
GS00865	1	e00865.1	2	0	0.125098
GS00866	1	e00866.1	1	4	0.109253	B2FHW1_STRMK	Stenotrophomonas maltophilia (strain K279a).	SubName: Full=Putative exported oligoPEPTIDASE; EC=3.4.-.-; Flags: Precursor; (E-value=e-109)	Y4NA_RHISN	Rhizobium sp. (strain NGR234).	Uncharacterized peptidase y4nA (EC 3.4.21.-) (E-value=5e-77)	KOG2237	Predicted serine protease	Posttranslational modification, protein turnover, chaperones	CELLULAR PROCESSES AND SIGNALING	COG1505	COG1505	Serine proteases of the peptidase family S9A [Amino acid transport and metabolism]	e-104
GS00867	2	e00867.1 e00867.2	5	0	0.0156494	B7Q0H8_IXOSC	Ixodes scapularis (Black-legged tick) (Deer tick).	SubName: Full=WD-repeat protein, putative; (E-value=6e-14)	WDR54_MOUSE	Mus musculus (Mouse).	WD repeat-containing protein 54 (E-value=6e-08)	KOG0322	G-protein beta subunit-like protein GNB1L, contains WD repeats	General function prediction only	POORLY CHARACTERIZED	cd00200	WD40	WD40 domain, found in a number of eukaryotic proteins that cover a wide variety of functions including adaptor/regulatory modules in signal transducti ...	1e-10
GS00868	2	e00868.1 e00868.2	4	4	0.500321
GS00869	1	e00869.1	0	2	0.124902	A5C0J4_VITVI	Vitis vinifera (Grape).	SubName: Full=Putative uncharacterized protein; (E-value=2e-17)
GS00870	1	e00870.1	7	6	0.395646
GS00871	1	e00871.1	5	0	0.0156494
GS00872	1	e00872.1	4	0	0.0312907
GS00873	1	e00873.1	3	0	0.0625652
GS00874	1	e00874.1	2	0	0.125098
GS00875	2	e00875.1 e00875.2	4	7	0.193596	Q9ZPI7_GRAVE	Gracilaria verrucosa (Red alga).	SubName: Full=Solute carrier protein; Flags: Fragment; (E-value=1e-41)	YDE9_SCHPO	Schizosaccharomyces pombe (Fission yeast).	Uncharacterized mitochondrial carrier C12B10.09 (E-value=2e-23)	KOG0768	Mitochondrial carrier protein PET8	Energy production and conversion	METABOLISM	pfam00153	Mito_carr	Mitochondrial carrier protein.	9e-12
GS00876	2	e00876.1 e00876.2	2	5	0.14436	C0NNA8_AJECG	Ajellomyces capsulata (strain ATCC 26029 / G186AR / H82 / RMSCC 2432) (Darling's disease fungus) (Histoplasma capsulatum).	SubName: Full=Sterol desaturase; (E-value=3e-16)	CE004_HUMAN	Homo sapiens (Human).	Uncharacterized protein C5orf4 (E-value=5e-10)	KOG0873	C-4 sterol methyl oxidase	Lipid transport and metabolism	METABOLISM	pfam04116	FA_hydroxylase	Fatty acid hydroxylase superfamily. This superfamily includes fatty acid and carotene hydroxylases and sterol desaturases. Beta-carotene hydroxylase i ...	1e-06
GS00877	2	e00877.1 e00877.2	2	3	0.343506	B8BPW5_THAPS	Thalassiosira pseudonana CCMP1335.	SubName: Full=Predicted protein; (E-value=1e-47)								pfam07366	SnoaL	SnoaL-like polyketide cyclase. This family includes SnoaL a polyketide cyclase involved in nogalamycin biosynthesis. This family was formerly known as ...	4e-06
GS00878	1	e00878.1	6	4	0.274708
GS00879	1	e00879.1	11	2	0.00648711
GS00880	1	e00880.1	8	4	0.133628	B8LDR7_THAPS	Thalassiosira pseudonana CCMP1335.	SubName: Full=Predicted protein; (E-value=1e-33)								pfam04116	FA_hydroxylase	Fatty acid hydroxylase superfamily. This superfamily includes fatty acid and carotene hydroxylases and sterol desaturases. Beta-carotene hydroxylase i ...	8e-09
GS00881	1	e00881.1	4	1	0.109497
GS00882	1	e00882.1	5	0	0.0156494	A8E7B2_DANRE	Danio rerio (Zebrafish) (Brachydanio rerio).	SubName: Full=Novel protein similar to vertebrate odz, odd Oz/ten-m homolog 2 (Drosophila) (ODZ2); Flags: Fragment; (E-value=2e-13)	TENX_HUMAN	Homo sapiens (Human).	Tenascin-X precursor (TN-X) (Hexabrachion-like protein) (E-value=2e-10)
GS00883	1	e00883.1	1	3	0.187337	B1LWD6_METRJ	Methylobacterium radiotolerans (strain ATCC 27329 / DSM 1819 / JCM 2831).	SubName: Full=Threonine dehydratase, biosynthetic; (E-value=6e-39)	THDH_YEAST	Saccharomyces cerevisiae (Baker's yeast).	Threonine dehydratase, mitochondrial precursor (EC 4.3.1.19) (Threonine deaminase) (E-value=1e-34)	KOG1250	Threonine/serine dehydratases	Amino acid transport and metabolism	METABOLISM	PRK09224	PRK09224	threonine dehydratase; Reviewed	3e-47
GS00884	1	e00884.1	0	2	0.124902
GS00885	1	e00885.1	2	0	0.125098
GS00886	2	e00886.1 e00886.2	5	4	0.377274	RL5_TOXCI	Toxoptera citricida (Brown citrus aphid).	RecName: Full=60S ribosomal protein L5; (E-value=7e-96)	RL5_TOXCI	Toxoptera citricida (Brown citrus aphid).	60S ribosomal protein L5 (E-value=5e-96)	KOG0875	60S ribosomal protein L5	Translation, ribosomal structure and biogenesis	INFORMATION STORAGE AND PROCESSING	PRK08569	rpl18p	50S ribosomal protein L18P; Reviewed	1e-41
GS00887	1	e00887.1	6	0	0.00782676
GS00888	1	e00888.1	0	3	0.0624349	B6LWA9_BRAFL	Branchiostoma floridae (Florida lancelet) (Amphioxus).	SubName: Full=Putative uncharacterized protein; (E-value=3e-48)	GLRX3_BOVIN	Bos taurus (Bovine).	Glutaredoxin-3 (Thioredoxin-like protein 2) (E-value=4e-43)	KOG0911	Glutaredoxin-related protein	Posttranslational modification, protein turnover, chaperones	CELLULAR PROCESSES AND SIGNALING	cd03028	GRX_PICOT_like	Glutaredoxin (GRX) family, PKC-interacting cousin of TRX (PICOT)-like subfamily; composed of PICOT and GRX-PICOT-like proteins. The non-PICOT members ...	3e-38
GS00889	1	e00889.1	2	0	0.125098	B4MTE3_DROWI	Drosophila willistoni (Fruit fly).	SubName: Full=GK20144; (E-value=1e-32)	HERC2_DROME	Drosophila melanogaster (Fruit fly).	Probable E3 ubiquitin-protein ligase HERC2 (EC 6.3.2.-) (HECT domain and RCC1-like domain-containing protein 2) (E-value=2e-32)	KOG0783	Uncharacterized conserved protein, contains ankyrin and BTB/POZ domains	Function unknown	POORLY CHARACTERIZED	COG5184	ATS1	Alpha-tubulin suppressor and related RCC1 domain-containing proteins [Cell division and chromosome partitioning / Cytoskeleton]	7e-19
GS00890	1	e00890.1	3	3	0.500285
GS00891	1	e00891.1	2	2	0.500244	Q55E52_DICDI	Dictyostelium discoideum (Slime mold).	SubName: Full=Putative uncharacterized protein; (E-value=7e-61)	D2HDH_RAT	Rattus norvegicus (Rat).	D-2-hydroxyglutarate dehydrogenase, mitochondrial precursor (EC 1.1.99.-) (E-value=1e-50)	KOG1232	Proteins containing the FAD binding domain	Energy production and conversion	METABOLISM	pfam02913	FAD-oxidase_C	FAD linked oxidases, C-terminal domain. This domain has a ferredoxin-like fold.	1e-47
GS00892	1	e00892.1	2	1	0.312695											pfam01079	Hint	Hint module. This is an alignment of the Hint module in the Hedgehog proteins. It does not include any Inteins which also possess the Hint module.	6e-06
GS00893	1	e00893.1	1	2	0.312305
GS00894	1	e00894.1	1	1	0.500195							KOG1162	Predicted small molecule transporter	Intracellular trafficking, secretion, and vesicular transport	CELLULAR PROCESSES AND SIGNALING	pfam03124	EXS	EXS family. We have named this region the EXS family after (ERD1, XPR1, and SYG1). This family includes C-terminus portions from the SYG1 G-protein as ...	4e-13
GS00895	1	e00895.1	0	2	0.124902
GS00896	4	e00896.1 e00896.2 e00896.3 e00896.4	11	11	0.500504	Q2IA91_ISOGA	Isochrysis galbana.	SubName: Full=Chloroplast chlorophyll synthase; Flags: Fragment; (E-value=e-136)	CHLG_AVESA	Avena sativa (Oat).	Chlorophyll synthase, chloroplast precursor (EC 2.5.1.62) (Polyprenyl transferase) (E-value=1e-94)					PRK07566	PRK07566	bacteriochlorophyll/chlorophyll a synthase; Reviewed	4e-95
GS00897	2	e00897.1 e00897.2	1	5	0.0624146											pfam00046	Homeobox	Homeobox domain.	3e-09
GS00898	2	e00898.1 e00898.2	3	1	0.187663	B5YLS2_THAPS	Thalassiosira pseudonana CCMP1335.	SubName: Full=Predicted protein; (E-value=4e-26)	GPT1_ARATH	Arabidopsis thaliana (Mouse-ear cress).	Glucose-6-phosphate/phosphate translocator 1, chloroplast precursor (E-value=1e-20)	KOG1441	Glucose-6-phosphate/phosphate and phosphoenolpyruvate/phosphate antiporter	Carbohydrate transport and metabolism	METABOLISM	pfam03151	TPT	Triose-phosphate Transporter family. This family includes transporters with a specificity for triose phosphate.	2e-06
GS00899	1	e00899.1	2	2	0.500244	C1FHQ0_9CHLO	Micromonas sp. RCC299.	SubName: Full=Predicted protein; (E-value=9e-24)				KOG0873	C-4 sterol methyl oxidase	Lipid transport and metabolism	METABOLISM	pfam04116	FA_hydroxylase	Fatty acid hydroxylase superfamily. This superfamily includes fatty acid and carotene hydroxylases and sterol desaturases. Beta-carotene hydroxylase i ...	1e-06
GS00900	1	e00900.1	2	0	0.125098	Q0MYW5_EMIHU	Emiliania huxleyi.	SubName: Full=Putative surface antigen bspa; (E-value=1e-71)	BSL1_TRIVA	Trichomonas vaginalis.	Putative surface protein bspA-like (TvBspA-like-625) (E-value=4e-25)
GS00901	3	e00901.1 e00901.2 e00901.3	7	1	0.0195679
GS00902	2	e00902.1 e00902.2	7	3	0.113449	C1DYC9_9CHLO	Micromonas sp. RCC299.	SubName: Full=Predicted protein; (E-value=4e-36)	SFAS_SPESI	Spermatozopsis similis.	SF-assemblin (E-value=1e-31)					pfam06705	SF-assemblin	SF-assemblin/beta giardin. This family consists of several eukaryotic SF-assemblin and related beta giardin proteins. During mitosis the SF-assemblin- ...	8e-26
GS00903	1	e00903.1	5	0	0.0156494	B6P160_BRAFL	Branchiostoma floridae (Florida lancelet) (Amphioxus).	SubName: Full=Putative uncharacterized protein; (E-value=4e-52)	FBX11_RAT	Rattus norvegicus (Rat).	F-box only protein 11 (E-value=3e-51)	KOG1777	Putative Zn-finger protein	General function prediction only	POORLY CHARACTERIZED
GS00904	1	e00904.1	4	0	0.0312907	C0PER7_MAIZE	Zea mays (Maize).	SubName: Full=Putative uncharacterized protein; (E-value=2e-13)				KOG4270	GTPase-activator protein	Signal transduction mechanisms	CELLULAR PROCESSES AND SIGNALING	cd00159	RhoGAP	RhoGAP: GTPase-activator protein (GAP) for Rho-like GTPases; GAPs towards Rho/Rac/Cdc42-like small GTPases. Small GTPases (G proteins) cluster into di ...	4e-21
GS00905	4	e00905.1 e00905.2 e00905.3 e00905.4	9	0	0.00097911
GS00906	1	e00906.1	9	0	0.00097911
GS00907	1	e00907.1	7	0	0.0039144	Q0MYV7_EMIHU	Emiliania huxleyi.	SubName: Full=Putative uncharacterized protein; (E-value=7e-07)
GS00908	1	e00908.1	2	2	0.500244
GS00909	1	e00909.1	2	0	0.125098
GS00910	2	e00910.1 e00910.2	14	0	3.0637e-05	Q290U0_DROPS	Drosophila pseudoobscura pseudoobscura (Fruit fly).	SubName: Full=GA13988; (E-value=1e-08)	KAPR2_DROME	Drosophila melanogaster (Fruit fly).	cAMP-dependent protein kinase type II regulatory subunit (E-value=2e-08)	KOG0614	cGMP-dependent protein kinase	Signal transduction mechanisms	CELLULAR PROCESSES AND SIGNALING	pfam00027	cNMP_binding	Cyclic nucleotide-binding domain.	2e-13
GS00911	1	e00911.1	8	4	0.133628	C1MM19_9CHLO	Micromonas pusilla CCMP1545.	SubName: Full=Predicted protein; (E-value=3e-09)				KOG4561	Uncharacterized conserved protein, contains TBC domain	Signal transduction mechanisms	CELLULAR PROCESSES AND SIGNALING	smart00724	TLC	TRAM, LAG1 and CLN8 homology domains. Protein domain with at least 5 transmembrane alpha-helices. Lag1p and Lac1p are essential for acyl-CoA-dependent ...	2e-07
GS00912	1	e00912.1	2	2	0.500244
GS00913	1	e00913.1	3	0	0.0625652
GS00914	1	e00914.1	2	5	0.14436	A9RL76_PHYPA	Physcomitrella patens subsp. patens.	SubName: Full=Predicted protein; (E-value=e-117)	RCD1_PONAB	Pongo abelii (Sumatran orangutan).	Cell differentiation protein RCD1 homolog (Rcd-1) (E-value=e-112)	KOG3036	Protein involved in cell differentiation/sexual development	General function prediction only	POORLY CHARACTERIZED	pfam04078	Rcd1	Cell differentiation family, Rcd1-like. Two of the members in this family have been characterised as being involved in regulation of Ste11 regulated s ...	e-121
GS00915	1	e00915.1	3	0	0.0625652
GS00916	1	e00916.1	0	3	0.0624349	B5Y406_PHATR	Phaeodactylum tricornutum CCAP 1055/1.	SubName: Full=Predicted protein; Flags: Fragment; (E-value=7e-50)								COG0647	NagD	Predicted sugar phosphatases of the HAD superfamily [Carbohydrate transport and metabolism]	2e-24
GS00917	2	e00917.1 e00917.2	4	2	0.226776	C1E205_9CHLO	Micromonas sp. RCC299.	SubName: Full=Glycosyltransferase family 77 protein; (E-value=2e-44)
GS00918	1	e00918.1	3	3	0.500285	B6NM30_BRAFL	Branchiostoma floridae (Florida lancelet) (Amphioxus).	SubName: Full=Putative uncharacterized protein; (E-value=4e-25)	TYR3_CAEEL	Caenorhabditis elegans.	Putative tyrosinase-like protein tyr-3 precursor (E-value=1e-17)
GS00919	1	e00919.1	5	0	0.0156494
GS00920	1	e00920.1	4	0	0.0312907	Q00TW1_OSTTA	Ostreococcus tauri.	SubName: Full=Putative blue light receptor (ISS); (E-value=2e-22)	PHOT2_ARATH	Arabidopsis thaliana (Mouse-ear cress).	Phototropin-2 (EC 2.7.11.1) (Defective in chloroplast avoidance protein 1) (Non-phototropic hypocotyl 1-like protein 1) (NPH1-like protein 1) (AtKin7) (E-value=2e-18)					PRK13559	PRK13559	hypothetical protein; Provisional	6e-25
GS00921	1	e00921.1	1	1	0.500195
GS00922	1	e00922.1	1	2	0.312305	Q6YWY5_ORYSJ	Oryza sativa subsp. japonica (Rice).	SubName: Full=Os02g0746000 protein; SubName: Full=Putative uncharacterized protein; SubName: Full=cDNA clone:J023079J03, full insert sequence; SubName: Full=Putative cullin 3; (E-value=3e-69)	CUL3_DICDI	Dictyostelium discoideum (Slime mold).	Cullin-3 (CUL-3) (E-value=7e-50)	KOG2166	Cullins	Cell cycle control, cell division, chromosome partitioning	CELLULAR PROCESSES AND SIGNALING	COG5647	COG5647	Cullin, a subunit of E3 ubiquitin ligase [Posttranslational modification, protein turnover, chaperones]	1e-42
GS00923	1	e00923.1	1	1	0.500195	B8C6R9_THAPS	Thalassiosira pseudonana CCMP1335.	SubName: Full=Predicted protein; (E-value=6e-14)				KOG3045	Predicted RNA methylase involved in rRNA processing	RNA processing and modification	INFORMATION STORAGE AND PROCESSING	pfam08241	Methyltransf_11	Methyltransferase domain. Members of this family are SAM dependent methyltransferases.	1e-14
GS00924	1	e00924.1	1	1	0.500195	A8IW47_CHLRE	Chlamydomonas reinhardtii.	SubName: Full=Vacuolar ATP synthase subunit E; (E-value=3e-22)	VATE_MESCR	Mesembryanthemum crystallinum (Common ice plant).	Vacuolar proton pump subunit E (EC 3.6.3.14) (V-ATPase subunit E) (E-value=1e-21)	KOG1664	Vacuolar H+-ATPase V1 sector, subunit E	Energy production and conversion	METABOLISM	pfam01991	vATP-synt_E	ATP synthase (E/31 kDa) subunit. This family includes the vacuolar ATP synthase E subunit, as well as the archaebacterial ATP synthase E subunit.	6e-19
GS00925	2	e00925.1 e00925.2	4	6	0.27412	Q5WQM1_ISOGA	Isochrysis galbana.	RecName: Full=Enolase; EC=4.2.1.11; Flags: Fragment; (E-value=e-112)	ENO_ORYSJ	Oryza sativa subsp. japonica (Rice).	Enolase (EC 4.2.1.11) (2-phosphoglycerate dehydratase) (2-phospho-D-glycerate hydro-lyase) (OSE1) (E-value=e-112)	KOG2670	Enolase	Carbohydrate transport and metabolism	METABOLISM	pfam00113	Enolase_C	Enolase, C-terminal TIM barrel domain.	e-126
GS00926	1	e00926.1	3	1	0.187663	Q01DH5_OSTTA	Ostreococcus tauri.	SubName: Full=Chromosome 02 contig 1, DNA sequence; (E-value=3e-11)
GS00927	1	e00927.1	2	2	0.500244											pfam04777	Evr1_Alr	Erv1 / Alr family. Biogenesis of Fe/S clusters involves a number of essential mitochondrial proteins. Erv1p of Saccharomyces cerevisiae mitochondria i ...	1e-10
GS00928	1	e00928.1	3	0	0.0625652	C1QWN0_9ACTO	Catenulispora acidiphila DSM 44928.	SubName: Full=Endopolygalacturonase; (E-value=4e-13)								COG5434	PGU1	Endopygalactorunase [Cell envelope biogenesis, outer membrane]	2e-06
GS00929	1	e00929.1	1	1	0.500195
GS00930	1	e00930.1	0	9	0.000974021
GS00931	1	e00931.1	2	5	0.14436	B7G0E1_PHATR	Phaeodactylum tricornutum CCAP 1055/1.	SubName: Full=Predicted protein; (E-value=7e-08)
GS00932	1	e00932.1	2	4	0.226349	B7QHS1_IXOSC	Ixodes scapularis (Black-legged tick) (Deer tick).	RecName: Full=Serine/threonine protein phosphatase; EC=3.1.3.16; (E-value=e-103)	PP4C_RABIT	Oryctolagus cuniculus (Rabbit).	Serine/threonine-protein phosphatase 4 catalytic subunit (EC 3.1.3.16) (PP4C) (Pp4) (Protein phosphatase X) (PP-X) (E-value=e-100)	KOG0372	Serine/threonine specific protein phosphatase involved in glycogen accumulation, PP2A-related	Carbohydrate transport and metabolism	METABOLISM	cd00144	PP2Ac	Protein phosphatase 2A homologues, catalytic domain. Large family of serine/threonine phosphatases, including PP1, PP2A and PP2B (calcineurin) family ...	1e-92
GS00933	1	e00933.1	3	0	0.0625652
GS00934	1	e00934.1	0	3	0.0624349
GS00935	1	e00935.1	2	0	0.125098
GS00936	1	e00936.1	2	0	0.125098
GS00937	1	e00937.1	10	8	0.324216	A3E3L5_PFIPI	Pfiesteria piscicida (Dinoflagellate).	RecName: Full=Peptidyl-prolyl cis-trans isomerase; EC=5.2.1.8; (E-value=4e-76)	CP19B_ARATH	Arabidopsis thaliana (Mouse-ear cress).	Peptidyl-prolyl cis-trans isomerase CYP19-2 (EC 5.2.1.8) (PPIase CYP19-2) (Rotamase cyclophilin-6) (Cyclophilin of 19 kDa 2) (Cyclophilin-2) (E-value=1e-69)	KOG0865	Cyclophilin type peptidyl-prolyl cis-trans isomerase	Posttranslational modification, protein turnover, chaperones	CELLULAR PROCESSES AND SIGNALING	cd01926	cyclophilin_ABH_like	cyclophilin_ABH_like: Cyclophilin A, B and H-like cyclophilin-type peptidylprolyl cis- trans isomerase (PPIase) domain. This family represents the ar ...	4e-74
GS00938	1	e00938.1	7	0	0.0039144	A0BFC9_PARTE	Paramecium tetraurelia.	SubName: Full=Chromosome undetermined scaffold_104, whole genome shotgun sequence; (E-value=6e-30)	MORN3_HUMAN	Homo sapiens (Human).	MORN repeat-containing protein 3 (E-value=4e-18)	KOG0231	Junctional membrane complex protein Junctophilin and related MORN repeat proteins	General function prediction only	POORLY CHARACTERIZED
GS00939	1	e00939.1	6	0	0.00782676	B8BBW9_ORYSI	Oryza sativa subsp. indica (Rice).	SubName: Full=Putative uncharacterized protein; (E-value=9e-08)				KOG2075	Topoisomerase TOP1-interacting protein BTBD1	Function unknown	POORLY CHARACTERIZED	pfam00651	BTB	BTB/POZ domain. The BTB (for BR-C, ttk and bab) or POZ (for Pox virus and Zinc finger) domain is present near the N-terminus of a fraction of zinc fin ...	2e-11
GS00940	1	e00940.1	2	2	0.500244	B8C6K0_THAPS	Thalassiosira pseudonana CCMP1335.	SubName: Full=Predicted protein; (E-value=8e-51)								pfam00588	SpoU_methylase	SpoU rRNA Methylase family. This family of proteins probably use S-AdoMet.	6e-21
GS00941	1	e00941.1	2	1	0.312695	A7SZ62_NEMVE	Nematostella vectensis (Starlet sea anemone).	SubName: Full=Predicted protein; (E-value=1e-09)	NLRC3_MOUSE	Mus musculus (Mouse).	Protein NLRC3 (E-value=2e-08)	KOG1909	Ran GTPase-activating protein	RNA processing and modification	INFORMATION STORAGE AND PROCESSING	cd00116	LRR_RI	Leucine-rich repeats (LRRs), ribonuclease inhibitor (RI)-like subfamily. LRRs are 20-29 residue sequence motifs present in many proteins that particip ...	9e-09
GS00942	1	e00942.1	2	0	0.125098	B1MEE1_MYCA9	Mycobacterium abscessus (strain ATCC 19977 / DSM 44196).	SubName: Full=Probable oxidoreductase; (E-value=3e-13)	ALO_YARLI	Yarrowia lipolytica (Candida lipolytica).	D-arabinono-1,4-lactone oxidase (EC 1.1.3.37) (ALO) (L-galactono-gamma-lactone oxidase) (E-value=3e-10)	KOG4730	D-arabinono-1, 4-lactone oxidase	Defense mechanisms	CELLULAR PROCESSES AND SIGNALING	pfam04030	ALO	D-arabinono-1,4-lactone oxidase. This domain is specific to D-arabinono-1,4-lactone oxidase EC:1.1.3.-, which is involved in the final step of the D-e ...	2e-12
GS00943	1	e00943.1	2	6	0.0897156	B8C1J2_THAPS	Thalassiosira pseudonana CCMP1335.	SubName: Full=Predicted protein; Flags: Fragment; (E-value=1e-93)								COG4094	COG4094	Predicted membrane protein [Function unknown]	7e-30
GS00944	1	e00944.1	3	2	0.343994	B3S565_TRIAD	Trichoplax adhaerens.	SubName: Full=Putative uncharacterized protein; (E-value=1e-24)	CDIPT_MOUSE	Mus musculus (Mouse).	CDP-diacylglycerol--inositol 3-phosphatidyltransferase (EC 2.7.8.11) (Phosphatidylinositol synthase) (PtdIns synthase) (PI synthase) (E-value=2e-19)	KOG3240	Phosphatidylinositol synthase	Lipid transport and metabolism	METABOLISM
GS00945	4	e00945.1 e00945.2 e00945.3 e00945.4	11	3	0.0176216	B8EIJ4_METSB	Methylocella silvestris (strain BL2 / DSM 15510 / NCIMB 13906).	SubName: Full=Glutathione S-transferase domain protein; (E-value=3e-06)
GS00946	2	e00946.1 e00946.2	1	4	0.109253	Q5G920_ISOGA	Isochrysis galbana.	SubName: Full=Alpha-tubulin; Flags: Fragment; (E-value=e-132)	TBA2_PELFA	Pelvetia fastigiata.	Tubulin alpha-2 chain (E-value=e-130)	KOG1376	Alpha tubulin	Cytoskeleton	CELLULAR PROCESSES AND SIGNALING	cd02186	alpha_tubulin	The tubulin superfamily includes five distinct families, the alpha-, beta-, gamma-, delta-, and epsilon-tubulins and a sixth family (zeta-tubulin) whi ...	e-152
GS00947	1	e00947.1	0	4	0.0312093
GS00948	4	e00948.1 e00948.2 e00948.3 e00948.4	4	5	0.376633	ABCF2_DICDI	Dictyostelium discoideum (Slime mold).	RecName: Full=ABC transporter F family member 2; (E-value=6e-84)	ARB1_YEAST	Saccharomyces cerevisiae (Baker's yeast).	ABC transporter ATP-binding protein ARB1 (ATP-binding cassette protein involved in ribosome biogenesis 1) (E-value=4e-70)	KOG0927	Predicted transporter (ABC superfamily)	General function prediction only	POORLY CHARACTERIZED	COG0488	Uup	ATPase components of ABC transporters with duplicated ATPase domains [General function prediction only]	2e-58
GS00949	2	e00949.1 e00949.2	7	8	0.4014
GS00950	2	e00950.1 e00950.2	4	10	0.0591153	A9V2S5_MONBE	Monosiga brevicollis (Choanoflagellate).	SubName: Full=Predicted protein; (E-value=6e-83)	DBP3_EMENI	Emericella nidulans (Aspergillus nidulans).	ATP-dependent RNA helicase dbp3 (EC 3.6.1.-) (E-value=7e-78)	KOG0331	ATP-dependent RNA helicase	RNA processing and modification	INFORMATION STORAGE AND PROCESSING	COG0513	SrmB	Superfamily II DNA and RNA helicases [DNA replication, recombination, and repair / Transcription / Translation, ribosomal structure and biogenesis]	4e-58
GS00951	2	e00951.1 e00951.2	4	3	0.363566
GS00952	2	e00952.1 e00952.2	2	2	0.500244
GS00953	1	e00953.1	2	2	0.500244
GS00954	1	e00954.1	2	1	0.312695
GS00955	3	e00955.1 e00955.2 e00955.3	0	7	0.00389812	Q08C19_DANRE	Danio rerio (Zebrafish) (Brachydanio rerio).	SubName: Full=Steroid-5-alpha-reductase, alpha polypeptide 1 (3-oxo-5 alpha-steroid delta 4-dehydrogenase alpha 1); (E-value=3e-54)	S5A1_MACFA	Macaca fascicularis (Crab eating macaque) (Cynomolgus monkey).	3-oxo-5-alpha-steroid 4-dehydrogenase 1 (EC 1.3.99.5) (Steroid 5-alpha-reductase 1) (SR type 1) (E-value=3e-54)	KOG1638	Steroid reductase	Lipid transport and metabolism	METABOLISM	pfam02544	Steroid_dh	3-oxo-5-alpha-steroid 4-dehydrogenase. This family consists of 3-oxo-5-alpha-steroid 4-dehydrogenases, EC:1.3.99.5 Also known as Steroid 5-alpha-reduc ...	3e-39
GS00956	1	e00956.1	3	8	0.0728722
GS00957	1	e00957.1	3	1	0.187663
GS00958	2	e00958.1 e00958.2	4	7	0.193596
GS00959	2	e00959.1 e00959.2	9	0	0.00097911
GS00960	2	e00960.1 e00960.2	3	4	0.362996	A8I2G3_CHLRE	Chlamydomonas reinhardtii.	SubName: Full=Predicted protein; Flags: Fragment; (E-value=3e-55)	BXDC2_HUMAN	Homo sapiens (Human).	Brix domain-containing protein 2 (Ribosome biogenesis protein Brix) (E-value=8e-51)	KOG2971	RNA-binding protein required for biogenesis of the ribosomal 60S subunit	Translation, ribosomal structure and biogenesis	INFORMATION STORAGE AND PROCESSING	COG5154	BRX1	RNA-binding protein required for 60S ribosomal subunit biogenesis [Translation, ribosomal structure and biogenesis]	3e-49
GS00961	1	e00961.1	0	2	0.124902
GS00962	1	e00962.1	0	2	0.124902	Q75ZD9_TOBAC	Nicotiana tabacum (Common tobacco).	SubName: Full=14-3-3 e-2 protein; (E-value=2e-73)	14333_ORYSJ	Oryza sativa subsp. japonica (Rice).	14-3-3-like protein GF14-C (G-box factor 14-3-3 homolog C) (E-value=1e-71)	KOG0841	Multifunctional chaperone (14-3-3 family)	Posttranslational modification, protein turnover, chaperones	CELLULAR PROCESSES AND SIGNALING	pfam00244	14-3-3	14-3-3 protein.	3e-89
GS00963	1	e00963.1	4	0	0.0312907	B6NBI8_BRAFL	Branchiostoma floridae (Florida lancelet) (Amphioxus).	SubName: Full=Putative uncharacterized protein; (E-value=2e-29)	CCD96_MOUSE	Mus musculus (Mouse).	Coiled-coil domain-containing protein 96 (E-value=1e-14)
GS00964	4	e00964.1 e00964.2 e00964.3 e00964.4	0	6	0.00779826
GS00965	2	e00965.1 e00965.2	10	3	0.0287502	B8BYR2_THAPS	Thalassiosira pseudonana CCMP1335.	SubName: Full=Probable peptide methionine sulfoxide reductase; EC=1.8.4.11; Flags: Fragment; (E-value=2e-73)	MSRA1_SYNY3	Synechocystis sp. (strain PCC 6803).	Peptide methionine sulfoxide reductase msrA 1 (EC 1.8.4.11) (Protein-methionine-S-oxide reductase 1) (Peptide-methionine (S)-S-oxide reductase 1) (Peptide Met(O) reductase 1) (E-value=4e-55)	KOG1635	Peptide methionine sulfoxide reductase	Posttranslational modification, protein turnover, chaperones	CELLULAR PROCESSES AND SIGNALING	PRK00058	PRK00058	methionine sulfoxide reductase A; Provisional	2e-65
GS00966	1	e00966.1	4	6	0.27412	Q5ENN0_HETTR	Heterocapsa triquetra (Dinoflagellate).	SubName: Full=Chloroplast light harvesting complex protein; (E-value=1e-17)	FCPD_PHATR	Phaeodactylum tricornutum.	Fucoxanthin-chlorophyll a-c binding protein D, chloroplast precursor (E-value=1e-09)					pfam00504	Chloroa_b-bind	Chlorophyll A-B binding protein.	6e-24
GS00967	1	e00967.1	8	2	0.0327779	NPL4_DICDI	Dictyostelium discoideum (Slime mold).	RecName: Full=Nuclear protein localization protein 4 homolog; (E-value=1e-10)	NPL4_DICDI	Dictyostelium discoideum (Slime mold).	Nuclear protein localization protein 4 homolog (E-value=1e-10)	KOG2834	Nuclear pore complex, rNpl4 component (sc Npl4)	Nuclear structure	CELLULAR PROCESSES AND SIGNALING	pfam05021	NPL4	NPL4 family. The HRD4 gene was identical to NPL4, a gene previously implicated in nuclear transport. Using a diverse set of substrates and direct ubiq ...	1e-08
GS00968	1	e00968.1	4	3	0.363566	A8II71_CHLRE	Chlamydomonas reinhardtii.	SubName: Full=Predicted protein; (E-value=e-119)	RUVB2_XENLA	Xenopus laevis (African clawed frog).	RuvB-like 2 (EC 3.6.1.-) (Reptin) (E-value=e-117)	KOG2680	DNA helicase TIP49, TBP-interacting protein	Transcription	INFORMATION STORAGE AND PROCESSING	pfam06068	TIP49	TIP49 C-terminus. This family consists of the C-terminal region of several eukaryotic and archaeal RuvB-like 1 (Pontin or TIP49a) and RuvB-like 2 (Rep ...	e-107
GS00969	1	e00969.1	2	0	0.125098	Q5KED8_CRYNE	Cryptococcus neoformans (Filobasidiella neoformans).	SubName: Full=Vesicle-mediated transport-related protein, putative; SubName: Full=Putative uncharacterized protein; (E-value=1e-28)	YIPF5_DICDI	Dictyostelium discoideum (Slime mold).	Protein YIPF5 homolog (E-value=3e-28)	KOG3103	Rab GTPase interacting factor, Golgi membrane protein	Intracellular trafficking, secretion, and vesicular transport	CELLULAR PROCESSES AND SIGNALING	COG5080	YIP1	Rab GTPase interacting factor, Golgi membrane protein [Intracellular trafficking and secretion]	1e-23
GS00970	1	e00970.1	3	1	0.187663
GS00971	3	e00971.1 e00971.2 e00971.3	8	8	0.500435	Q5QEX7_ISOGA	Isochrysis galbana.	SubName: Full=Delta-4 desaturase; (E-value=e-128)	FADS2_RAT	Rattus norvegicus (Rat).	Fatty acid desaturase 2 (EC 1.14.19.-) (Delta(6) fatty acid desaturase) (Delta(6) desaturase) (D6D) (E-value=8e-16)	KOG4232	Delta 6-fatty acid desaturase/delta-8 sphingolipid desaturase	Lipid transport and metabolism	METABOLISM	cd03506	Delta6-FADS-like	The Delta6 Fatty Acid Desaturase (Delta6-FADS)-like CD includes the integral-membrane enzymes: delta-4, delta-5, delta-6, delta-8, delta-8-sphingolipi ...	1e-28
GS00972	3	e00972.1 e00972.2 e00972.3	6	0	0.00782676	A0DFH5_PARTE	Paramecium tetraurelia.	SubName: Full=Chromosome undetermined scaffold_49, whole genome shotgun sequence; (E-value=7e-13)
GS00973	2	e00973.1 e00973.2	1	3	0.187337	A7S3U3_NEMVE	Nematostella vectensis (Starlet sea anemone).	SubName: Full=Predicted protein; (E-value=1e-26)	STX16_MOUSE	Mus musculus (Mouse).	Syntaxin-16 (E-value=4e-26)	KOG0809	SNARE protein TLG2/Syntaxin 16	Intracellular trafficking, secretion, and vesicular transport	CELLULAR PROCESSES AND SIGNALING	COG5325	COG5325	t-SNARE complex subunit, syntaxin [Intracellular trafficking and secretion]	8e-12
GS00974	1	e00974.1	3	1	0.187663	A0RXB5_CENSY	Cenarchaeum symbiosum.	SubName: Full=Permease; (E-value=4e-07)
GS00975	1	e00975.1	2	2	0.500244							KOG0027	Calmodulin and related proteins (EF-Hand superfamily)	Signal transduction mechanisms	CELLULAR PROCESSES AND SIGNALING	cd00051	EFh	EF-hand, calcium binding motif; A diverse superfamily of calcium sensors and calcium signal modulators; most examples in this alignment model have 2 a ...	3e-07
GS00976	1	e00976.1	2	1	0.312695	B9W8N5_CANDC	Candida dubliniensis (strain CD36 / CBS 7987 / NCPF 3949 / NRRL Y-17841) (Yeast).	SubName: Full=Vacuolar H+/Ca2+ exchanger, putative; (E-value=2e-35)	VCX1_YEAST	Saccharomyces cerevisiae (Baker's yeast).	Vacuolar calcium ion transporter (Vacuolar Ca(2+)/H(+) exchanger) (High copy number undoes manganese protein 1) (Manganese resistance 1 protein) (E-value=3e-31)	KOG1397	Ca2+/H+ antiporter VCX1 and related proteins	Inorganic ion transport and metabolism	METABOLISM	COG0387	ChaA	Ca2+/H+ antiporter [Inorganic ion transport and metabolism]	8e-29
GS00977	1	e00977.1	6	4	0.274708	B6P7T1_BRAFL	Branchiostoma floridae (Florida lancelet) (Amphioxus).	SubName: Full=Putative uncharacterized protein; (E-value=9e-55)	PSB1_ARATH	Arabidopsis thaliana (Mouse-ear cress).	Proteasome subunit beta type-1 (EC 3.4.25.1) (Proteasome subunit beta type-6) (20S proteasome beta subunit F-1) (TAS-G39.20) (TAS-F22/FAFP98) (Proteasome component C5) (E-value=1e-52)	KOG0179	20S proteasome, regulatory subunit beta type PSMB1/PRE7	Posttranslational modification, protein turnover, chaperones	CELLULAR PROCESSES AND SIGNALING	cd03757	proteasome_beta_type_1	proteasome beta type-1 subunit. The 20S proteasome, multisubunit proteolytic complex, is the central enzyme of nonlysosomal protein degradation in bot ...	1e-75
GS00978	1	e00978.1	5	0	0.0156494
GS00979	1	e00979.1	0	3	0.0624349
GS00980	1	e00980.1	1	1	0.500195
GS00981	1	e00981.1	3	0	0.0625652	A8J063_CHLRE	Chlamydomonas reinhardtii.	SubName: Full=Dynein heavy chain 2; (E-value=e-108)	DYH1_RAT	Rattus norvegicus (Rat).	Dynein heavy chain 1, axonemal (Axonemal beta dynein heavy chain 1) (Ciliary dynein heavy chain 1) (E-value=e-106)					pfam03028	Dynein_heavy	Dynein heavy chain. This family represents the C-terminal region of dynein heavy chain. The chain also contains ATPase activity and microtubule bindin ...	6e-92
GS00982	1	e00982.1	1	2	0.312305	B7FYD5_PHATR	Phaeodactylum tricornutum CCAP 1055/1.	SubName: Full=Predicted protein; Flags: Fragment; (E-value=1e-60)	HO1_SYNY3	Synechocystis sp. (strain PCC 6803).	Heme oxygenase 1 (EC 1.14.99.3) (E-value=5e-47)	KOG4480	Heme oxygenase	Inorganic ion transport and metabolism	METABOLISM	CHL00168	pbsA	heme oxygenase; Provisional	3e-56
GS00983	3	e00983.1 e00983.2 e00983.3	2	3	0.343506	A9TF08_PHYPA	Physcomitrella patens subsp. patens.	SubName: Full=Predicted protein; (E-value=e-157)	CD48A_ARATH	Arabidopsis thaliana (Mouse-ear cress).	Cell division control protein 48 homolog A (AtCDC48a) (E-value=e-156)	KOG0730	AAA+-type ATPase	Posttranslational modification, protein turnover, chaperones	CELLULAR PROCESSES AND SIGNALING	PRK03992	PRK03992	proteasome-activating nucleotidase; Provisional	9e-40
GS00984	1	e00984.1	8	0	0.00195771
GS00985	1	e00985.1	6	0	0.00782676	B8BTM9_THAPS	Thalassiosira pseudonana CCMP1335.	SubName: Full=Putative uncharacterized protein; (E-value=4e-26)	PTHD2_MOUSE	Mus musculus (Mouse).	Patched domain-containing protein 2 (RND-type protein RNDEu-2) (E-value=2e-08)	KOG1934	Predicted membrane protein (patched superfamily)	General function prediction only	POORLY CHARACTERIZED	COG1033	COG1033	Predicted exporters of the RND superfamily [General function prediction only]	1e-06
GS00986	1	e00986.1	2	1	0.312695	B7IA70_ACIB5	Acinetobacter baumannii (strain AB0057).	SubName: Full=Acyl-CoA dehydrogenase; (E-value=e-116)	ACDB_BACSU	Bacillus subtilis.	Acyl-CoA dehydrogenase (EC 1.3.99.-) (E-value=8e-24)	KOG0139	Short-chain acyl-CoA dehydrogenase	Lipid transport and metabolism	METABOLISM	cd01153	ACAD_fadE5	Putative acyl-CoA dehydrogenase (ACAD). Mitochondrial acyl-CoA dehydrogenases (ACAD) catalyze the alpha,beta dehydrogenation of the corresponding tran ...	7e-95
GS00987	1	e00987.1	2	1	0.312695											pfam00240	ubiquitin	Ubiquitin family. This family contains a number of ubiquitin-like proteins: SUMO (smt3 homologue), Nedd8, Elongin B, Rub1, and Parkin. A number of the ...	1e-07
GS00988	3	e00988.1 e00988.2 e00988.3	5	6	0.386854	B5YNC1_THAPS	Thalassiosira pseudonana CCMP1335.	SubName: Full=Possible transporter; Flags: Fragment; (E-value=9e-39)	MFSD5_XENTR	Xenopus tropicalis (Western clawed frog) (Silurana tropicalis).	Major facilitator superfamily domain-containing protein 5 (E-value=5e-18)	KOG4332	Predicted sugar transporter	Carbohydrate transport and metabolism	METABOLISM	pfam05631	DUF791	Protein of unknown function (DUF791). This family consists of several eukaryotic proteins of unknown function.	5e-26
GS00989	1	e00989.1	9	8	0.4077
GS00990	1	e00990.1	2	5	0.14436	C1E4N7_9CHLO	Micromonas sp. RCC299.	SubName: Full=Predicted protein; (E-value=7e-34)				KOG1623	Multitransmembrane protein	General function prediction only	POORLY CHARACTERIZED	pfam03083	MtN3_slv	MtN3/saliva family. This family includes proteins such as drosophila saliva, MtN3 involved in root nodule development and a protein involved in activa ...	6e-10
GS00991	1	e00991.1	0	2	0.124902
GS00992	3	e00992.1 e00992.2 e00992.3	7	0	0.0039144
GS00993	1	e00993.1	4	8	0.133218	B8LE55_THAPS	Thalassiosira pseudonana CCMP1335.	SubName: Full=Predicted protein; (E-value=4e-65)	GLRX2_ECOLI	Escherichia coli (strain K12).	Glutaredoxin-2 (Grx2) (E-value=6e-17)					PRK10387	PRK10387	glutaredoxin 2; Provisional	1e-43
GS00994	1	e00994.1	4	5	0.376633	B9W7K4_CANDC	Candida dubliniensis (strain CD36 / CBS 7987 / NCPF 3949 / NRRL Y-17841) (Yeast).	SubName: Full=Heat shock protein, putative; (E-value=5e-75)	HSP72_CANAL	Candida albicans (Yeast).	Heat shock protein SSA2 (E-value=4e-75)	KOG0100	Molecular chaperones GRP78/BiP/KAR2, HSP70 superfamily	Posttranslational modification, protein turnover, chaperones	CELLULAR PROCESSES AND SIGNALING	pfam00012	HSP70	Hsp70 protein. Hsp70 chaperones help to fold many proteins. Hsp70 assisted folding involves repeated cycles of substrate binding and release. Hsp70 ac ...	4e-74
GS00995	1	e00995.1	5	0	0.0156494
GS00996	1	e00996.1	3	2	0.343994
GS00997	1	e00997.1	0	2	0.124902	A4RSX8_OSTLU	Ostreococcus lucimarinus (strain CCE9901).	SubName: Full=High affinity phosphate transporter, probable; (E-value=1e-52)	S20AA_DANRE	Danio rerio (Zebrafish) (Brachydanio rerio).	Sodium-dependent phosphate transporter 1-A (Solute carrier family 20 member 1-A) (E-value=2e-33)	KOG2493	Na+/Pi symporter	Inorganic ion transport and metabolism	METABOLISM	pfam01384	PHO4	Phosphate transporter family. This family includes PHO-4 from Neurospora crassa which is a is a Na(+)-phosphate symporter. This family also contains t ...	5e-32
GS00998	1	e00998.1	2	0	0.125098
GS00999	5	e00999.1 e00999.2 e00999.3 e00999.4 e00999.5	7	6	0.395646	B7FQ64_PHATR	Phaeodactylum tricornutum CCAP 1055/1.	SubName: Full=Predicted protein; (E-value=2e-35)	VAM7B_DICDI	Dictyostelium discoideum (Slime mold).	Vesicle-associated membrane protein 7B (E-value=2e-33)	KOG0859	Synaptobrevin/VAMP-like protein	Intracellular trafficking, secretion, and vesicular transport	CELLULAR PROCESSES AND SIGNALING	pfam00957	Synaptobrevin	Synaptobrevin.	2e-13
GS01000	3	e01000.1 e01000.2 e01000.3	5	3	0.254163	B7G1E6_PHATR	Phaeodactylum tricornutum CCAP 1055/1.	SubName: Full=Predicted protein; Flags: Fragment; (E-value=7e-63)	CBBYP_RALEH	Ralstonia eutropha (strain ATCC 17699 / H16 / DSM 428 / Stanier 337) (Cupriavidus necator (strain ATCC 17699 / H16 / DSM 428 / Stanier 337)).	Protein cbbY, plasmid (E-value=2e-27)	KOG2914	Predicted haloacid-halidohydrolase and related hydrolases	General function prediction only	POORLY CHARACTERIZED	COG0637	COG0637	Predicted phosphatase/phosphohexomutase [General function prediction only]	1e-19
GS01001	3	e01001.1 e01001.2 e01001.3	6	3	0.172089							KOG3704	Heparan sulfate D-glucosaminyl 3-O-sulfotransferase	Posttranslational modification, protein turnover, chaperones	CELLULAR PROCESSES AND SIGNALING
GS01002	2	e01002.1 e01002.2	3	3	0.500285	B9I4W2_POPTR	Populus trichocarpa (Western balsam poplar) (Populus balsamifera subsp. trichocarpa).	SubName: Full=Predicted protein; (E-value=e-117)	POM1_SCHPO	Schizosaccharomyces pombe (Fission yeast).	Dual specificity protein kinase pom1 (EC 2.7.12.1) (E-value=3e-59)	KOG0667	Dual-specificity tyrosine-phosphorylation regulated kinase	General function prediction only	POORLY CHARACTERIZED	pfam00069	Pkinase	Protein kinase domain.	3e-49
GS01003	1	e01003.1	10	6	0.166424	O22281_ARATH	Arabidopsis thaliana (Mouse-ear cress).	SubName: Full=Putative microfibril-associated protein; SubName: Full=T15F16.8 protein; (E-value=9e-21)	MFAP1_CHICK	Gallus gallus (Chicken).	Microfibrillar-associated protein 1 (Associated microfibril protein) (AMF) (E-value=5e-17)	KOG1425	Microfibrillar-associated protein MFAP1	Cytoskeleton	CELLULAR PROCESSES AND SIGNALING	pfam06991	MFAP1_C	Micro-fibrillar-associated protein 1 C-terminus. This family represents the C-terminus (approximately 300 residues) of eukaryotic micro-fibrillar-asso ...	7e-23
GS01004	1	e01004.1	5	8	0.211689
GS01005	1	e01005.1	1	1	0.500195	A9SKA7_PHYPA	Physcomitrella patens subsp. patens.	SubName: Full=Predicted protein; (E-value=7e-63)	STK38_PONAB	Pongo abelii (Sumatran orangutan).	Serine/threonine-protein kinase 38 (EC 2.7.11.1) (E-value=2e-57)	KOG0605	NDR and related serine/threonine kinases	General function prediction only	POORLY CHARACTERIZED	cd05573	STKc_ROCK_NDR_like	STKc_ROCK_NDR_like: Serine/Threonine Kinases (STKs), Rho-associated coiled-coil containing protein kinase (ROCK) and Nuclear Dbf2-Related (NDR)-like k ...	5e-68
GS01006	2	e01006.1 e01006.2	3	4	0.362996	C0GHD3_9FIRM	Dethiobacter alkaliphilus AHT 1.	RecName: Full=Pyruvate kinase; EC=2.7.1.40; Flags: Precursor; (E-value=3e-52)	KPYK_CLOPE	Clostridium perfringens.	Pyruvate kinase (EC 2.7.1.40) (PK) (E-value=1e-48)	KOG2323	Pyruvate kinase	Carbohydrate transport and metabolism	METABOLISM	PRK05826	PRK05826	pyruvate kinase; Provisional	9e-84
GS01007	2	e01007.1 e01007.2	3	4	0.362996
GS01008	2	e01008.1 e01008.2	5	1	0.0625855
GS01009	2	e01009.1 e01009.2	2	3	0.343506	B7GAM7_PHATR	Phaeodactylum tricornutum CCAP 1055/1.	SubName: Full=Predicted protein; (E-value=9e-18)
GS01010	2	e01010.1 e01010.2	2	5	0.14436
GS01011	3	e01011.1 e01011.2 e01011.3	4	0	0.0312907	A9UNI5_MONBE	Monosiga brevicollis (Choanoflagellate).	SubName: Full=Predicted protein; (E-value=4e-10)	UN104_CAEEL	Caenorhabditis elegans.	Kinesin-like protein unc-104 (Uncoordinated protein 104) (E-value=4e-07)	KOG0245	Kinesin-like protein	Cytoskeleton	CELLULAR PROCESSES AND SIGNALING
GS01012	1	e01012.1	4	3	0.363566	B1MTD4_CALMO	Callicebus moloch (Dusky titi monkey).	SubName: Full=PCI domain containing 2 (Predicted); (E-value=2e-50)	PCID2_HUMAN	Homo sapiens (Human).	PCI domain-containing protein 2 (CSN12-like protein) (E-value=2e-50)	KOG2688	Transcription-associated recombination protein - Thp1p	Cell cycle control, cell division, chromosome partitioning	CELLULAR PROCESSES AND SIGNALING	COG5600	COG5600	Transcription-associated recombination protein [DNA replication, recombination, and repair]	3e-39
GS01013	1	e01013.1	4	0	0.0312907
GS01014	1	e01014.1	0	6	0.00779826
GS01015	1	e01015.1	0	3	0.0624349
GS01016	1	e01016.1	2	0	0.125098
GS01017	3	e01017.1 e01017.2 e01017.3	6	4	0.274708
GS01018	2	e01018.1 e01018.2	5	3	0.254163	B7G8G1_PHATR	Phaeodactylum tricornutum CCAP 1055/1.	SubName: Full=Predicted protein; Flags: Fragment; (E-value=1e-98)	SYS_ACICJ	Acidiphilium cryptum (strain JF-5).	Seryl-tRNA synthetase (EC 6.1.1.11) (Seryl-tRNA(Ser/Sec) synthetase) (Serine--tRNA ligase) (SerRS) (E-value=2e-84)	KOG2509	Seryl-tRNA synthetase	Translation, ribosomal structure and biogenesis	INFORMATION STORAGE AND PROCESSING	PRK05431	PRK05431	seryl-tRNA synthetase; Provisional	e-137
GS01019	1	e01019.1	1	2	0.312305	Q0W600_UNCMA	Uncultured methanogenic archaeon RC-I.	SubName: Full=Predicted drug exporter (Acriflavin resistance protein family); (E-value=1e-24)	MMPLC_STRCO	Streptomyces coelicolor.	Putative membrane protein SCO6666 (E-value=1e-15)					COG2409	COG2409	Predicted drug exporters of the RND superfamily [General function prediction only]	1e-17
GS01020	7	e01020.1 e01020.2 e01020.3 e01020.4 e01020.5 e01020.6 e01020.7	11	5	0.0718793	A9U4N4_PHYPA	Physcomitrella patens subsp. patens.	SubName: Full=Predicted protein; (E-value=3e-76)	HSLU_IDILO	Idiomarina loihiensis.	ATP-dependent hsl protease ATP-binding subunit hslU (E-value=7e-73)	KOG0745	Putative ATP-dependent Clp-type protease (AAA+ ATPase superfamily)	Posttranslational modification, protein turnover, chaperones	CELLULAR PROCESSES AND SIGNALING	PRK05201	hslU	ATP-dependent protease ATP-binding subunit; Provisional	e-114
GS01021	3	e01021.1 e01021.2 e01021.3	6	5	0.38756	Q9FEB6_ORYSA	Oryza sativa (Rice).	SubName: Full=26S proteasome ATPase subunit Rpt6; (E-value=e-148)	PRS8_RAT	Rattus norvegicus (Rat).	26S protease regulatory subunit 8 (Proteasome 26S subunit ATPase 5) (Proteasome subunit p45) (p45/SUG) (Thyroid hormone receptor-interacting protein 1) (TRIP1) (E-value=e-143)	KOG0728	26S proteasome regulatory complex, ATPase RPT6	Posttranslational modification, protein turnover, chaperones	CELLULAR PROCESSES AND SIGNALING	COG1222	RPT1	ATP-dependent 26S proteasome regulatory subunit [Posttranslational modification, protein turnover, chaperones]	e-129
GS01022	2	e01022.1 e01022.2	4	7	0.193596											pfam08294	TIM21	TIM21. TIM21 interacts with the outer mitochondrial TOM complex and promotes the insertion of proteins into the inner mitochondrial membrane.	8e-07
GS01023	2	e01023.1 e01023.2	3	1	0.187663	B5Y4X7_PHATR	Phaeodactylum tricornutum CCAP 1055/1.	SubName: Full=Predicted protein; (E-value=1e-38)	M3K7_PONAB	Pongo abelii (Sumatran orangutan).	Mitogen-activated protein kinase kinase kinase 7 (EC 2.7.11.25) (E-value=4e-20)	KOG0192	Tyrosine kinase specific for activated (GTP-bound) p21cdc42Hs	Signal transduction mechanisms	CELLULAR PROCESSES AND SIGNALING	cd00180	S_TKc	Serine/Threonine protein kinases, catalytic domain. Phosphotransferases of the serine or threonine-specific kinase subfamily. The enzymatic activity o ...	6e-29
GS01024	2	e01024.1 e01024.2	0	3	0.0624349
GS01025	1	e01025.1	6	2	0.089972	Q295J6_DROPS	Drosophila pseudoobscura pseudoobscura (Fruit fly).	SubName: Full=GA21750; (E-value=e-130)	AP1M1_HUMAN	Homo sapiens (Human).	AP-1 complex subunit mu-1 (Adaptor-related protein complex 1 mu-1 subunit) (Adaptor protein complex AP-1 mu-1 subunit) (Golgi adaptor HA1/AP1 adaptin mu-1 subunit) (Mu-adaptin 1) (AP-mu chain family member mu1A) (Mu1A-adaptin) (Clathrin assembly protein complex 1 medium chain 1) (Clathrin coat assembly protein AP47) (Clathrin coat-associated protein AP47) (E-value=e-128)	KOG0937	Adaptor complexes medium subunit family	Intracellular trafficking, secretion, and vesicular transport	CELLULAR PROCESSES AND SIGNALING	pfam00928	Adap_comp_sub	Adaptor complexes medium subunit family. This family also contains members which are coatomer subunits.	2e-90
GS01026	1	e01026.1	1	4	0.109253
GS01027	1	e01027.1	2	1	0.312695
GS01028	1	e01028.1	2	0	0.125098
GS01029	3	e01029.1 e01029.2 e01029.3	5	3	0.254163	B2WBX0_PYRTR	Pyrenophora tritici-repentis (strain Pt-1C-BFP) (Wheat tan spot fungus) (Drechslera tritici-repentis).	SubName: Full=Phospho-2-dehydro-3-deoxyheptonate aldolase; (E-value=7e-63)	AROF_NEUCR	Neurospora crassa.	Phospho-2-dehydro-3-deoxyheptonate aldolase (EC 2.5.1.54) (Phospho-2-keto-3-deoxyheptonate aldolase) (3-deoxy-D-arabino-heptulosonate 7-phosphate synthase) (DAHP synthetase) (E-value=4e-57)					COG3200	AroG	3-deoxy-D-arabino-heptulosonate 7-phosphate (DAHP) synthase [Amino acid transport and metabolism]	2e-71
GS01030	2	e01030.1 e01030.2	5	3	0.254163	B5YN67_THAPS	Thalassiosira pseudonana CCMP1335.	SubName: Full=Predicted protein; (E-value=6e-56)
GS01031	2	e01031.1 e01031.2	0	4	0.0312093
GS01032	1	e01032.1	2	0	0.125098
GS01033	1	e01033.1	0	3	0.0624349							KOG0157	Cytochrome P450 CYP4/CYP19/CYP26 subfamilies	Secondary metabolites biosynthesis, transport and catabolism	METABOLISM
GS01034	1	e01034.1	0	2	0.124902
GS01035	2	e01035.1 e01035.2	6	4	0.274708	B3XXH8_9BACT	uncultured bacterium.	SubName: Full=Putative pyrroline-5-carboxylate reductase; (E-value=1e-51)	P5CR_SOYBN	Glycine max (Soybean).	Pyrroline-5-carboxylate reductase (EC 1.5.1.2) (P5C reductase) (P5CR) (E-value=1e-34)	KOG3124	Pyrroline-5-carboxylate reductase	Amino acid transport and metabolism	METABOLISM	PRK11880	PRK11880	pyrroline-5-carboxylate reductase; Reviewed	5e-62
GS01036	2	e01036.1 e01036.2	4	4	0.500321	C0HA09_SALSA	Salmo salar (Atlantic salmon).	SubName: Full=RNA methyltransferase NOL1; (E-value=2e-53)	NOL1_HUMAN	Homo sapiens (Human).	Putative RNA methyltransferase NOL1 (EC 2.1.1.-) (Proliferating-cell nucleolar antigen p120) (Proliferation-associated nucleolar protein p120) (E-value=3e-53)	KOG1122	tRNA and rRNA cytosine-C5-methylase (nucleolar protein NOL1/NOP2)	RNA processing and modification	INFORMATION STORAGE AND PROCESSING	pfam01189	Nol1_Nop2_Fmu	NOL1/NOP2/sun family.	3e-34
GS01037	2	e01037.1 e01037.2	2	1	0.312695	Q2HXJ5_CHRMO	Chrysanthemum morifolium (Florist's daisy) (Dendranthema grandiflorum).	SubName: Full=Violaxanthin deepoxidase; (E-value=9e-47)	VDE_ARATH	Arabidopsis thaliana (Mouse-ear cress).	Violaxanthin de-epoxidase, chloroplast precursor (EC 1.10.99.3) (AtVxDE) (Protein NON-PHOTOCHEMICAL QUENCHING 1) (E-value=2e-44)					pfam07137	VDE	Violaxanthin de-epoxidase (VDE). This family represents a conserved region approximately 150 residues long within plant violaxanthin de-epoxidase (VDE ...	3e-49
GS01038	2	e01038.1 e01038.2	3	0	0.0625652	Q08BM3_DANRE	Danio rerio (Zebrafish) (Brachydanio rerio).	SubName: Full=Zgc:153268; (E-value=2e-13)	DNAJ_DICNV	Dichelobacter nodosus (strain VCS1703A).	Chaperone protein dnaJ (E-value=5e-13)	KOG0715	Molecular chaperone (DnaJ superfamily)	Posttranslational modification, protein turnover, chaperones	CELLULAR PROCESSES AND SIGNALING	pfam00226	DnaJ	DnaJ domain. DnaJ domains (J-domains) are associated with hsp70 heat-shock system and it is thought that this domain mediates the interaction. DnaJ-do ...	3e-21
GS01039	2	e01039.1 e01039.2	1	2	0.312305
GS01040	1	e01040.1	4	4	0.500321	B7FRN6_PHATR	Phaeodactylum tricornutum CCAP 1055/1.	SubName: Full=Predicted protein; (E-value=3e-28)	PGL1B_ARATH	Arabidopsis thaliana (Mouse-ear cress).	PGR5-like protein 1B, chloroplast precursor (E-value=2e-15)
GS01041	1	e01041.1	5	1	0.0625855	A0ZM73_NODSP	Nodularia spumigena CCY 9414.	SubName: Full=Putative uncharacterized protein; (E-value=8e-24)	UBIE_ARTAT	Arthrobacter aurescens (strain TC1).	Menaquinone biosynthesis methyltransferase ubiE (EC 2.1.1.-) (E-value=3e-12)	KOG1540	Ubiquinone biosynthesis methyltransferase COQ5	Coenzyme transport and metabolism	METABOLISM	pfam08241	Methyltransf_11	Methyltransferase domain. Members of this family are SAM dependent methyltransferases.	2e-21
GS01042	1	e01042.1	0	2	0.124902
GS01043	3	e01043.1 e01043.2 e01043.3	8	3	0.0731241	Q01FN5_OSTTA	Ostreococcus tauri.	SubName: Full=Cytochrome P450 (ISS); (E-value=3e-53)	C97B2_SOYBN	Glycine max (Soybean).	Cytochrome P450 97B2 (EC 1.14.-.-) (E-value=4e-47)	KOG0157	Cytochrome P450 CYP4/CYP19/CYP26 subfamilies	Secondary metabolites biosynthesis, transport and catabolism	METABOLISM	pfam00067	p450	Cytochrome P450. Cytochrome P450s are haem-thiolate proteins involved in the oxidative degradation of various compounds. They are particularly well kn ...	2e-32
GS01044	3	e01044.1 e01044.2 e01044.3	2	6	0.0897156	C1EFE8_9CHLO	Micromonas sp. RCC299.	SubName: Full=Predicted protein; (E-value=4e-42)								cd01283	cytidine_deaminase	Cytidine deaminase zinc-binding domain. These enzymes are Zn dependent. The zinc ion in the active site plays a central role in the proposed catalytic ...	2e-06
GS01045	1	e01045.1	4	4	0.500321
GS01046	1	e01046.1	2	0	0.125098	C4D686_9SPHI	Spirosoma linguale DSM 74.	SubName: Full=Beta-galactosidase/beta-glucuronidase; (E-value=2e-51)
GS01047	2	e01047.1 e01047.2	1	3	0.187337	Q7XYJ6_BIGNA	Bigelowiella natans (Pedinomonas minutissima) (Chlorarachnion sp. (strain CCMP621)).	SubName: Full=Ribosomal protein rpS22; Flags: Fragment; (E-value=7e-15)	RR30_SPIOL	Spinacia oleracea (Spinach).	Plastid-specific 30S ribosomal protein 1, chloroplast precursor (PSRP-1) (CS-S5) (CS5) (S22) (Ribosomal protein 1) (E-value=4e-12)					cd00552	RaiA	RaiA ("ribosome-associated inhibitor A", also known as Protein Y (PY), YfiA, and SpotY, is a stress-response protein that binds the ribosomal subunit ...	9e-13
GS01048	1	e01048.1	3	1	0.187663
GS01049	1	e01049.1	6	2	0.089972	C1Z391_PEDHE	Pedobacter heparinus DSM 2366.	SubName: Full=NAD-dependent aldehyde dehydrogenase; (E-value=4e-56)	GAPN_NICPL	Nicotiana plumbaginifolia (Leadwort-leaved tobacco).	NADP-dependent glyceraldehyde-3-phosphate dehydrogenase (EC 1.2.1.9) (Non-phosphorylating glyceraldehyde 3-phosphate dehydrogenase) (Glyceraldehyde-3-phosphate dehydrogenase [NADP+]) (Triosephosphate dehydrogenase) (E-value=6e-19)	KOG2450	Aldehyde dehydrogenase	Energy production and conversion	METABOLISM	pfam00171	Aldedh	Aldehyde dehydrogenase family. This family of dehydrogenases act on aldehyde substrates. Members use NADP as a cofactor. The family includes the follo ...	4e-32
GS01050	1	e01050.1	3	0	0.0625652
GS01051	1	e01051.1	1	1	0.500195	B4MTE3_DROWI	Drosophila willistoni (Fruit fly).	SubName: Full=GK20144; (E-value=4e-34)	HERC2_DROME	Drosophila melanogaster (Fruit fly).	Probable E3 ubiquitin-protein ligase HERC2 (EC 6.3.2.-) (HECT domain and RCC1-like domain-containing protein 2) (E-value=1e-33)	KOG0783	Uncharacterized conserved protein, contains ankyrin and BTB/POZ domains	Function unknown	POORLY CHARACTERIZED	COG5184	ATS1	Alpha-tubulin suppressor and related RCC1 domain-containing proteins [Cell division and chromosome partitioning / Cytoskeleton]	9e-16
GS01052	1	e01052.1	6	4	0.274708
GS01053	1	e01053.1	2	3	0.343506	B7GAC8_PHATR	Phaeodactylum tricornutum CCAP 1055/1.	SubName: Full=Predicted protein; (E-value=1e-09)
GS01054	1	e01054.1	3	0	0.0625652
GS01055	3	e01055.1 e01055.2 e01055.3	2	4	0.226349	B4J414_DROGR	Drosophila grimshawi (Fruit fly) (Idiomyia grimshawi).	RecName: Full=ATP synthase subunit alpha; (E-value=3e-94)	ATPA_CAEEL	Caenorhabditis elegans.	ATP synthase subunit alpha, mitochondrial precursor (E-value=3e-93)	KOG1353	F0F1-type ATP synthase, alpha subunit	Energy production and conversion	METABOLISM	PRK09281	PRK09281	F0F1 ATP synthase subunit alpha; Validated	e-130
GS01056	2	e01056.1 e01056.2	2	2	0.500244
GS01057	2	e01057.1 e01057.2	3	0	0.0625652	A9UYI5_MONBE	Monosiga brevicollis (Choanoflagellate).	SubName: Full=Predicted protein; (E-value=6e-21)
GS01058	1	e01058.1	4	0	0.0312907
GS01059	1	e01059.1	3	1	0.187663
GS01060	1	e01060.1	3	0	0.0625652
GS01061	1	e01061.1	2	0	0.125098
GS01062	1	e01062.1	2	0	0.125098
GS01063	3	e01063.1 e01063.2 e01063.3	6	7	0.394882	Q2IA28_KARMI	Karlodinium micrum (Dinoflagellate).	SubName: Full=Chloroplast light harvesting protein isoform 12; (E-value=4e-71)	FCP_ODOSI	Odontella sinensis (Marine centric diatom).	Fucoxanthin-chlorophyll a-c binding protein, chloroplast precursor (FCP) (E-value=3e-12)					pfam00504	Chloroa_b-bind	Chlorophyll A-B binding protein.	5e-18
GS01064	2	e01064.1 e01064.2	4	2	0.226776
GS01065	2	e01065.1 e01065.2	4	0	0.0312907	B0EQH6_ENTDI	Entamoeba dispar SAW760.	SubName: Full=Putative uncharacterized protein; (E-value=1e-26)
GS01066	1	e01066.1	8	0	0.00195771
GS01067	1	e01067.1	6	0	0.00782676
GS01068	1	e01068.1	1	3	0.187337	C4QMA0_SCHMA	Schistosoma mansoni (Blood fluke).	SubName: Full=Phenylalanyl-tRNA synthetase beta chain, putative; (E-value=3e-62)	SYFB_MOUSE	Mus musculus (Mouse).	Phenylalanyl-tRNA synthetase beta chain (EC 6.1.1.20) (Phenylalanine--tRNA ligase beta chain) (PheRS) (E-value=1e-58)	KOG2472	Phenylalanyl-tRNA synthetase beta subunit	Translation, ribosomal structure and biogenesis	INFORMATION STORAGE AND PROCESSING	PRK09616	pheT	phenylalanyl-tRNA synthetase subunit beta; Reviewed	2e-58
GS01069	1	e01069.1	2	1	0.312695	C1N069_9CHLO	Micromonas pusilla CCMP1545.	SubName: Full=Zinc permease family; (E-value=7e-12)				KOG1558	Fe2+/Zn2+ regulated transporter	Inorganic ion transport and metabolism	METABOLISM	pfam02535	Zip	ZIP Zinc transporter. The ZIP family consists of zinc transport proteins and many putative metal transporters. The main contribution to this family is ...	1e-14
GS01070	1	e01070.1	1	1	0.500195
GS01071	2	e01071.1 e01071.2	5	2	0.144702	B6P6Z7_BRAFL	Branchiostoma floridae (Florida lancelet) (Amphioxus).	SubName: Full=Putative uncharacterized protein; (E-value=2e-52)	CARM1_ORYSJ	Oryza sativa subsp. japonica (Rice).	Probable histone-arginine methyltransferase CARM1 (EC 2.1.1.125) (EC 2.1.1.-) (Protein arginine N-methyltransferase 4) (E-value=4e-52)	KOG1500	Protein arginine N-methyltransferase CARM1	Posttranslational modification, protein turnover, chaperones	CELLULAR PROCESSES AND SIGNALING
GS01072	1	e01072.1	1	2	0.312305	B8LDT0_THAPS	Thalassiosira pseudonana CCMP1335.	SubName: Full=Phosphoglycolate phosphatase; (E-value=1e-96)	PGP_CHICK	Gallus gallus (Chicken).	Phosphoglycolate phosphatase (EC 3.1.3.18) (PGPase) (PGP) (E-value=2e-36)	KOG2882	p-Nitrophenyl phosphatase	Inorganic ion transport and metabolism	METABOLISM	COG0647	NagD	Predicted sugar phosphatases of the HAD superfamily [Carbohydrate transport and metabolism]	4e-44
GS01073	1	e01073.1	4	0	0.0312907							KOG2922	Uncharacterized conserved protein	Function unknown	POORLY CHARACTERIZED	pfam05653	DUF803	Protein of unknown function (DUF803). This family consists of several eukaryotic proteins of unknown function.	1e-07
GS01074	1	e01074.1	0	4	0.0312093	Q1BF55_MYCSS	Mycobacterium sp. (strain MCS).	SubName: Full=Putative uncharacterized protein; (E-value=2e-07)
GS01075	1	e01075.1	3	0	0.0625652	A4HWP8_LEIIN	Leishmania infantum.	SubName: Full=Chromosome 15; Flags: Fragment; (E-value=2e-06)
GS01076	5	e01076.1 e01076.2 e01076.3 e01076.4 e01076.5	4	10	0.0591153	B8LC90_THAPS	Thalassiosira pseudonana CCMP1335.	RecName: Full=Dihydrolipoyl dehydrogenase; EC=1.8.1.4; (E-value=1e-89)	DLDH_SYNY3	Synechocystis sp. (strain PCC 6803).	Dihydrolipoyl dehydrogenase (EC 1.8.1.4) (Dihydrolipoamide dehydrogenase) (LPD) (E3 component of pyruvate complex) (E-value=2e-62)	KOG1335	Dihydrolipoamide dehydrogenase	Energy production and conversion	METABOLISM	PRK06416	PRK06416	dihydrolipoamide dehydrogenase; Reviewed	6e-74
GS01077	3	e01077.1 e01077.2 e01077.3	7	9	0.314143	A8J3L6_CHLRE	Chlamydomonas reinhardtii.	SubName: Full=FKBP-type peptidyl-prolyl cis-trans isomerase; EC=5.2.1.8; (E-value=2e-12)	FKBP4_RHIOR	Rhizopus oryzae (Rhizopus delemar).	FK506-binding protein 4 (EC 5.2.1.8) (Peptidyl-prolyl cis-trans isomerase) (PPIase) (Rotamase) (E-value=5e-07)	KOG0552	FKBP-type peptidyl-prolyl cis-trans isomerase	Posttranslational modification, protein turnover, chaperones	CELLULAR PROCESSES AND SIGNALING	pfam00254	FKBP_C	FKBP-type peptidyl-prolyl cis-trans isomerase.	2e-11
GS01078	1	e01078.1	11	0	0.000244905
GS01079	1	e01079.1	3	2	0.343994
GS01080	1	e01080.1	5	0	0.0156494
GS01081	1	e01081.1	5	0	0.0156494	A0EIF6_PARTE	Paramecium tetraurelia.	SubName: Full=Chromosome undetermined scaffold_99, whole genome shotgun sequence; (E-value=3e-06)				KOG4569	Predicted lipase	Lipid transport and metabolism	METABOLISM	cd00519	Lipase_3	Lipase (class 3). Lipases are esterases that can hydrolyze long-chain acyl-triglycerides into di- and monoglycerides, glycerol, and free fatty acids ...	3e-10
GS01082	1	e01082.1	0	5	0.0156006
GS01083	1	e01083.1	4	0	0.0312907	GLNH_BACSU	Bacillus subtilis.	RecName: Full=ABC transporter glutamine-binding protein glnH; Flags: Precursor; (E-value=1e-09)								pfam00497	SBP_bac_3	Bacterial extracellular solute-binding proteins, family 3.	4e-19
GS01084	1	e01084.1	3	0	0.0625652
GS01085	1	e01085.1	5	0	0.0156494
GS01086	1	e01086.1	2	2	0.500244	Q4A2X9_EHV86	Emiliania huxleyi virus 86 (EhV-86).	SubName: Full=Putative membrane protein; (E-value=4e-10)
GS01087	1	e01087.1	0	4	0.0312093	B7G0J9_PHATR	Phaeodactylum tricornutum CCAP 1055/1.	SubName: Full=Predicted protein; (E-value=2e-08)				KOG0715	Molecular chaperone (DnaJ superfamily)	Posttranslational modification, protein turnover, chaperones	CELLULAR PROCESSES AND SIGNALING	pfam00226	DnaJ	DnaJ domain. DnaJ domains (J-domains) are associated with hsp70 heat-shock system and it is thought that this domain mediates the interaction. DnaJ-do ...	3e-15
GS01088	1	e01088.1	3	0	0.0625652	B4U0L4_STREM	Streptococcus equi subsp. zooepidemicus (strain MGCS10565).	SubName: Full=Emm-like cell surface protein CspZ.2; (E-value=1e-06)
GS01089	2	e01089.1 e01089.2	0	3	0.0624349
GS01090	2	e01090.1 e01090.2	1	8	0.0107193	Q099C5_STIAU	Stigmatella aurantiaca DW4/3-1.	SubName: Full=ABC transporter; (E-value=1e-87)	YJJK_SHIFL	Shigella flexneri.	Uncharacterized ABC transporter ATP-binding protein yjjK (E-value=7e-73)	KOG0927	Predicted transporter (ABC superfamily)	General function prediction only	POORLY CHARACTERIZED	PRK11819	PRK11819	putative ABC transporter ATP-binding protein; Reviewed	e-136
GS01091	2	e01091.1 e01091.2	4	3	0.363566							KOG4272	Predicted GTP-binding protein	General function prediction only	POORLY CHARACTERIZED
GS01092	2	e01092.1 e01092.2	1	3	0.187337	B8LE38_THAPS	Thalassiosira pseudonana CCMP1335.	SubName: Full=Predicted protein; (E-value=1e-10)
GS01093	2	e01093.1 e01093.2	2	1	0.312695
GS01094	1	e01094.1	0	2	0.124902
GS01095	4	e01095.1 e01095.2 e01095.3 e01095.4	12	8	0.191984	A9V6S5_MONBE	Monosiga brevicollis (Choanoflagellate).	SubName: Full=Predicted protein; (E-value=8e-19)	MMPLC_STRCO	Streptomyces coelicolor.	Putative membrane protein SCO6666 (E-value=2e-13)					COG2409	COG2409	Predicted drug exporters of the RND superfamily [General function prediction only]	3e-13
GS01096	3	e01096.1 e01096.2 e01096.3	2	4	0.226349
GS01097	3	e01097.1 e01097.2 e01097.3	1	4	0.109253	B7G4C3_PHATR	Phaeodactylum tricornutum CCAP 1055/1.	SubName: Full=Predicted protein; Flags: Fragment; (E-value=4e-59)				KOG1540	Ubiquinone biosynthesis methyltransferase COQ5	Coenzyme transport and metabolism	METABOLISM	pfam08241	Methyltransf_11	Methyltransferase domain. Members of this family are SAM dependent methyltransferases.	9e-10
GS01098	2	e01098.1 e01098.2	2	4	0.226349
GS01099	2	e01099.1 e01099.2	5	1	0.0625855	B7FV10_PHATR	Phaeodactylum tricornutum CCAP 1055/1.	SubName: Full=1-hydroxy-2-methyl-2-(E)-butenyl-4-diphosphate synthase; (E-value=3e-59)	ISPG_LEPIN	Leptospira interrogans.	4-hydroxy-3-methylbut-2-en-1-yl diphosphate synthase (EC 1.17.4.3) (1-hydroxy-2-methyl-2-(E)-butenyl 4-diphosphate synthase) (E-value=3e-41)					PRK00694	PRK00694	4-hydroxy-3-methylbut-2-en-1-yl diphosphate synthase; Validated	4e-46
GS01100	2	e01100.1 e01100.2	4	1	0.109497	C1EGE6_9CHLO	Micromonas sp. RCC299.	SubName: Full=Predicted protein; (E-value=1e-16)
GS01101	2	e01101.1 e01101.2	4	0	0.0312907	Q8QG67_CHICK	Gallus gallus (Chicken).	RecName: Full=Glutathione peroxidase; (E-value=3e-30)	GPX42_RAT	Rattus norvegicus (Rat).	Phospholipid hydroperoxide glutathione peroxidase, nuclear (EC 1.11.1.12) (GPX-4) (E-value=6e-29)	KOG1651	Glutathione peroxidase	Posttranslational modification, protein turnover, chaperones	CELLULAR PROCESSES AND SIGNALING	cd00340	GSH_Peroxidase	Glutathione (GSH) peroxidase family; tetrameric selenoenzymes that catalyze the reduction of a variety of hydroperoxides including lipid peroxidases, ...	2e-31
GS01102	1	e01102.1	7	5	0.290855	B8BQI4_THAPS	Thalassiosira pseudonana CCMP1335.	SubName: Full=Aldose-1-epimerase; Flags: Fragment; (E-value=7e-66)	AAPC_CENCI	Cenchrus ciliaris (Buffelgrass) (Pennisetum ciliare).	Putative apospory-associated protein C (E-value=2e-29)	KOG1594	Uncharacterized enzymes related to aldose 1-epimerase	Carbohydrate transport and metabolism	METABOLISM	pfam01263	Aldose_epim	Aldose 1-epimerase.	2e-33
GS01103	1	e01103.1	3	0	0.0625652
GS01104	1	e01104.1	3	0	0.0625652
GS01105	1	e01105.1	1	1	0.500195	B7G1B1_PHATR	Phaeodactylum tricornutum CCAP 1055/1.	SubName: Full=Predicted protein; (E-value=2e-62)	RF3_ACAM1	Acaryochloris marina (strain MBIC 11017).	Peptide chain release factor 3 (RF-3) (E-value=4e-57)					PRK00741	prfC	peptide chain release factor 3; Provisional	2e-79
GS01106	6	e01106.1 e01106.2 e01106.3 e01106.4 e01106.5 e01106.6	6	2	0.089972	A7NW22_VITVI	Vitis vinifera (Grape).	SubName: Full=Chromosome chr5 scaffold_2, whole genome shotgun sequence; (E-value=e-152)	PRS6A_ARATH	Arabidopsis thaliana (Mouse-ear cress).	26S protease regulatory subunit 6A homolog (TAT-binding protein homolog 1) (TBP-1) (E-value=e-151)	KOG0652	26S proteasome regulatory complex, ATPase RPT5	Posttranslational modification, protein turnover, chaperones	CELLULAR PROCESSES AND SIGNALING	COG1222	RPT1	ATP-dependent 26S proteasome regulatory subunit [Posttranslational modification, protein turnover, chaperones]	e-131
GS01107	3	e01107.1 e01107.2 e01107.3	6	3	0.172089
GS01108	1	e01108.1	2	3	0.343506	B6NSF3_BRAFL	Branchiostoma floridae (Florida lancelet) (Amphioxus).	SubName: Full=Putative uncharacterized protein; (E-value=6e-94)	SYTC_MOUSE	Mus musculus (Mouse).	Threonyl-tRNA synthetase, cytoplasmic (EC 6.1.1.3) (Threonine--tRNA ligase) (ThrRS) (E-value=5e-89)	KOG1637	Threonyl-tRNA synthetase	Translation, ribosomal structure and biogenesis	INFORMATION STORAGE AND PROCESSING	PRK00413	thrS	threonyl-tRNA synthetase; Reviewed	8e-99
GS01109	1	e01109.1	3	2	0.343994	B6N2Q1_BRAFL	Branchiostoma floridae (Florida lancelet) (Amphioxus).	SubName: Full=Putative uncharacterized protein; (E-value=2e-60)	PRP2A_ORYSJ	Oryza sativa subsp. japonica (Rice).	Poly [ADP-ribose] polymerase 2-A (EC 2.4.2.30) (PARP-2-A) (ADPRT 2-A) (NAD(+) ADP-ribosyltransferase 2-A) (Poly[ADP-ribose] synthetase 2-A) (E-value=1e-55)	KOG1037	NAD+ ADP-ribosyltransferase Parp, required for poly-ADP ribosylation of nuclear proteins	Transcription	INFORMATION STORAGE AND PROCESSING	cd01437	parp_like	Poly(ADP-ribose) polymerase (parp) catalytic domain catalyses the covalent attachment of ADP-ribose units from NAD+ to itself and to a limited number ...	1e-69
GS01110	1	e01110.1	0	3	0.0624349	B3SD70_TRIAD	Trichoplax adhaerens.	SubName: Full=Putative uncharacterized protein; Flags: Fragment; (E-value=1e-24)	YIPF5_DICDI	Dictyostelium discoideum (Slime mold).	Protein YIPF5 homolog (E-value=2e-24)	KOG3103	Rab GTPase interacting factor, Golgi membrane protein	Intracellular trafficking, secretion, and vesicular transport	CELLULAR PROCESSES AND SIGNALING	COG5080	YIP1	Rab GTPase interacting factor, Golgi membrane protein [Intracellular trafficking and secretion]	2e-12
GS01111	1	e01111.1	3	0	0.0625652
GS01112	1	e01112.1	6	2	0.089972	A9UYY8_MONBE	Monosiga brevicollis (Choanoflagellate).	SubName: Full=Predicted protein; (E-value=2e-30)	AGAL_CYATE	Cyamopsis tetragonoloba (Guar) (Cluster bean).	Alpha-galactosidase precursor (EC 3.2.1.22) (Alpha-D-galactoside galactohydrolase) (Melibiase) (E-value=7e-20)	KOG2366	Alpha-D-galactosidase (melibiase)	Carbohydrate transport and metabolism	METABOLISM
GS01113	1	e01113.1	5	6	0.386854	Q68ER8_XENTR	Xenopus tropicalis (Western clawed frog) (Silurana tropicalis).	SubName: Full=MGC89305 protein; SubName: Full=Ribosomal protein S2; (E-value=1e-79)	RS2_URECA	Urechis caupo (Innkeeper worm) (Spoonworm).	40S ribosomal protein S2 (E-value=5e-79)	KOG0877	40S ribosomal protein S2/30S ribosomal protein S5	Translation, ribosomal structure and biogenesis	INFORMATION STORAGE AND PROCESSING	PRK04044	rps5p	30S ribosomal protein S5P; Reviewed	9e-56
GS01114	2	e01114.1 e01114.2	12	5	0.048237
GS01115	2	e01115.1 e01115.2	10	4	0.0593541	Q5ENV2_ISOGA	Isochrysis galbana.	SubName: Full=Adenylate kinase; Flags: Fragment; (E-value=2e-80)	KAD2_ORYSJ	Oryza sativa subsp. japonica (Rice).	Adenylate kinase B (EC 2.7.4.3) (AK B) (ATP-AMP transphosphorylase B) (E-value=5e-73)	KOG3078	Adenylate kinase	Nucleotide transport and metabolism	METABOLISM	PRK00279	adk	adenylate kinase; Reviewed	3e-87
GS01116	2	e01116.1 e01116.2	0	4	0.0312093
GS01117	1	e01117.1	3	1	0.187663	Q5GVL7_XANOR	Xanthomonas oryzae pv. oryzae.	SubName: Full=Prolyl oligopeptidase; (E-value=e-108)	Y4NA_RHISN	Rhizobium sp. (strain NGR234).	Uncharacterized peptidase y4nA (EC 3.4.21.-) (E-value=3e-78)	KOG2237	Predicted serine protease	Posttranslational modification, protein turnover, chaperones	CELLULAR PROCESSES AND SIGNALING	COG1505	COG1505	Serine proteases of the peptidase family S9A [Amino acid transport and metabolism]	2e-96
GS01118	1	e01118.1	5	3	0.254163
GS01119	1	e01119.1	4	2	0.226776
GS01120	1	e01120.1	2	0	0.125098
GS01121	4	e01121.1 e01121.2 e01121.3 e01121.4	9	15	0.114508	B7G188_PHATR	Phaeodactylum tricornutum CCAP 1055/1.	SubName: Full=Electron carrier protein; (E-value=4e-26)
GS01122	1	e01122.1	3	2	0.343994	A3F510_TAEAS	Taenia asiatica (Asian tapeworm).	SubName: Full=Polyubiquitin; Flags: Fragment; (E-value=7e-79)	UBIQ_STRPU	Strongylocentrotus purpuratus (Purple sea urchin).	Ubiquitin (E-value=2e-34)	KOG0003	Ubiquitin/60s ribosomal protein L40 fusion	Translation, ribosomal structure and biogenesis	INFORMATION STORAGE AND PROCESSING	cd01803	Ubiquitin	Ubiquitin (includes Ubq/RPL40e and Ubq/RPS27a fusions as well as homopolymeric multiubiquitin protein chains)	4e-37
GS01123	1	e01123.1	6	2	0.089972
GS01124	1	e01124.1	2	0	0.125098	B7G0Z3_PHATR	Phaeodactylum tricornutum CCAP 1055/1.	SubName: Full=Predicted protein; (E-value=2e-36)	YU88_ARATH	Arabidopsis thaliana (Mouse-ear cress).	UPF0187 protein At3g61320, chloroplast precursor (E-value=5e-28)					pfam05249	UPF0187	Uncharacterised protein family (UPF0187). This family of proteins is functionally uncharacterised.	2e-42
GS01125	1	e01125.1	1	1	0.500195
GS01126	2	e01126.1 e01126.2	3	1	0.187663	B7FQV1_PHATR	Phaeodactylum tricornutum CCAP 1055/1.	SubName: Full=Predicted protein; (E-value=5e-69)	KPRS_LEPIN	Leptospira interrogans.	Ribose-phosphate pyrophosphokinase (EC 2.7.6.1) (RPPK) (Phosphoribosyl pyrophosphate synthetase) (P-Rib-PP synthetase) (PRPP synthetase) (E-value=2e-48)	KOG1448	Ribose-phosphate pyrophosphokinase	Nucleotide transport and metabolism	METABOLISM	COG0462	PrsA	Phosphoribosylpyrophosphate synthetase [Nucleotide transport and metabolism / Amino acid transport and metabolism]	2e-65
GS01127	1	e01127.1	4	5	0.376633	B7FT47_PHATR	Phaeodactylum tricornutum CCAP 1055/1.	SubName: Full=Predicted protein; (E-value=4e-06)
GS01128	4	e01128.1 e01128.2 e01128.3 e01128.4	9	6	0.227568
GS01129	1	e01129.1	5	0	0.0156494
GS01130	1	e01130.1	0	3	0.0624349	B9S8W7_RICCO	Ricinus communis (Castor bean).	SubName: Full=Adenosine diphosphatase, putative; EC=3.6.1.5; (E-value=4e-14)	ENTP1_MOUSE	Mus musculus (Mouse).	Ectonucleoside triphosphate diphosphohydrolase 1 (EC 3.6.1.5) (NTPDase 1) (Ecto-ATP diphosphohydrolase) (ATPDase) (Lymphoid cell activation antigen) (Ecto-apyrase) (CD39 antigen) (E-value=8e-10)	KOG1386	Nucleoside phosphatase	Nucleotide transport and metabolism	METABOLISM	pfam01150	GDA1_CD39	GDA1/CD39 (nucleoside phosphatase) family.	2e-14
GS01131	1	e01131.1	1	1	0.500195	Q7PY77_ANOGA	Anopheles gambiae (African malaria mosquito).	SubName: Full=AGAP001783-PA; Flags: Fragment; (E-value=e-110)	KATL1_HUMAN	Homo sapiens (Human).	Katanin p60 ATPase-containing subunit A-like 1 (EC 3.6.4.3) (Katanin p60 subunit A-like 1) (p60 katanin-like 1) (E-value=e-106)	KOG0738	AAA+-type ATPase	Posttranslational modification, protein turnover, chaperones	CELLULAR PROCESSES AND SIGNALING	COG0464	SpoVK	ATPases of the AAA+ class [Posttranslational modification, protein turnover, chaperones]	7e-51
GS01132	1	e01132.1	6	5	0.38756	B0G147_DICDI	Dictyostelium discoideum (Slime mold).	SubName: Full=Calcium-binding EF-hand domain-containing protein; (E-value=4e-30)	DCNL4_MOUSE	Mus musculus (Mouse).	DCN1-like protein 4 (Defective in cullin neddylation protein 1-like protein 4) (DCUN1 domain-containing protein 4) (E-value=4e-28)	KOG3077	Uncharacterized conserved protein	Function unknown	POORLY CHARACTERIZED	pfam03556	DUF298	Domain of unknown function (DUF298). Members of this family contain a basic helix-loop-helix leucine zipper motif. This domain is implicated in some a ...	3e-19
GS01133	1	e01133.1	9	0	0.00097911
GS01134	1	e01134.1	4	0	0.0312907
GS01135	1	e01135.1	2	0	0.125098	C1N0A1_9CHLO	Micromonas pusilla CCMP1545.	SubName: Full=Predicted protein; (E-value=1e-07)
GS01136	2	e01136.1 e01136.2	4	0	0.0312907
GS01137	1	e01137.1	1	4	0.109253
GS01138	1	e01138.1	4	0	0.0312907
GS01139	1	e01139.1	1	3	0.187337	A8J6K9_CHLRE	Chlamydomonas reinhardtii.	RecName: Full=Proteasome subunit alpha type; EC=3.4.25.1; (E-value=6e-75)	PSA5_ORYSJ	Oryza sativa subsp. japonica (Rice).	Proteasome subunit alpha type-5 (EC 3.4.25.1) (20S proteasome alpha subunit E) (20S proteasome subunit alpha-5) (E-value=3e-72)	KOG0176	20S proteasome, regulatory subunit alpha type PSMA5/PUP2	Posttranslational modification, protein turnover, chaperones	CELLULAR PROCESSES AND SIGNALING	cd03753	proteasome_alpha_type_5	proteasome_alpha_type_5. The 20S proteasome, multisubunit proteolytic complex, is the central enzyme of nonlysosomal protein degradation in both the c ...	5e-83
GS01140	1	e01140.1	2	0	0.125098
GS01141	2	e01141.1 e01141.2	6	0	0.00782676	B9MWS3_POPTR	Populus trichocarpa (Western balsam poplar) (Populus balsamifera subsp. trichocarpa).	SubName: Full=Predicted protein; (E-value=e-104)	TM9S2_RAT	Rattus norvegicus (Rat).	Transmembrane 9 superfamily member 2 precursor (E-value=7e-84)	KOG1278	Endosomal membrane proteins, EMP70	Intracellular trafficking, secretion, and vesicular transport	CELLULAR PROCESSES AND SIGNALING	pfam02990	EMP70	Endomembrane protein 70.	9e-78
GS01142	2	e01142.1 e01142.2	0	3	0.0624349
GS01143	1	e01143.1	5	4	0.377274	B8BQL7_THAPS	Thalassiosira pseudonana CCMP1335.	SubName: Full=Putative uncharacterized protein; (E-value=1e-89)	MET3_PHANO	Phaeosphaeria nodorum (Septoria nodorum).	Sulfate adenylyltransferase (EC 2.7.7.4) (Sulfate adenylate transferase) (SAT) (ATP-sulfurylase) (E-value=1e-39)	KOG0636	ATP sulfurylase (sulfate adenylyltransferase)	Inorganic ion transport and metabolism	METABOLISM	pfam01747	ATP-sulfurylase	ATP-sulfurylase. This family consists of ATP-sulfurylase or sulfate adenylyltransferase EC:2.7.7.4 some of which are part of a bifunctional polypeptid ...	9e-63
GS01144	1	e01144.1	4	1	0.109497	B6NJ34_BRAFL	Branchiostoma floridae (Florida lancelet) (Amphioxus).	SubName: Full=Putative uncharacterized protein; Flags: Fragment; (E-value=5e-29)	NUDT8_ARATH	Arabidopsis thaliana (Mouse-ear cress).	Nudix hydrolase 8 (EC 3.6.1.-) (AtNUDT8) (E-value=3e-19)	KOG0648	Predicted NUDIX hydrolase FGF-2 and related proteins	Signal transduction mechanisms	CELLULAR PROCESSES AND SIGNALING	cd04670	Nudix_Hydrolase_12	Members of the Nudix hydrolase superfamily catalyze the hydrolysis of NUcleoside DIphosphates linked to other moieties, X. Enzymes belonging to this s ...	9e-24
GS01145	1	e01145.1	2	0	0.125098
GS01146	2	e01146.1 e01146.2	0	6	0.00779826
GS01147	1	e01147.1	5	7	0.2902
GS01148	1	e01148.1	4	7	0.193596	A9U2Z8_PHYPA	Physcomitrella patens subsp. patens.	SubName: Full=Predicted protein; (E-value=2e-19)	AHSA2_BOVIN	Bos taurus (Bovine).	Activator of 90 kDa heat shock protein ATPase homolog 2 (E-value=7e-14)	KOG2936	Uncharacterized conserved protein	Function unknown	POORLY CHARACTERIZED	pfam09229	Aha1_N	Activator of Hsp90 ATPase, N-terminal. Members of this family, which are predominantly found in the protein 'Activator of Hsp90 ATPase' adopt a second ...	2e-22
GS01149	1	e01149.1	0	5	0.0156006	C1EBL4_9CHLO	Micromonas sp. RCC299.	SubName: Full=ABC transporter; (E-value=5e-92)	ELF1_SCHPO	Schizosaccharomyces pombe (Fission yeast).	mRNA export factor elf1 (E-value=9e-54)	KOG0062	ATPase component of ABC transporters with duplicated ATPase domains/Translation elongation factor EF-3b	Amino acid transport and metabolism	METABOLISM	COG0488	Uup	ATPase components of ABC transporters with duplicated ATPase domains [General function prediction only]	1e-27
GS01150	1	e01150.1	0	4	0.0312093	Q4DV75_TRYCR	Trypanosoma cruzi.	SubName: Full=Cysteine protease, putative; (E-value=9e-18)	CPGP1_ZINOF	Zingiber officinale (Ginger).	Zingipain-1 (EC 3.4.22.67) (Cysteine proteinase GP-I) (E-value=4e-07)	KOG1543	Cysteine proteinase Cathepsin L	Posttranslational modification, protein turnover, chaperones	CELLULAR PROCESSES AND SIGNALING	cd02248	Peptidase_C1A	Peptidase C1A subfamily (MEROPS database nomenclature); composed of cysteine peptidases (CPs) similar to papain, including the mammalian CPs (cathepsi ...	2e-22
GS01151	1	e01151.1	1	1	0.500195	Q0MYV0_EMIHU	Emiliania huxleyi.	SubName: Full=Putative uncharacterized protein; (E-value=0.0)
GS01152	3	e01152.1 e01152.2 e01152.3	6	4	0.274708	Q9LJU2_ARATH	Arabidopsis thaliana (Mouse-ear cress).	SubName: Full=AT3g20560/K10D20_9; SubName: Full=Emb|CAB38838.1; (E-value=1e-36)	ERGI1_MOUSE	Mus musculus (Mouse).	Endoplasmic reticulum-Golgi intermediate compartment protein 1 (ER-Golgi intermediate compartment 32 kDa protein) (ERGIC-32) (E-value=1e-11)	KOG2667	COPII vesicle protein	Intracellular trafficking, secretion, and vesicular transport	CELLULAR PROCESSES AND SIGNALING	cd02961	PDI_a_family	Protein Disulfide Isomerase (PDIa) family, redox active TRX domains; composed of eukaryotic proteins involved in oxidative protein folding in the endo ...	2e-20
GS01153	2	e01153.1 e01153.2	1	4	0.109253
GS01154	1	e01154.1	8	2	0.0327779	Q2GYB1_CHAGB	Chaetomium globosum (Soil fungus).	RecName: Full=Ubiquitin carrier protein; EC=6.3.2.-; (E-value=2e-30)	UBC9_SCHPO	Schizosaccharomyces pombe (Fission yeast).	SUMO-conjugating enzyme ubc9 (EC 6.3.2.-) (Ubiquitin-conjugating enzyme E2-18 kDa) (Ubiquitin-protein ligase hus5) (Ubiquitin carrier protein hus5) (SUMO protein ligase) (Ubiquitin carrier protein 9) (E-value=9e-30)	KOG0424	Ubiquitin-protein ligase	Posttranslational modification, protein turnover, chaperones	CELLULAR PROCESSES AND SIGNALING	pfam00179	UQ_con	Ubiquitin-conjugating enzyme. Proteins destined for proteasome-mediated degradation may be ubiquitinated. Ubiquitination follows conjugation of ubiqui ...	2e-27
GS01155	1	e01155.1	3	0	0.0625652
GS01156	2	e01156.1 e01156.2	9	5	0.151118	B8LC05_THAPS	Thalassiosira pseudonana CCMP1335.	SubName: Full=Putative uncharacterized protein; (E-value=e-129)	DPF6_CAEEL	Caenorhabditis elegans.	Dipeptidyl peptidase family member 6 (EC 3.4.14.-) (E-value=4e-68)	KOG2100	Dipeptidyl aminopeptidase	Posttranslational modification, protein turnover, chaperones	CELLULAR PROCESSES AND SIGNALING	COG1506	DAP2	Dipeptidyl aminopeptidases/acylaminoacyl-peptidases [Amino acid transport and metabolism]	8e-58
GS01157	2	e01157.1 e01157.2	7	0	0.0039144
GS01158	2	e01158.1 e01158.2	4	0	0.0312907	A8JE97_CHLRE	Chlamydomonas reinhardtii.	SubName: Full=Predicted protein; (E-value=9e-06)
GS01159	2	e01159.1 e01159.2	1	3	0.187337	A4S8L2_OSTLU	Ostreococcus lucimarinus (strain CCE9901).	SubName: Full=Predicted protein; (E-value=1e-44)	CBBY_RHOCA	Rhodobacter capsulatus (Rhodopseudomonas capsulata).	Protein cbbY (E-value=3e-16)	KOG2914	Predicted haloacid-halidohydrolase and related hydrolases	General function prediction only	POORLY CHARACTERIZED	COG0637	COG0637	Predicted phosphatase/phosphohexomutase [General function prediction only]	2e-19
GS01160	1	e01160.1	5	0	0.0156494	B8CFP9_THAPS	Thalassiosira pseudonana CCMP1335.	SubName: Full=Predicted protein; (E-value=1e-66)	FCP_ODOSI	Odontella sinensis (Marine centric diatom).	Fucoxanthin-chlorophyll a-c binding protein, chloroplast precursor (FCP) (E-value=1e-09)					pfam00504	Chloroa_b-bind	Chlorophyll A-B binding protein.	9e-19
GS01161	1	e01161.1	1	1	0.500195	A9RWT4_PHYPA	Physcomitrella patens subsp. patens.	SubName: Full=Predicted protein; (E-value=e-104)	RAE1L_ARATH	Arabidopsis thaliana (Mouse-ear cress).	Rae1-like protein At1g80670 (E-value=1e-92)	KOG0647	mRNA export protein (contains WD40 repeats)	RNA processing and modification	INFORMATION STORAGE AND PROCESSING	cd00200	WD40	WD40 domain, found in a number of eukaryotic proteins that cover a wide variety of functions including adaptor/regulatory modules in signal transducti ...	2e-27
GS01162	2	e01162.1 e01162.2	1	4	0.109253	B7G8P8_PHATR	Phaeodactylum tricornutum CCAP 1055/1.	SubName: Full=Predicted protein; Flags: Fragment; (E-value=5e-19)				KOG4754	Predicted phosphoglycerate mutase	Carbohydrate transport and metabolism	METABOLISM	pfam00300	PGAM	Phosphoglycerate mutase family. Y019_MYCTU and YK23_YEAST are not included in the Prosite entry. However these sequences are significantly similar and ...	8e-07
GS01163	2	e01163.1 e01163.2	3	3	0.500285
GS01164	1	e01164.1	0	10	0.000486884
GS01165	1	e01165.1	5	0	0.0156494	A9SAS3_PHYPA	Physcomitrella patens subsp. patens.	SubName: Full=Predicted protein; Flags: Fragment; (E-value=3e-17)	Y3414_RALSO	Ralstonia solanacearum (Pseudomonas solanacearum).	UPF0187 protein RSc3414 (E-value=9e-09)					pfam05249	UPF0187	Uncharacterised protein family (UPF0187). This family of proteins is functionally uncharacterised.	2e-17
GS01166	1	e01166.1	0	4	0.0312093
GS01167	1	e01167.1	2	0	0.125098							KOG2922	Uncharacterized conserved protein	Function unknown	POORLY CHARACTERIZED	pfam05653	DUF803	Protein of unknown function (DUF803). This family consists of several eukaryotic proteins of unknown function.	2e-06
GS01168	4	e01168.1 e01168.2 e01168.3 e01168.4	5	6	0.386854	C1MXV1_9CHLO	Micromonas pusilla CCMP1545.	SubName: Full=Predicted protein; (E-value=2e-32)	GAR2_SCHPO	Schizosaccharomyces pombe (Fission yeast).	Protein gar2 (E-value=4e-24)	KOG0123	Polyadenylate-binding protein (RRM superfamily)	RNA processing and modification	INFORMATION STORAGE AND PROCESSING	cd00590	RRM	RRM (RNA recognition motif), also known as RBD (RNA binding domain) or RNP (ribonucleoprotein domain), is a highly abundant domain in eukaryotes found ...	5e-16
GS01169	2	e01169.1 e01169.2	2	2	0.500244	A4SAQ1_OSTLU	Ostreococcus lucimarinus (strain CCE9901).	SubName: Full=Predicted protein; (E-value=3e-07)
GS01170	1	e01170.1	2	2	0.500244
GS01171	1	e01171.1	3	0	0.0625652	DYL4_CHLRE	Chlamydomonas reinhardtii.	RecName: Full=Dynein 14 kDa light chain, flagellar outer arm; (E-value=3e-07)	DYL4_CHLRE	Chlamydomonas reinhardtii.	Dynein 14 kDa light chain, flagellar outer arm (E-value=2e-07)					cd02948	TRX_NDPK	TRX domain, TRX and NDP-kinase (NDPK) fusion protein family; most members of this group are fusion proteins which contain one redox active TRX domain ...	4e-09
GS01172	2	e01172.1 e01172.2	11	8	0.252098	Q2IA74_ISOGA	Isochrysis galbana.	SubName: Full=Chloroplast light harvesting protein isoform 5; (E-value=9e-39)	FCPD_PHATR	Phaeodactylum tricornutum.	Fucoxanthin-chlorophyll a-c binding protein D, chloroplast precursor (E-value=5e-10)					pfam00504	Chloroa_b-bind	Chlorophyll A-B binding protein.	3e-15
GS01173	2	e01173.1 e01173.2	3	0	0.0625652	B8BXC3_THAPS	Thalassiosira pseudonana CCMP1335.	SubName: Full=Predicted protein; (E-value=1e-47)								pfam10009	DUF2252	Uncharacterized protein conserved in bacteria (DUF2252). This domain, found in various hypothetical bacterial proteins, has no known function.	3e-27
GS01174	1	e01174.1	1	4	0.109253	A1ZQN2_9SPHI	Microscilla marina ATCC 23134.	SubName: Full=Short chain dehydrogenase; (E-value=6e-45)	YBBO_ECOLI	Escherichia coli (strain K12).	Uncharacterized oxidoreductase ybbO (EC 1.-.-.-) (E-value=5e-14)	KOG1205	Predicted dehydrogenase	Secondary metabolites biosynthesis, transport and catabolism	METABOLISM	PRK09291	PRK09291	short chain dehydrogenase; Provisional	9e-57
GS01175	1	e01175.1	2	0	0.125098
GS01176	2	e01176.1 e01176.2	3	6	0.171661	B8LK53_PICSI	Picea sitchensis (Sitka spruce).	SubName: Full=Putative uncharacterized protein; (E-value=3e-08)	NGBR_HUMAN	Homo sapiens (Human).	Nogo-B receptor precursor (NgBR) (Nuclear undecaprenyl pyrophosphate synthase 1 homolog) (E-value=3e-08)	KOG2818	Predicted undecaprenyl diphosphate synthase	Lipid transport and metabolism	METABOLISM	COG0020	UppS	Undecaprenyl pyrophosphate synthase [Lipid metabolism]	5e-09
GS01177	2	e01177.1 e01177.2	1	3	0.187337	A3INZ2_9CHRO	Cyanothece sp. CCY 0110.	SubName: Full=Putative uncharacterized protein; (E-value=2e-10)	PIPB2_SALTY	Salmonella typhimurium.	Effector protein pipB2 (Type III effector pipB2) (E-value=7e-06)	KOG1665	AFH1-interacting protein FIP2, contains BTB/POZ domain and pentapeptide repeats	General function prediction only	POORLY CHARACTERIZED	COG1357	COG1357	Pentapeptide repeats containing protein [Function unknown]	9e-12
GS01178	1	e01178.1	7	0	0.0039144
GS01179	1	e01179.1	1	5	0.0624146	B9QBE1_TOXGO	Toxoplasma gondii VEG.	SubName: Full=Putative uncharacterized protein; (E-value=3e-18)
GS01180	1	e01180.1	0	4	0.0312093
GS01181	1	e01181.1	1	2	0.312305	B9RN20_RICCO	Ricinus communis (Castor bean).	SubName: Full=Ubiquinone biosynthesis protein coq-8, putative; (E-value=1e-57)	ADCK3_DANRE	Danio rerio (Zebrafish) (Brachydanio rerio).	Chaperone activity of bc1 complex-like, mitochondrial precursor (Chaperone-ABC1-like) (aarF domain-containing protein kinase 3) (E-value=1e-52)	KOG1234	ABC (ATP binding cassette) 1 protein	General function prediction only	POORLY CHARACTERIZED	COG0661	AarF	Predicted unusual protein kinase [General function prediction only]	5e-25
GS01182	1	e01182.1	1	2	0.312305	Q0DIJ1_ORYSJ	Oryza sativa subsp. japonica (Rice).	SubName: Full=Os05g0386000 protein; SubName: Full=Putative uncharacterized protein; SubName: Full=cDNA clone:J013056D23, full insert sequence; SubName: Full=cDNA clone:J023023P13, full insert sequence; (E-value=1e-10)
GS01183	1	e01183.1	0	3	0.0624349	A8J981_CHLRE	Chlamydomonas reinhardtii.	SubName: Full=Selenoprotein U; (E-value=1e-22)
GS01184	1	e01184.1	2	0	0.125098
GS01185	1	e01185.1	2	0	0.125098	B0WCS7_CULQU	Culex quinquefasciatus (Southern house mosquito) (Culex pungens).	SubName: Full=Myb; (E-value=2e-09)	MYB_DROME	Drosophila melanogaster (Fruit fly).	Myb protein (E-value=1e-07)	KOG0048	Transcription factor, Myb superfamily	Transcription	INFORMATION STORAGE AND PROCESSING	pfam00249	Myb_DNA-binding	Myb-like DNA-binding domain. This family contains the DNA binding domains from Myb proteins, as well as the SANT domain family.	1e-07
GS01186	3	e01186.1 e01186.2 e01186.3	12	4	0.0245824
GS01187	2	e01187.1 e01187.2	1	3	0.187337	B7G5C9_PHATR	Phaeodactylum tricornutum CCAP 1055/1.	SubName: Full=Predicted protein; (E-value=1e-83)	IVD2_SOLTU	Solanum tuberosum (Potato).	Isovaleryl-CoA dehydrogenase 2, mitochondrial precursor (EC 1.3.99.10) (IVD 2) (Fragment) (E-value=4e-40)	KOG0141	Isovaleryl-CoA dehydrogenase	Amino acid transport and metabolism	METABOLISM	cd01156	IVD	Isovaleryl-CoA dehydrogenase (IVD) is an is an acyl-CoA dehydrogenase, which catalyzes the third step in leucine catabolism, the conversion of isovale ...	3e-54
GS01188	1	e01188.1	2	6	0.0897156	B7FYX0_PHATR	Phaeodactylum tricornutum CCAP 1055/1.	SubName: Full=Silent information regulator protein Sir2; (E-value=e-101)	SIRT3_HUMAN	Homo sapiens (Human).	NAD-dependent deacetylase sirtuin-3, mitochondrial precursor (EC 3.5.1.-) (SIR2-like protein 3) (hSIRT3) (E-value=2e-30)	KOG2682	NAD-dependent histone deacetylases and class I sirtuins (SIR2 family)	Chromatin structure and dynamics	INFORMATION STORAGE AND PROCESSING	cd01408	SIRT1	SIRT1: Eukaryotic group (class1) which includes human sirtuins SIRT1-3 and yeast Hst1-4; and are members of the SIR2 family of proteins, silent inform ...	6e-45
GS01189	1	e01189.1	4	3	0.363566	B6J635_COXB1	Coxiella burnetii (strain CbuK_Q154) (Coxiella burnetii (strain Q154)).	SubName: Full=Carboxylesterase; EC=3.1.1.1; (E-value=7e-12)				KOG2112	Lysophospholipase	Lipid transport and metabolism	METABOLISM	COG0400	COG0400	Predicted esterase [General function prediction only]	2e-11
GS01190	1	e01190.1	2	5	0.14436	Q4KTI0_SUBDO	Suberites domuncula (Sponge).	SubName: Full=L7a; (E-value=3e-78)	RL7A2_ARATH	Arabidopsis thaliana (Mouse-ear cress).	60S ribosomal protein L7a-2 (E-value=1e-75)	KOG3166	60S ribosomal protein L7A	Translation, ribosomal structure and biogenesis	INFORMATION STORAGE AND PROCESSING	pfam01248	Ribosomal_L7Ae	Ribosomal protein L7Ae/L30e/S12e/Gadd45 family. This family includes: Ribosomal L7A from metazoa, Ribosomal L8-A and L8-B from fungi, 30S ribosomal pr ...	1e-15
GS01191	2	e01191.1 e01191.2	4	3	0.363566	B8C0S4_THAPS	Thalassiosira pseudonana CCMP1335.	SubName: Full=Predicted protein; (E-value=9e-76)	YDIF_BACSU	Bacillus subtilis.	Uncharacterized ABC transporter ATP-binding protein ydiF (E-value=5e-34)	KOG0927	Predicted transporter (ABC superfamily)	General function prediction only	POORLY CHARACTERIZED	COG0488	Uup	ATPase components of ABC transporters with duplicated ATPase domains [General function prediction only]	2e-57
GS01192	2	e01192.1 e01192.2	3	0	0.0625652	B7G2X7_PHATR	Phaeodactylum tricornutum CCAP 1055/1.	SubName: Full=Predicted protein; (E-value=5e-32)								pfam06414	Zeta_toxin	Zeta toxin. This family consists of several bacterial zeta toxin proteins. Zeta toxin is thought to be part of a postregulational killing system in ba ...	2e-06
GS01193	1	e01193.1	6	8	0.303261	B1XIZ4_SYNP2	Synechococcus sp. (strain ATCC 27264 / PCC 7002 / PR-6) (Agmenellum quadruplicatum).	SubName: Full=DnaJ domain protein; (E-value=1e-07)
GS01194	1	e01194.1	3	3	0.500285	A0CHU9_PARTE	Paramecium tetraurelia.	SubName: Full=Chromosome undetermined scaffold_184, whole genome shotgun sequence; (E-value=5e-15)	FSH_DROME	Drosophila melanogaster (Fruit fly).	Homeotic protein female sterile (Fragile-chorion membrane protein) (E-value=6e-08)	KOG1474	Transcription initiation factor TFIID, subunit BDF1 and related bromodomain proteins	Transcription	INFORMATION STORAGE AND PROCESSING	cd04369	Bromodomain	Bromodomain. Bromodomains are found in many chromatin-associated proteins and in nuclear histone acetyltransferases. They interact specifically with a ...	1e-18
GS01195	1	e01195.1	1	2	0.312305
GS01196	1	e01196.1	2	1	0.312695
GS01197	1	e01197.1	1	1	0.500195	B7G891_PHATR	Phaeodactylum tricornutum CCAP 1055/1.	SubName: Full=Predicted protein; (E-value=4e-55)	SFSA_SYNSC	Synechococcus sp. (strain CC9605).	Sugar fermentation stimulation protein homolog (E-value=6e-08)					PRK00347	PRK00347	sugar fermentation stimulation protein A; Reviewed	5e-09
GS01198	1	e01198.1	1	1	0.500195
GS01199	1	e01199.1	0	2	0.124902
GS01200	1	e01200.1	11	4	0.0384933	B6KXZ1_BRAFL	Branchiostoma floridae (Florida lancelet) (Amphioxus).	SubName: Full=Putative uncharacterized protein; (E-value=1e-87)	CNOT8_MOUSE	Mus musculus (Mouse).	CCR4-NOT transcription complex subunit 8 (CCR4-associated factor 8) (E-value=2e-86)	KOG0304	mRNA deadenylase subunit	RNA processing and modification	INFORMATION STORAGE AND PROCESSING	COG5228	POP2	mRNA deadenylase subunit [RNA processing and modification]	2e-85
GS01201	1	e01201.1	7	0	0.0039144
GS01202	1	e01202.1	5	0	0.0156494
GS01203	1	e01203.1	2	1	0.312695	A9V411_MONBE	Monosiga brevicollis (Choanoflagellate).	SubName: Full=Predicted protein; (E-value=3e-23)	CBP_HUMAN	Homo sapiens (Human).	CREB-binding protein (EC 2.3.1.48) (E-value=6e-23)					pfam06010	DUF906	Domain of Unknown Function (DUF906).	5e-33
GS01204	2	e01204.1 e01204.2	5	4	0.377274	C1MKE9_9CHLO	Micromonas pusilla CCMP1545.	SubName: Full=Luminal binding heat shock protein 70; (E-value=e-109)	BIP3_MAIZE	Zea mays (Maize).	Luminal-binding protein 3 precursor (BiP3) (E-value=e-107)	KOG0100	Molecular chaperones GRP78/BiP/KAR2, HSP70 superfamily	Posttranslational modification, protein turnover, chaperones	CELLULAR PROCESSES AND SIGNALING	pfam00012	HSP70	Hsp70 protein. Hsp70 chaperones help to fold many proteins. Hsp70 assisted folding involves repeated cycles of substrate binding and release. Hsp70 ac ...	1e-92
GS01205	2	e01205.1 e01205.2	4	3	0.363566	Q0S3U3_RHOSR	Rhodococcus sp. (strain RHA1).	SubName: Full=Glutamate decarboxylase; EC=4.1.1.15; (E-value=1e-49)	DCEA_ECO57	Escherichia coli O157:H7.	Glutamate decarboxylase alpha (EC 4.1.1.15) (GAD-alpha) (E-value=9e-42)	KOG1383	Glutamate decarboxylase/sphingosine phosphate lyase	Amino acid transport and metabolism	METABOLISM	COG0076	GadB	Glutamate decarboxylase and related PLP-dependent proteins [Amino acid transport and metabolism]	5e-40
GS01206	1	e01206.1	7	10	0.239993	B7G1L9_PHATR	Phaeodactylum tricornutum CCAP 1055/1.	SubName: Full=Predicted protein; (E-value=7e-68)
GS01207	1	e01207.1	8	0	0.00195771	B3S0N2_TRIAD	Trichoplax adhaerens.	SubName: Full=Putative uncharacterized protein; (E-value=1e-29)	CF206_MOUSE	Mus musculus (Mouse).	Uncharacterized protein C6orf206 homolog (E-value=2e-26)
GS01208	1	e01208.1	3	1	0.187663
GS01209	1	e01209.1	2	1	0.312695
GS01210	1	e01210.1	0	3	0.0624349
GS01211	1	e01211.1	2	0	0.125098
GS01212	1	e01212.1	2	0	0.125098
GS01213	1	e01213.1	2	0	0.125098	B8CCT0_THAPS	Thalassiosira pseudonana CCMP1335.	SubName: Full=Predicted protein; (E-value=3e-15)
GS01214	2	e01214.1 e01214.2	9	5	0.151118	A6Q553_NITSB	Nitratiruptor sp. (strain SB155-2).	SubName: Full=Signal recognition particle protein; (E-value=7e-12)	SRP54_SYNP7	Synechococcus sp. (strain PCC 7942) (Anacystis nidulans R2).	Signal sequence-binding protein (E-value=2e-11)	KOG0780	Signal recognition particle, subunit Srp54	Intracellular trafficking, secretion, and vesicular transport	CELLULAR PROCESSES AND SIGNALING	COG0541	Ffh	Signal recognition particle GTPase [Intracellular trafficking and secretion]	2e-15
GS01215	2	e01215.1 e01215.2	4	5	0.376633
GS01216	2	e01216.1 e01216.2	8	0	0.00195771	B4WU30_9SYNE	Synechococcus sp. PCC 7335.	SubName: Full=Putative uncharacterized protein; (E-value=1e-06)
GS01217	1	e01217.1	2	3	0.343506	B8CG91_THAPS	Thalassiosira pseudonana CCMP1335.	SubName: Full=Predicted protein; (E-value=4e-59)	CCPR2_YARLI	Yarrowia lipolytica (Candida lipolytica).	Putative cytochrome c peroxidase, mitochondrial precursor (EC 1.11.1.5) (CCP) (E-value=6e-31)					cd00691	ascorbate_peroxidase	Ascorbate peroxidases. This is a subgroup of heme-dependent peroxidases of the plant superfamily that share a heme prosthetic group and catalyze a mul ...	4e-31
GS01218	2	e01218.1 e01218.2	6	11	0.118721	Q677D6_HYAOR	Hyacinthus orientalis (Common hyacinth).	SubName: Full=Emp24 protein; Flags: Fragment; (E-value=2e-09)	TMEDA_FUGRU	Fugu rubripes (Japanese pufferfish) (Takifugu rubripes).	Transmembrane emp24 domain-containing protein 10 precursor (Transmembrane protein Tmp21) (S31III125) (E-value=2e-06)	KOG1691	emp24/gp25L/p24 family of membrane trafficking proteins	Intracellular trafficking, secretion, and vesicular transport	CELLULAR PROCESSES AND SIGNALING	pfam01105	EMP24_GP25L	emp24/gp25L/p24 family/GOLD. Members of this family are implicated in bringing cargo forward from the ER and binding to coat proteins by their cytopla ...	1e-14
GS01219	2	e01219.1 e01219.2	6	7	0.394882
GS01220	1	e01220.1	0	3	0.0624349											pfam00837	T4_deiodinase	Iodothyronine deiodinase. Iodothyronine deiodinase converts thyroxine (T4) to 3,5,3'-triiodothyronine (T3).	2e-06
GS01221	1	e01221.1	1	1	0.500195	C1DYD0_9CHLO	Micromonas sp. RCC299.	SubName: Full=Cytochrome c oxidase; (E-value=5e-48)	COXZ_RECAM	Reclinomonas americana.	Cytochrome c oxidase assembly protein ctaG (E-value=6e-44)	KOG2540	Cytochrome oxidase assembly factor COX11	Posttranslational modification, protein turnover, chaperones	CELLULAR PROCESSES AND SIGNALING	pfam04442	CtaG_Cox11	Cytochrome c oxidase assembly protein CtaG / Cox11. Cytochrome c oxidase assembly protein is essential for the assembly of functional cytochrome oxida ...	4e-57
GS01222	2	e01222.1 e01222.2	3	0	0.0625652	B3S4S9_TRIAD	Trichoplax adhaerens.	SubName: Full=Putative uncharacterized protein; Flags: Fragment; (E-value=2e-57)	WDR78_RAT	Rattus norvegicus (Rat).	WD repeat-containing protein 78 (E-value=8e-50)	KOG1587	Cytoplasmic dynein intermediate chain	Cytoskeleton	CELLULAR PROCESSES AND SIGNALING	cd00200	WD40	WD40 domain, found in a number of eukaryotic proteins that cover a wide variety of functions including adaptor/regulatory modules in signal transducti ...	3e-16
GS01223	1	e01223.1	1	5	0.0624146	Q69FG5_CANFA	Canis familiaris (Dog).	SubName: Full=Membrane-bound catechol O-methyltransferase; Flags: Fragment; (E-value=1e-30)	COMT_HORSE	Equus caballus (Horse).	Catechol O-methyltransferase (EC 2.1.1.6) (E-value=1e-30)	KOG1663	O-methyltransferase	Secondary metabolites biosynthesis, transport and catabolism	METABOLISM	COG4122	COG4122	Predicted O-methyltransferase [General function prediction only]	3e-15
GS01224	1	e01224.1	0	2	0.124902	B7G702_PHATR	Phaeodactylum tricornutum CCAP 1055/1.	SubName: Full=Predicted protein; (E-value=1e-63)	HCDS_XANP2	Xanthobacter autotrophicus (strain ATCC BAA-1158 / Py2).	2-(S)-hydroxypropyl-CoM dehydrogenase (EC 1.1.1.269) (S-HPCDH) (Aliphatic epoxide carboxylation component IV) (E-value=9e-22)	KOG0725	Reductases with broad range of substrate specificities	General function prediction only	POORLY CHARACTERIZED	PRK06198	PRK06198	short chain dehydrogenase; Provisional	3e-47
GS01225	1	e01225.1	0	2	0.124902
GS01226	2	e01226.1 e01226.2	7	7	0.500409
GS01227	1	e01227.1	1	2	0.312305
GS01228	2	e01228.1 e01228.2	4	2	0.226776	C1FJB1_9CHLO	Micromonas sp. RCC299.	SubName: Full=Predicted protein; (E-value=2e-15)	PUB37_ARATH	Arabidopsis thaliana (Mouse-ear cress).	U-box domain-containing protein 37 (EC 6.3.2.-) (Plant U-box protein 37) (E-value=4e-12)	KOG4642	Chaperone-dependent E3 ubiquitin protein ligase (contains TPR repeats)	Posttranslational modification, protein turnover, chaperones	CELLULAR PROCESSES AND SIGNALING	smart00504	Ubox	Modified RING finger domain; Modified RING finger domain, without the full complement of Zn2+-binding ligands. Probable involvement in E2-dependent ub ...	5e-17
GS01229	2	e01229.1 e01229.2	5	5	0.500353
GS01230	2	e01230.1 e01230.2	0	7	0.00389812	B9IE79_POPTR	Populus trichocarpa (Western balsam poplar) (Populus balsamifera subsp. trichocarpa).	SubName: Full=Predicted protein; (E-value=3e-06)				KOG0698	Serine/threonine protein phosphatase	Signal transduction mechanisms	CELLULAR PROCESSES AND SIGNALING	cd00143	PP2Cc	Serine/threonine phosphatases, family 2C, catalytic domain; The protein architecture and deduced catalytic mechanism of PP2C phosphatases are similar ...	2e-08
GS01231	2	e01231.1 e01231.2	3	1	0.187663
GS01232	1	e01232.1	4	5	0.376633	Q012B1_OSTTA	Ostreococcus tauri.	SubName: Full=Hsc70/Hsp90-organizing protein HOP (ISS); (E-value=1e-10)								cd06467	p23_NUDC_like	p23_like domain of NUD (nuclear distribution) C and similar proteins. Aspergillus nidulas (An) NUDC is needed for nuclear movement. AnNUDC is localize ...	4e-07
GS01233	1	e01233.1	4	0	0.0312907	B8BYB9_THAPS	Thalassiosira pseudonana CCMP1335.	SubName: Full=Predicted protein; (E-value=2e-13)
GS01234	1	e01234.1	2	2	0.500244	C1DYN2_9CHLO	Micromonas sp. RCC299.	SubName: Full=Predicted protein; (E-value=5e-26)	TX261_RAT	Rattus norvegicus (Rat).	Protein TEX261 (E-value=4e-22)	KOG4136	Predicted mitochondrial cholesterol transporter	Signal transduction mechanisms	CELLULAR PROCESSES AND SIGNALING	pfam04148	Erv26	Transmembrane adaptor Erv26. Erv26 is an integral membrane protein that is packed into COPII vesicles and cycles between the ER and Golgi compartments ...	2e-22
GS01235	1	e01235.1	2	0	0.125098	B0DLD7_LACBS	Laccaria bicolor (strain S238N-H82) (Bicoloured deceiver) (Laccaria laccata var. bicolor).	SubName: Full=Predicted protein; (E-value=4e-22)
GS01236	3	e01236.1 e01236.2 e01236.3	8	4	0.133628	C1FJN5_9CHLO	Micromonas sp. RCC299.	SubName: Full=Putative uncharacterized protein; (E-value=3e-69)								COG4337	COG4337	Uncharacterized protein conserved in bacteria [Function unknown]	1e-19
GS01237	1	e01237.1	12	11	0.419914
GS01238	1	e01238.1	5	6	0.386854
GS01239	1	e01239.1	4	1	0.109497	B7GEM5_PHATR	Phaeodactylum tricornutum CCAP 1055/1.	SubName: Full=Predicted protein; (E-value=1e-10)				KOG0959	N-arginine dibasic convertase NRD1 and related Zn2+-dependent endopeptidases, insulinase superfamily	Posttranslational modification, protein turnover, chaperones	CELLULAR PROCESSES AND SIGNALING	COG1025	Ptr	Secreted/periplasmic Zn-dependent peptidases, insulinase-like [Posttranslational modification, protein turnover, chaperones]	2e-13
GS01240	1	e01240.1	0	2	0.124902
GS01241	2	e01241.1 e01241.2	7	12	0.131338	B3S2L3_TRIAD	Trichoplax adhaerens.	SubName: Full=Putative uncharacterized protein; (E-value=4e-11)	YIQ9_SCHPO	Schizosaccharomyces pombe (Fission yeast).	Uncharacterized protein C824.09c (E-value=4e-10)	KOG0703	Predicted GTPase-activating protein	Signal transduction mechanisms	CELLULAR PROCESSES AND SIGNALING	COG5347	COG5347	GTPase-activating protein that regulates ARFs (ADP-ribosylation factors), involved in ARF-mediated vesicular transport [Intracellular trafficking and ...	2e-16
GS01242	1	e01242.1	6	0	0.00782676
GS01243	1	e01243.1	3	0	0.0625652
GS01244	3	e01244.1 e01244.2 e01244.3	13	16	0.291839	Q2IA28_KARMI	Karlodinium micrum (Dinoflagellate).	SubName: Full=Chloroplast light harvesting protein isoform 12; (E-value=9e-65)	FCP_ODOSI	Odontella sinensis (Marine centric diatom).	Fucoxanthin-chlorophyll a-c binding protein, chloroplast precursor (FCP) (E-value=3e-12)					pfam00504	Chloroa_b-bind	Chlorophyll A-B binding protein.	1e-17
GS01245	2	e01245.1 e01245.2	4	7	0.193596	NLRC3_HUMAN	Homo sapiens (Human).	RecName: Full=Protein NLRC3; AltName: Full=Nucleotide-binding oligomerization domain protein 3; AltName: Full=Caterpiller protein 16.2; Short=CLR16.2; AltName: Full=CARD15-like protein; (E-value=7e-22)	NLRC3_HUMAN	Homo sapiens (Human).	Protein NLRC3 (Nucleotide-binding oligomerization domain protein 3) (Caterpiller protein 16.2) (CLR16.2) (CARD15-like protein) (E-value=5e-22)	KOG4308	LRR-containing protein	Function unknown	POORLY CHARACTERIZED	cd00116	LRR_RI	Leucine-rich repeats (LRRs), ribonuclease inhibitor (RI)-like subfamily. LRRs are 20-29 residue sequence motifs present in many proteins that particip ...	8e-23
GS01246	2	e01246.1 e01246.2	4	4	0.500321	B5Y3Y1_PHATR	Phaeodactylum tricornutum CCAP 1055/1.	SubName: Full=Predicted protein; (E-value=1e-33)
GS01247	2	e01247.1 e01247.2	5	1	0.0625855	Q8C153_MOUSE	Mus musculus (Mouse).	SubName: Full=Putative uncharacterized protein; (E-value=8e-87)	EF2_RAT	Rattus norvegicus (Rat).	Elongation factor 2 (EF-2) (E-value=8e-87)	KOG0469	Elongation factor 2	Translation, ribosomal structure and biogenesis	INFORMATION STORAGE AND PROCESSING	PRK07560	PRK07560	elongation factor EF-2; Reviewed	9e-57
GS01248	2	e01248.1 e01248.2	3	0	0.0625652	C1MP97_9CHLO	Micromonas pusilla CCMP1545.	SubName: Full=Predicted protein; (E-value=5e-25)	CC135_MOUSE	Mus musculus (Mouse).	Coiled-coil domain-containing protein 135 (Spermatogenesis-related gene in late stages of spermatogenesis cells protein) (SRG-L) (E-value=4e-21)
GS01249	1	e01249.1	6	6	0.500382	TXNL1_RAT	Rattus norvegicus (Rat).	RecName: Full=Thioredoxin-like protein 1; AltName: Full=Thioredoxin-related protein; (E-value=2e-26)	TXNL1_RAT	Rattus norvegicus (Rat).	Thioredoxin-like protein 1 (Thioredoxin-related protein) (E-value=2e-26)	KOG0908	Thioredoxin-like protein	Posttranslational modification, protein turnover, chaperones	CELLULAR PROCESSES AND SIGNALING	pfam06201	DUF1000	Domain of Unknown Function (DUF1000).	8e-29
GS01250	2	e01250.1 e01250.2	5	9	0.15064	B8C6C0_THAPS	Thalassiosira pseudonana CCMP1335.	SubName: Full=Predicted protein; (E-value=7e-17)
GS01251	2	e01251.1 e01251.2	5	1	0.0625855	HPRT_AQUAE	Aquifex aeolicus.	RecName: Full=Hypoxanthine-guanine phosphoribosyltransferase; Short=HGPRTase; Short=HGPRT; EC=2.4.2.8; (E-value=6e-18)	HPRT_AQUAE	Aquifex aeolicus.	Hypoxanthine-guanine phosphoribosyltransferase (EC 2.4.2.8) (HGPRTase) (HGPRT) (E-value=5e-18)	KOG3367	Hypoxanthine-guanine phosphoribosyltransferase	Nucleotide transport and metabolism	METABOLISM	COG0634	Hpt	Hypoxanthine-guanine phosphoribosyltransferase [Nucleotide transport and metabolism]	5e-25
GS01252	2	e01252.1 e01252.2	0	3	0.0624349	B6N4V7_BRAFL	Branchiostoma floridae (Florida lancelet) (Amphioxus).	SubName: Full=Putative uncharacterized protein; (E-value=2e-09)	JMJCE_DICDI	Dictyostelium discoideum (Slime mold).	JmjC domain-containing protein E (Jumonji domain-containing protein E) (E-value=4e-08)	KOG2508	Predicted phospholipase	Lipid transport and metabolism	METABOLISM
GS01253	1	e01253.1	0	3	0.0624349
GS01254	1	e01254.1	0	2	0.124902
GS01255	1	e01255.1	0	2	0.124902
GS01256	4	e01256.1 e01256.2 e01256.3 e01256.4	6	8	0.303261
GS01257	1	e01257.1	25	0	1.50024e-08
GS01258	1	e01258.1	3	1	0.187663	A9UQK0_MONBE	Monosiga brevicollis (Choanoflagellate).	SubName: Full=Predicted protein; (E-value=9e-39)								COG3038	CybB	Cytochrome B561 [Energy production and conversion]	4e-18
GS01259	1	e01259.1	1	1	0.500195
GS01260	1	e01260.1	2	0	0.125098	B6PJ38_BRAFL	Branchiostoma floridae (Florida lancelet) (Amphioxus).	SubName: Full=Putative uncharacterized protein; (E-value=1e-58)	CI041_MOUSE	Mus musculus (Mouse).	UPF0586 protein C9orf41 homolog (E-value=8e-58)	KOG2798	Putative trehalase	Carbohydrate transport and metabolism	METABOLISM	pfam07942	N2227	N2227-like protein. This family features sequences that are similar to a region of hypothetical yeast gene product N2227. This is thought to be expres ...	2e-76
GS01261	7	e01261.1 e01261.2 e01261.3 e01261.4 e01261.5 e01261.6 e01261.7	13	5	0.031865
GS01262	5	e01262.1 e01262.2 e01262.3 e01262.4 e01262.5	8	5	0.212262	C1E8T0_9CHLO	Micromonas sp. RCC299.	SubName: Full=Predicted protein; (E-value=9e-31)
GS01263	2	e01263.1 e01263.2	2	5	0.14436	Q2IA28_KARMI	Karlodinium micrum (Dinoflagellate).	SubName: Full=Chloroplast light harvesting protein isoform 12; (E-value=2e-67)	FCP_ODOSI	Odontella sinensis (Marine centric diatom).	Fucoxanthin-chlorophyll a-c binding protein, chloroplast precursor (FCP) (E-value=6e-13)					pfam00504	Chloroa_b-bind	Chlorophyll A-B binding protein.	1e-13
GS01264	1	e01264.1	4	0	0.0312907
GS01265	1	e01265.1	2	0	0.125098
GS01266	3	e01266.1 e01266.2 e01266.3	5	3	0.254163	B9XKB8_9BACT	bacterium Ellin514.	SubName: Full=Putative uncharacterized protein; (E-value=2e-08)								COG4894	COG4894	Uncharacterized conserved protein [Function unknown]	2e-06
GS01267	1	e01267.1	8	0	0.00195771
GS01268	1	e01268.1	0	6	0.00779826
GS01269	1	e01269.1	4	2	0.226776	B8C9C5_THAPS	Thalassiosira pseudonana CCMP1335.	SubName: Full=Phenylalanine-trna synthetase-like protein; EC=6.1.1.20; (E-value=e-108)	SYFM_DICDI	Dictyostelium discoideum (Slime mold).	Phenylalanyl-tRNA synthetase, mitochondrial precursor (EC 6.1.1.20) (Phenylalanine--tRNA ligase) (PheRS) (E-value=6e-84)	KOG2783	Phenylalanyl-tRNA synthetase	Translation, ribosomal structure and biogenesis	INFORMATION STORAGE AND PROCESSING	cd00496	PheRS_alpha_core	Phenylalanyl-tRNA synthetase (PheRS) alpha chain catalytic core domain. PheRS belongs to class II aminoacyl-tRNA synthetases (aaRS) based upon its str ...	3e-50
GS01270	3	e01270.1 e01270.2 e01270.3	8	9	0.40683	B7FT77_PHATR	Phaeodactylum tricornutum CCAP 1055/1.	SubName: Full=Predicted protein; (E-value=2e-09)
GS01271	1	e01271.1	3	0	0.0625652	Q4GXU2_9COLE	Sphaerius sp. APV-2005.	SubName: Full=Ribosomal protein S4e; (E-value=e-104)	RS4_DROME	Drosophila melanogaster (Fruit fly).	40S ribosomal protein S4 (E-value=e-103)	KOG0378	40S ribosomal protein S4	Translation, ribosomal structure and biogenesis	INFORMATION STORAGE AND PROCESSING	COG1471	RPS4A	Ribosomal protein S4E [Translation, ribosomal structure and biogenesis]	2e-81
GS01272	1	e01272.1	2	0	0.125098	B6NM30_BRAFL	Branchiostoma floridae (Florida lancelet) (Amphioxus).	SubName: Full=Putative uncharacterized protein; (E-value=9e-28)	TYR3_CAEEL	Caenorhabditis elegans.	Putative tyrosinase-like protein tyr-3 precursor (E-value=1e-20)
GS01273	1	e01273.1	3	0	0.0625652
GS01274	3	e01274.1 e01274.2 e01274.3	10	3	0.0287502	B7G6R9_PHATR	Phaeodactylum tricornutum CCAP 1055/1.	SubName: Full=Predicted protein; (E-value=8e-29)
GS01275	2	e01275.1 e01275.2	4	6	0.27412	Q5P171_AZOSE	Azoarcus sp. (strain EbN1) (Aromatoleum aromaticum (strain EbN1)).	SubName: Full=Aldehyde dehydrogenase family protein; (E-value=2e-66)	AL1A3_HUMAN	Homo sapiens (Human).	Aldehyde dehydrogenase family 1 member A3 (EC 1.2.1.5) (Aldehyde dehydrogenase 6) (Retinaldehyde dehydrogenase 3) (RALDH-3) (E-value=3e-46)	KOG2450	Aldehyde dehydrogenase	Energy production and conversion	METABOLISM	pfam00171	Aldedh	Aldehyde dehydrogenase family. This family of dehydrogenases act on aldehyde substrates. Members use NADP as a cofactor. The family includes the follo ...	8e-81
GS01276	2	e01276.1 e01276.2	4	1	0.109497	A9UVN3_MONBE	Monosiga brevicollis (Choanoflagellate).	SubName: Full=Predicted protein; (E-value=3e-83)								COG3250	LacZ	Beta-galactosidase/beta-glucuronidase [Carbohydrate transport and metabolism]	2e-10
GS01277	1	e01277.1	5	5	0.500353	C0PRF0_PICSI	Picea sitchensis (Sitka spruce).	SubName: Full=Putative uncharacterized protein; (E-value=1e-64)	RPF1_PONAB	Pongo abelii (Sumatran orangutan).	Ribosome production factor 1 (Ribosome biogenesis protein RPF1) (Brix domain-containing protein 5) (E-value=6e-55)	KOG2780	Ribosome biogenesis protein RPF1, contains IMP4 domain	RNA processing and modification	INFORMATION STORAGE AND PROCESSING	pfam04427	Brix	Brix domain.	5e-43
GS01278	1	e01278.1	3	2	0.343994	C1E7J1_9CHLO	Micromonas sp. RCC299.	SubName: Full=Predicted protein; (E-value=2e-52)	ACBG2_CHICK	Gallus gallus (Chicken).	Long-chain-fatty-acid--CoA ligase ACSBG2 (EC 6.2.1.3) (Acyl-CoA synthetase bubblegum family member 2) (E-value=2e-45)	KOG1256	Long-chain acyl-CoA synthetases (AMP-forming)	Lipid transport and metabolism	METABOLISM	COG1022	FAA1	Long-chain acyl-CoA synthetases (AMP-forming) [Lipid metabolism]	2e-33
GS01279	1	e01279.1	1	3	0.187337	Q1DQ64_COCIM	Coccidioides immitis.	SubName: Full=Putative uncharacterized protein; (E-value=4e-30)	MCM7_SCHPO	Schizosaccharomyces pombe (Fission yeast).	DNA replication licensing factor mcm7 (Minichromosome maintenance protein 7) (E-value=6e-29)	KOG0482	DNA replication licensing factor, MCM7 component	Replication, recombination and repair	INFORMATION STORAGE AND PROCESSING	pfam00493	MCM	MCM2/3/5 family.	3e-36
GS01280	1	e01280.1	1	2	0.312305											pfam00254	FKBP_C	FKBP-type peptidyl-prolyl cis-trans isomerase.	6e-07
GS01281	1	e01281.1	2	1	0.312695	Q8VV86_CLOJO	Clostridium josui.	SubName: Full=Alpha-galactosidase; (E-value=3e-35)	AGAL_CYATE	Cyamopsis tetragonoloba (Guar) (Cluster bean).	Alpha-galactosidase precursor (EC 3.2.1.22) (Alpha-D-galactoside galactohydrolase) (Melibiase) (E-value=5e-31)	KOG2366	Alpha-D-galactosidase (melibiase)	Carbohydrate transport and metabolism	METABOLISM
GS01282	1	e01282.1	1	1	0.500195	A8I2T6_CHLRE	Chlamydomonas reinhardtii.	SubName: Full=Intramembrane metalloprotease; (E-value=2e-27)	Y392_METJA	Methanocaldococcus jannaschii (Methanococcus jannaschii).	Putative zinc metalloprotease MJ0392 (EC 3.4.24.-) (E-value=3e-08)					cd06164	S2P-M50_SpoIVFB_CBS	SpoIVFB Site-2 protease (S2P), a zinc metalloprotease (MEROPS family M50B), regulates intramembrane proteolysis (RIP), and is involved in the pro-sigm ...	8e-15
GS01283	2	e01283.1 e01283.2	4	3	0.363566	A9SI73_PHYPA	Physcomitrella patens subsp. patens.	SubName: Full=Rab8/RabE-family small GTPase; (E-value=7e-70)	RB1BV_BETVU	Beta vulgaris (Sugar beet).	Ras-related protein RAB1BV (E-value=1e-68)	KOG0078	GTP-binding protein SEC4, small G protein superfamily, and related Ras family GTP-binding proteins	Signal transduction mechanisms	CELLULAR PROCESSES AND SIGNALING	cd01867	Rab8_Rab10_Rab13_like	Rab8/Sec4/Ypt2. Rab8/Sec4/Ypt2 are known or suspected to be involved in post-Golgi transport to the plasma membrane. It is likely that these Rabs hav ...	2e-77
GS01284	1	e01284.1	6	3	0.172089	C1E1M5_9CHLO	Micromonas sp. RCC299.	SubName: Full=Predicted protein; (E-value=2e-82)	RL72_ARATH	Arabidopsis thaliana (Mouse-ear cress).	60S ribosomal protein L7-2 (E-value=1e-77)	KOG3184	60S ribosomal protein L7	Translation, ribosomal structure and biogenesis	INFORMATION STORAGE AND PROCESSING	cd01657	Ribosomal_L7_archeal_euk	Ribosomal protein L7, which is found in archaea and eukaryotes but not in prokaryotes, binds domain II of the 23S rRNA as well as the 5S rRNA and is o ...	2e-67
GS01285	1	e01285.1	6	0	0.00782676	B3EU24_AMOA5	Amoebophilus asiaticus (strain 5a2).	SubName: Full=Putative uncharacterized protein; (E-value=2e-16)	EHMT2_MOUSE	Mus musculus (Mouse).	Histone-lysine N-methyltransferase, H3 lysine-9 specific 3 (EC 2.1.1.43) (Histone H3-K9 methyltransferase 3) (H3-K9-HMTase 3) (Euchromatic histone-lysine N-methyltransferase 2) (HLA-B-associated transcript 8) (Protein G9a) (E-value=3e-12)	KOG0509	Ankyrin repeat and DHHC-type Zn-finger domain containing proteins	General function prediction only	POORLY CHARACTERIZED	cd00204	ANK	ankyrin repeats; ankyrin repeats mediate protein-protein interactions in very diverse families of proteins. The number of ANK repeats in a protein ca ...	1e-22
GS01286	1	e01286.1	3	0	0.0625652	A8J9E6_CHLRE	Chlamydomonas reinhardtii.	RecName: Full=Methionine aminopeptidase; EC=3.4.11.18; (E-value=e-127)	AMP2B_ARATH	Arabidopsis thaliana (Mouse-ear cress).	Methionine aminopeptidase 2B (EC 3.4.11.18) (MetAP 2B) (MAP 2B) (Peptidase M 2B) (E-value=e-126)	KOG2775	Metallopeptidase	General function prediction only	POORLY CHARACTERIZED	cd01088	MetAP2	Methionine Aminopeptidase 2. E.C. 3.4.11.18. Also known as methionyl aminopeptidase and peptidase M. Catalyzes release of N-terminal amino acids, pref ...	e-110
GS01287	1	e01287.1	0	2	0.124902
GS01288	1	e01288.1	0	2	0.124902											COG0210	UvrD	Superfamily I DNA and RNA helicases [DNA replication, recombination, and repair]	1e-07
GS01289	2	e01289.1 e01289.2	10	5	0.105248	B8BZY5_THAPS	Thalassiosira pseudonana CCMP1335.	SubName: Full=Predicted protein; Flags: Fragment; (E-value=1e-41)	MIP_TRYCR	Trypanosoma cruzi.	Macrophage infectivity potentiator precursor (EC 5.2.1.8) (Peptidyl-prolyl cis-trans isomerase) (PPIase) (Rotamase) (E-value=3e-24)	KOG0549	FKBP-type peptidyl-prolyl cis-trans isomerase	Posttranslational modification, protein turnover, chaperones	CELLULAR PROCESSES AND SIGNALING	COG0545	FkpA	FKBP-type peptidyl-prolyl cis-trans isomerases 1 [Posttranslational modification, protein turnover, chaperones]	3e-32
GS01290	1	e01290.1	0	8	0.00194855	A2G0X6_TRIVA	Trichomonas vaginalis G3.	SubName: Full=MFLJ00246 protein, putative; (E-value=2e-07)	ASB3_BOVIN	Bos taurus (Bovine).	Ankyrin repeat and SOCS box protein 3 (ASB-3) (E-value=9e-06)	KOG4177	Ankyrin	Cell wall/membrane/envelope biogenesis	CELLULAR PROCESSES AND SIGNALING	cd00204	ANK	ankyrin repeats; ankyrin repeats mediate protein-protein interactions in very diverse families of proteins. The number of ANK repeats in a protein ca ...	3e-11
GS01291	1	e01291.1	4	1	0.109497	C4CMG1_9CHLR	Sphaerobacter thermophilus DSM 20745.	SubName: Full=Predicted nucleoside-diphosphate sugar epimerase; (E-value=1e-20)	AZOB_XENAZ	Xenophilus azovorans.	NAD(P)H azoreductase (EC 1.7.-.-) (E-value=1e-15)					pfam05368	NmrA	NmrA-like family. NmrA is a negative transcriptional regulator involved in the post-translational modification of the transcription factor AreA. NmrA ...	4e-16
GS01292	1	e01292.1	1	3	0.187337	B7DGQ7_DESSA	Desulfovibrio salexigens DSM 2638.	SubName: Full=Major facilitator superfamily MFS_1; Flags: Precursor; (E-value=1e-12)
GS01293	1	e01293.1	4	0	0.0312907
GS01294	1	e01294.1	0	2	0.124902
GS01295	3	e01295.1 e01295.2 e01295.3	4	4	0.500321	Q10LN6_ORYSJ	Oryza sativa subsp. japonica (Rice).	SubName: Full=Os03g0341200 protein; SubName: Full=Expressed protein; (E-value=5e-08)	FANCI_MOUSE	Mus musculus (Mouse).	Fanconi anemia group I protein homolog (Protein FANCI) (E-value=3e-08)	KOG4553	Uncharacterized conserved protein	Function unknown	POORLY CHARACTERIZED
GS01296	2	e01296.1 e01296.2	4	0	0.0312907
GS01297	1	e01297.1	3	4	0.362996	C1EGI5_9CHLO	Micromonas sp. RCC299.	SubName: Full=Predicted protein; (E-value=9e-28)
GS01298	1	e01298.1	2	0	0.125098
GS01299	1	e01299.1	2	0	0.125098	B4J6A2_DROGR	Drosophila grimshawi (Fruit fly) (Idiomyia grimshawi).	SubName: Full=GH20777; (E-value=1e-09)	TMPS9_HUMAN	Homo sapiens (Human).	Transmembrane protease, serine 9 (EC 3.4.21.-) (Polyserine protease 1) (Polyserase-1) (Polyserase-I) [Contains: Serase-1; Serase-2; Serase-3] (E-value=3e-08)	KOG3627	Trypsin	Amino acid transport and metabolism	METABOLISM	cd00190	Tryp_SPc	Trypsin-like serine protease; Many of these are synthesized as inactive precursor zymogens that are cleaved during limited proteolysis to generate the ...	6e-13
GS01300	2	e01300.1 e01300.2	5	9	0.15064	Q7XQS0_ORYSJ	Oryza sativa subsp. japonica (Rice).	SubName: Full=Os04g0635800 protein; SubName: Full=cDNA clone:001-038-E01, full insert sequence; SubName: Full=cDNA clone:002-186-C03, full insert sequence; SubName: Full=cDNA clone:006-308-D03, full insert sequence; SubName: Full=cDNA clone:J013029B17, full insert sequence; SubName: Full=OSJNBa0043L09.27 protein; (E-value=3e-62)	ARD1A_MOUSE	Mus musculus (Mouse).	N-terminal acetyltransferase complex ARD1 subunit homolog A (EC 2.3.1.88) (EC 2.3.1.-) (E-value=1e-51)	KOG3235	Subunit of the major N alpha-acetyltransferase	General function prediction only	POORLY CHARACTERIZED	COG0456	RimI	Acetyltransferases [General function prediction only]	5e-21
GS01301	2	e01301.1 e01301.2	6	5	0.38756
GS01302	2	e01302.1 e01302.2	2	8	0.0326519	Q9LP45_ARATH	Arabidopsis thaliana (Mouse-ear cress).	SubName: Full=26S proteasome subunit RPN6a; SubName: Full=F28N24.15 protein; SubName: Full=Putative 19S proteosome subunit 9; (E-value=7e-65)	PSD11_HUMAN	Homo sapiens (Human).	26S proteasome non-ATPase regulatory subunit 11 (26S proteasome regulatory subunit S9) (26S proteasome regulatory subunit p44.5) (E-value=2e-59)	KOG1463	26S proteasome regulatory complex, subunit RPN6/PSMD11	Posttranslational modification, protein turnover, chaperones	CELLULAR PROCESSES AND SIGNALING	COG5159	RPN6	26S proteasome regulatory complex component [Posttranslational modification, protein turnover, chaperones]	8e-60
GS01303	1	e01303.1	6	1	0.0352133	A9USR5_MONBE	Monosiga brevicollis (Choanoflagellate).	SubName: Full=Predicted protein; (E-value=2e-21)	KS6A2_MOUSE	Mus musculus (Mouse).	Ribosomal protein S6 kinase alpha-2 (EC 2.7.11.1) (S6K-alpha 2) (90 kDa ribosomal protein S6 kinase 2) (p90-RSK 2) (Ribosomal S6 kinase 3) (RSK-3) (pp90RSK3) (Protein-tyrosine kinase Mpk-9) (MAP kinase-activated protein kinase 1c) (MAPKAPK1C) (E-value=1e-18)	KOG0694	Serine/threonine protein kinase	Signal transduction mechanisms	CELLULAR PROCESSES AND SIGNALING	cd05580	STKc_PKA	STKc_PKA: Serine/Threonine Kinases (STKs), cAMP-dependent protein kinase (PKA) subfamily, catalytic (c) subunit. STKs catalyze the transfer of the gam ...	8e-25
GS01304	1	e01304.1	3	0	0.0625652	A0LL63_SYNFM	Syntrophobacter fumaroxidans (strain DSM 10017 / MPOB).	SubName: Full=Putative uncharacterized protein; (E-value=1e-06)
GS01305	2	e01305.1 e01305.2	10	3	0.0287502
GS01306	1	e01306.1	1	1	0.500195	C1Z0Q0_PEDHE	Pedobacter heparinus DSM 2366.	SubName: Full=Ribonucleotide reductase, beta subunit; EC=1.17.4.1; (E-value=9e-91)	RIR2_NEUCR	Neurospora crassa.	Ribonucleoside-diphosphate reductase small chain (EC 1.17.4.1) (Ribonucleotide reductase small subunit) (E-value=2e-90)	KOG1567	Ribonucleotide reductase, beta subunit	Nucleotide transport and metabolism	METABOLISM	pfam00268	Ribonuc_red_sm	Ribonucleotide reductase, small chain.	3e-86
GS01307	4	e01307.1 e01307.2 e01307.3 e01307.4	0	8	0.00194855
GS01308	2	e01308.1 e01308.2	3	3	0.500285	Q9ABC7_CAUCR	Caulobacter crescentus (Caulobacter vibrioides).	SubName: Full=Cation efflux family protein; (E-value=4e-29)	ZNT2_RAT	Rattus norvegicus (Rat).	Zinc transporter 2 (ZnT-2) (Solute carrier family 30 member 2) (E-value=7e-27)	KOG1482	Zn2+ transporter	Inorganic ion transport and metabolism	METABOLISM	COG1230	CzcD	Co/Zn/Cd efflux system component [Inorganic ion transport and metabolism]	1e-34
GS01309	1	e01309.1	8	0	0.00195771
GS01310	1	e01310.1	2	0	0.125098
GS01311	1	e01311.1	0	2	0.124902	Q23DE2_TETTH	Tetrahymena thermophila SB210.	SubName: Full=Putative uncharacterized protein; (E-value=5e-29)	PI5K2_ARATH	Arabidopsis thaliana (Mouse-ear cress).	Phosphatidylinositol-4-phosphate 5-kinase 2 (EC 2.7.1.68) (AtPIP5K2) (1-phosphatidylinositol-4-phosphate kinase 2) (PtdIns(4)P-5-kinase 2) (Diphosphoinositide kinase 2) (E-value=1e-20)	KOG0231	Junctional membrane complex protein Junctophilin and related MORN repeat proteins	General function prediction only	POORLY CHARACTERIZED	COG4642	COG4642	Uncharacterized protein conserved in bacteria [Function unknown]	7e-12
GS01312	2	e01312.1 e01312.2	7	4	0.1941	B7G8T6_PHATR	Phaeodactylum tricornutum CCAP 1055/1.	SubName: Full=Predicted protein; Flags: Fragment; (E-value=2e-09)	SPCS2_ARATH	Arabidopsis thaliana (Mouse-ear cress).	Probable signal peptidase complex subunit 2 (EC 3.4.-.-) (Microsomal signal peptidase 25 kDa subunit) (SPase 25 kDa subunit) (E-value=6e-07)					pfam06703	SPC25	Microsomal signal peptidase 25 kDa subunit (SPC25). This family consists of several microsomal signal peptidase 25 kDa subunit proteins. Translocation ...	7e-11
GS01313	2	e01313.1 e01313.2	5	1	0.0625855
GS01314	1	e01314.1	1	4	0.109253	B7G0W9_PHATR	Phaeodactylum tricornutum CCAP 1055/1.	SubName: Full=Predicted protein; (E-value=3e-38)	CREA_SHIFL	Shigella flexneri.	Protein creA (E-value=2e-07)					pfam05981	CreA	CreA protein. This family consists of several bacterial CreA proteins, the function of which is unknown.	7e-25
GS01315	1	e01315.1	3	2	0.343994	CA093_MOUSE	Mus musculus (Mouse).	RecName: Full=Uncharacterized protein C1orf93 homolog; (E-value=7e-12)	CA093_MOUSE	Mus musculus (Mouse).	Uncharacterized protein C1orf93 homolog (E-value=5e-12)	KOG4498	Uncharacterized conserved protein	Function unknown	POORLY CHARACTERIZED
GS01316	1	e01316.1	3	0	0.0625652
GS01317	1	e01317.1	3	0	0.0625652	C1MM03_9CHLO	Micromonas pusilla CCMP1545.	SubName: Full=Predicted protein; (E-value=4e-71)	NEK6_MOUSE	Mus musculus (Mouse).	Serine/threonine-protein kinase Nek6 (EC 2.7.11.1) (NimA-related protein kinase 6) (E-value=7e-67)	KOG0591	NIMA (never in mitosis)-related G2-specific serine/threonine protein kinase	Cell cycle control, cell division, chromosome partitioning	CELLULAR PROCESSES AND SIGNALING	cd00180	S_TKc	Serine/Threonine protein kinases, catalytic domain. Phosphotransferases of the serine or threonine-specific kinase subfamily. The enzymatic activity o ...	4e-61
GS01318	1	e01318.1	2	0	0.125098
GS01319	2	e01319.1 e01319.2	1	3	0.187337
GS01320	1	e01320.1	0	4	0.0312093
GS01321	1	e01321.1	0	3	0.0624349	Q0AKZ7_MARMM	Maricaulis maris (strain MCS10).	SubName: Full=Putative uncharacterized protein; (E-value=6e-21)								pfam05704	Caps_synth	Capsular polysaccharide synthesis protein. This family consists of several capsular polysaccharide proteins. Capsular polysaccharide (CPS) is a major ...	4e-16
GS01322	1	e01322.1	2	0	0.125098	C1EDR7_9CHLO	Micromonas sp. RCC299.	SubName: Full=Predicted protein; (E-value=1e-09)	SMUF2_HUMAN	Homo sapiens (Human).	E3 ubiquitin-protein ligase SMURF2 (EC 6.3.2.-) (Smad ubiquitination regulatory factor 2) (Smad-specific E3 ubiquitin ligase 2) (hSMURF2) (E-value=5e-08)	KOG0939	E3 ubiquitin-protein ligase/Putative upstream regulatory element binding protein	Posttranslational modification, protein turnover, chaperones	CELLULAR PROCESSES AND SIGNALING	pfam00632	HECT	HECT-domain (ubiquitin-transferase). The name HECT comes from Homologous to the E6-AP Carboxyl Terminus.	3e-14
GS01323	3	e01323.1 e01323.2 e01323.3	0	4	0.0312093
GS01324	2	e01324.1 e01324.2	5	1	0.0625855	B8DPI0_DESVM	Desulfovibrio vulgaris (strain Miyazaki F / DSM 19637).	SubName: Full=PpiC-type peptidyl-prolyl cis-trans isomerase; (E-value=1e-15)	PPIC_SALTY	Salmonella typhimurium.	Peptidyl-prolyl cis-trans isomerase C (EC 5.2.1.8) (PPIase C) (Rotamase C) (Parvulin) (E-value=1e-10)	KOG3259	Peptidyl-prolyl cis-trans isomerase	Posttranslational modification, protein turnover, chaperones	CELLULAR PROCESSES AND SIGNALING	pfam00639	Rotamase	PPIC-type PPIASE domain. Rotamases increase the rate of protein folding by catalysing the interconversion of cis-proline and trans-proline.	1e-16
GS01325	1	e01325.1	2	5	0.14436
GS01326	1	e01326.1	4	2	0.226776	A7P8Y6_VITVI	Vitis vinifera (Grape).	SubName: Full=Chromosome chr3 scaffold_8, whole genome shotgun sequence; (E-value=8e-15)	RRMJ3_DICDI	Dictyostelium discoideum (Slime mold).	rRNA methyltransferase 3 homolog (EC 2.1.1.-) (rRNA (uridine-2'-O-)-methyltransferase 3) (E-value=1e-13)	KOG1098	Putative SAM-dependent rRNA methyltransferase SPB1	RNA processing and modification	INFORMATION STORAGE AND PROCESSING	pfam07780	Spb1_C	Spb1 C-terminal domain. This presumed domain is found at the C-terminus of a family of FtsJ-like methyltransferases. Members of this family are involv ...	3e-10
GS01327	1	e01327.1	4	1	0.109497
GS01328	1	e01328.1	0	3	0.0624349	Q10Z23_TRIEI	Trichodesmium erythraeum (strain IMS101).	SubName: Full=Serine/threonine protein kinase; (E-value=6e-13)	YMO3_ERWST	Erwinia stewartii.	Uncharacterized protein in mobD 3'region (E-value=1e-08)	KOG1665	AFH1-interacting protein FIP2, contains BTB/POZ domain and pentapeptide repeats	General function prediction only	POORLY CHARACTERIZED	COG1357	COG1357	Pentapeptide repeats containing protein [Function unknown]	7e-16
GS01329	3	e01329.1 e01329.2 e01329.3	3	1	0.187663	A4UHC8_ALEFU	Alexandrium fundyense (Dinoflagellate).	SubName: Full=Putative uncharacterized protein; (E-value=1e-49)
[truncated: 11,727 more rows]
