# Supplementary material for: Transcriptome analysis of functional differentiation between haploid and diploid cells of Emiliania huxleyi, a globally significant photosynthetic calcifying cell
Source: Genome Biol. 2009 Oct 15;10(10):R114. doi: 10.1186/gb-2009-10-10-r114 (PMC2784329; doi:10.1186/gb-2009-10-10-r114)
Supplement: Additional data file 4 — Clusters predicted by statistical analysis to be 1N-specific, including all orphan clusters and clusters with reads in the 2N library that have P < 0.01 associated with the difference in read number between 1N and 2N libraries. [file gb-2009-10-10-r114-S4.xls]

## Sheet: predicted 1N-specific
Cluster ID	Number of mini-clusters	Mini-clusters	Number of reads from 1N	Number of reads from 2N	p-value	UniProt (TrEMBL+Swiss-Prot) ID	UniProt species	UniProt description	Uniprot E-value	Swiss-Prot ID	Swiss-Prot species	Swiss-Prot description	Swiss-prot E-value	Kog ID	Kog name	Kog class	Kog group	Cdd ID	Cdd name	Cdd description	Cdd E-value
GS00820	3	e00820.1 e00820.2 e00820.3	7	0	0.0039144	Q8GYS4_ARATH	Arabidopsis thaliana (Mouse-ear cress).	SubName: Full=Putative uncharacterized protein At5g02180/T7H20_230;	5e-11					KOG1303	Amino acid transporters	Amino acid transport and metabolism	METABOLISM	pfam01490	Aa_trans	Transmembrane amino acid transporter protein. This transmembrane region is found in many amino acid transporters including UNC-47 and MTR. UNC-47 enco ...	4e-12
GS01965	1	e01965.1	6	0	0.00782676	CDO_CAEBR	Caenorhabditis briggsae.	RecName: Full=Cysteine dioxygenase; Short=CDO; EC=1.13.11.20;	1e-18	CDO_CAEBR	Caenorhabditis briggsae.	Cysteine dioxygenase (EC 1.13.11.20) (CDO)	8e-19	KOG4064	Cysteine dioxygenase CDO1	Amino acid transport and metabolism	METABOLISM	pfam05995	CDO_I	Cysteine dioxygenase type I. Cysteine dioxygenase type I (EC:1.13.11.20) converts cysteine to cysteinesulphinic acid and is the rate-limiting step in ...	2e-24
GS00123	3	e00123.1 e00123.2 e00123.3	16	4	0.00361135	A3QST0_EUGGR	Euglena gracilis.	SubName: Full=Cytosolic fructose-1,6-bisphosphatase; EC=3.1.3.11;	1e-124	F16P2_BRANA	Brassica napus (Rape).	Fructose-1,6-bisphosphatase, cytosolic (EC 3.1.3.11) (FBPase) (D-fructose-1,6-bisphosphate 1-phosphohydrolase)	7e-86	KOG1458	Fructose-1,6-bisphosphatase	Carbohydrate transport and metabolism	METABOLISM	cd00354	FBPase	Fructose-1,6-bisphosphatase, an enzyme that catalyzes the hydrolysis of fructose-1,6-biphosphate into fructose-6-phosphate and is critical in glucone ...	1e-111
GS01922	1	e01922.1	6	0	0.00782676	B8A1H0_MAIZE	Zea mays (Maize).	SubName: Full=Putative uncharacterized protein;	3e-37	AAPC_CENCI	Cenchrus ciliaris (Buffelgrass) (Pennisetum ciliare).	Putative apospory-associated protein C	2e-25	KOG1594	Uncharacterized enzymes related to aldose 1-epimerase	Carbohydrate transport and metabolism	METABOLISM	COG0676	COG0676	Uncharacterized enzymes related to aldose 1-epimerase [Carbohydrate transport and metabolism]	4e-29
GS00508	3	e00508.1 e00508.2 e00508.3	6	0	0.00782676									KOG0656	G1/S-specific cyclin D	Cell cycle control, cell division, chromosome partitioning	CELLULAR PROCESSES AND SIGNALING	pfam00134	Cyclin_N	Cyclin, N-terminal domain. Cyclins regulate cyclin dependent kinases (CDKs). One member is a Uracil-DNA glycosylase that is related to other cyclins. ...	1e-09
GS09138	2	e09138.1 e09138.2	13	0	6.12581e-05	H4_OLILU	Olisthodiscus luteus (Marine phytoflagellate) (Heterosigma akashiwo).	RecName: Full=Histone H4;	1e-38	H4_OLILU	Olisthodiscus luteus (Heterosigma akashiwo).	Histone H4	1e-38	KOG3467	Histone H4	Chromatin structure and dynamics	INFORMATION STORAGE AND PROCESSING	cd00076	H4	Histone H4, one of the four histones, along with H2A, H2B and H3, which forms the eukaryotic nucleosome core; along with H3, it plays a central role i ...	3e-28
GS00708	2	e00708.1 e00708.2	6	0	0.00782676	C1MXT0_9CHLO	Micromonas pusilla CCMP1545.	SubName: Full=Flagellar outer dynein arm intermediate chain 2;	3e-71	DYI3_ANTCR	Anthocidaris crassispina (Sea urchin).	Dynein intermediate chain 3, ciliary	6e-62	KOG1587	Cytoplasmic dynein intermediate chain	Cytoskeleton	CELLULAR PROCESSES AND SIGNALING	cd00200	WD40	WD40 domain, found in a number of eukaryotic proteins that cover a wide variety of functions including adaptor/regulatory modules in signal transducti ...	2e-08
GS02362	1	e02362.1	7	0	0.0039144	A8Q1G0_MALGO	Malassezia globosa (strain ATCC 96807 / CBS 7966) (Dandruff-associated fungus).	SubName: Full=Putative uncharacterized protein;	8e-16					KOG3945	Uncharacterized conserved protein	Function unknown	POORLY CHARACTERIZED	pfam10558	MTP18	Mitochondrial 18 KDa protein (MTP18). This family of proteins are mitochondrial 18KDa proteins that are often misannotated as carbonic anhydrases. It ...	9e-23
GS00091	2	e00091.1 e00091.2	6	0	0.00782676	C1MVT7_9CHLO	Micromonas pusilla CCMP1545.	SubName: Full=Predicted protein;	7e-47	EMAL4_MOUSE	Mus musculus (Mouse).	Echinoderm microtubule-associated protein-like 4 (EMAP-4)	4e-36	KOG2106	Uncharacterized conserved protein, contains HELP and WD40 domains	Function unknown	POORLY CHARACTERIZED	cd00200	WD40	WD40 domain, found in a number of eukaryotic proteins that cover a wide variety of functions including adaptor/regulatory modules in signal transducti ...	8e-12
GS00939	1	e00939.1	6	0	0.00782676	B8BBW9_ORYSI	Oryza sativa subsp. indica (Rice).	SubName: Full=Putative uncharacterized protein;	9e-08					KOG2075	Topoisomerase TOP1-interacting protein BTBD1	Function unknown	POORLY CHARACTERIZED	pfam00651	BTB	BTB/POZ domain. The BTB (for BR-C, ttk and bab) or POZ (for Pox virus and Zinc finger) domain is present near the N-terminus of a fraction of zinc fin ...	2e-11
GS01285	1	e01285.1	6	0	0.00782676	B3EU24_AMOA5	Amoebophilus asiaticus (strain 5a2).	SubName: Full=Putative uncharacterized protein;	2e-16	EHMT2_MOUSE	Mus musculus (Mouse).	Histone-lysine N-methyltransferase, H3 lysine-9 specific 3 (EC 2.1.1.43) (Histone H3-K9 methyltransferase 3) (H3-K9-HMTase 3) (Euchromatic histone-lysine N-methyltransferase 2) (HLA-B-associated transcript 8) (Protein G9a)	3e-12	KOG0509	Ankyrin repeat and DHHC-type Zn-finger domain containing proteins	General function prediction only	POORLY CHARACTERIZED	cd00204	ANK	ankyrin repeats; ankyrin repeats mediate protein-protein interactions in very diverse families of proteins. The number of ANK repeats in a protein ca ...	1e-22
GS00938	1	e00938.1	7	0	0.0039144	A0BFC9_PARTE	Paramecium tetraurelia.	SubName: Full=Chromosome undetermined scaffold_104, whole genome shotgun sequence;	6e-30	MORN3_HUMAN	Homo sapiens (Human).	MORN repeat-containing protein 3	4e-18	KOG0231	Junctional membrane complex protein Junctophilin and related MORN repeat proteins	General function prediction only	POORLY CHARACTERIZED
GS08284	1	e08284.1	8	0	0.00195771	Q9UZR6_PYRAB	Pyrococcus abyssi.	SubName: Full=PaaI related protein, phenylacetic acid degradation-related protein;	2e-32	EI2B_AQUAE	Aquifex aeolicus.	Putative translation initiation factor eIF-2B (eIF-2B GDP-GTP exchange factor)	4e-27	KOG3328	HGG motif-containing thioesterase	General function prediction only	POORLY CHARACTERIZED	PRK04424	PRK04424	fatty acid biosynthesis transcriptional regulator; Provisional	5e-14
GS00985	1	e00985.1	6	0	0.00782676	B8BTM9_THAPS	Thalassiosira pseudonana CCMP1335.	SubName: Full=Putative uncharacterized protein;	4e-26	PTHD2_MOUSE	Mus musculus (Mouse).	Patched domain-containing protein 2 (RND-type protein RNDEu-2)	2e-08	KOG1934	Predicted membrane protein (patched superfamily)	General function prediction only	POORLY CHARACTERIZED	COG1033	COG1033	Predicted exporters of the RND superfamily [General function prediction only]	1e-06
GS01939	3	e01939.1 e01939.2 e01939.3	6	0	0.00782676	Q8RUT6_CHLRE	Chlamydomonas reinhardtii.	SubName: Full=Putative ammonium transporter;	1e-29	AMT12_ARATH	Arabidopsis thaliana (Mouse-ear cress).	Ammonium transporter 1 member 2 (AtAMT1;2)	2e-25	KOG0682	Ammonia permease	Inorganic ion transport and metabolism	METABOLISM	pfam00909	Ammonium_transp	Ammonium Transporter Family.	1e-30
GS02431	2	e02431.1 e02431.2	8	0	0.00195771	RABL5_DANRE	Danio rerio (Zebrafish) (Brachydanio rerio).	RecName: Full=Rab-like protein 5;	4e-28	RABL5_DANRE	Danio rerio (Zebrafish) (Brachydanio rerio).	Rab-like protein 5	3e-28	KOG0087	GTPase Rab11/YPT3, small G protein superfamily	Intracellular trafficking, secretion, and vesicular transport	CELLULAR PROCESSES AND SIGNALING	COG1100	COG1100	GTPase SAR1 and related small G proteins [General function prediction only]	2e-10
GS00197	1	e00197.1	6	0	0.00782676	Q6XK26_POPTM	Populus tremuloides (Quaking aspen).	SubName: Full=ADP-ribosylation factor 2;	2e-70	ARF1_SALBA	Salix bakko (Japanese willow).	ADP-ribosylation factor 1	1e-70	KOG0070	GTP-binding ADP-ribosylation factor Arf1	Intracellular trafficking, secretion, and vesicular transport	CELLULAR PROCESSES AND SIGNALING	cd04150	Arf1_5_like	Arf1-Arf5-like subfamily. This subfamily contains Arf1, Arf2, Arf3, Arf4, Arf5, and related proteins. Arfs1-5 are soluble proteins that are crucial ...	3e-79
GS01141	2	e01141.1 e01141.2	6	0	0.00782676	B9MWS3_POPTR	Populus trichocarpa (Western balsam poplar) (Populus balsamifera subsp. trichocarpa).	SubName: Full=Predicted protein;	1e-104	TM9S2_RAT	Rattus norvegicus (Rat).	Transmembrane 9 superfamily member 2 precursor	7e-84	KOG1278	Endosomal membrane proteins, EMP70	Intracellular trafficking, secretion, and vesicular transport	CELLULAR PROCESSES AND SIGNALING	pfam02990	EMP70	Endomembrane protein 70.	9e-78
GS00608	3	e00608.1 e00608.2 e00608.3	12	1	0.000918425	SMT1_ARATH	Arabidopsis thaliana (Mouse-ear cress).	RecName: Full=Cycloartenol-C-24-methyltransferase; EC=2.1.1.41; AltName: Full=24-sterol C-methyltransferase 1; Short=Sterol C-methyltransferase 1; AltName: Full=Protein STEROL METHYLTRANSFERASE 1; AltName: Full=Protein CEPHALOPOD;	5e-82	SMT1_ARATH	Arabidopsis thaliana (Mouse-ear cress).	Cycloartenol-C-24-methyltransferase (EC 2.1.1.41) (24-sterol C-methyltransferase 1) (Sterol C-methyltransferase 1) (Protein STEROL METHYLTRANSFERASE 1) (Protein CEPHALOPOD)	3e-82	KOG1269	SAM-dependent methyltransferases	Lipid transport and metabolism	METABOLISM	pfam08498	Sterol_MT_C	Sterol methyltransferase C-terminal. This domain is found to the C-terminus of a methyltransferase domain (pfam08241) in fungal and plant sterol methy ...	4e-26
GS01491	2	e01491.1 e01491.2	9	1	0.00587338	B5Y506_PHATR	Phaeodactylum tricornutum CCAP 1055/1.	SubName: Full=Predicted protein; Flags: Fragment;	3e-72	PPT1_BOVIN	Bos taurus (Bovine).	Palmitoyl-protein thioesterase 1 precursor (EC 3.1.2.22) (PPT-1) (Palmitoyl-protein hydrolase 1)	2e-30	KOG2541	Palmitoyl protein thioesterase	Lipid transport and metabolism	METABOLISM	pfam02089	Palm_thioest	Palmitoyl protein thioesterase.	3e-34
GS00406	1	e00406.1	7	0	0.0039144	B3RIX3_TRIAD	Trichoplax adhaerens.	SubName: Full=Putative uncharacterized protein;	5e-37	NDK7_HUMAN	Homo sapiens (Human).	Nucleoside diphosphate kinase 7 (EC 2.7.4.6) (NDP kinase 7) (NDK 7) (nm23-H7)	2e-32	KOG0888	Nucleoside diphosphate kinase	Nucleotide transport and metabolism	METABOLISM	smart00562	NDK	These are enzymes that catalyze nonsubstrate specific conversions of nucleoside diphosphates to nucleoside triphosphates. These enzymes play important ...	1e-41
GS00537	2	e00537.1 e00537.2	7	0	0.0039144	A8IXA1_CHLRE	Chlamydomonas reinhardtii.	SubName: Full=Predicted protein;	2e-24	XRP2_XENLA	Xenopus laevis (African clawed frog).	Protein XRP2	5e-20	KOG2512	Beta-tubulin folding cofactor C	Posttranslational modification, protein turnover, chaperones	CELLULAR PROCESSES AND SIGNALING	pfam07986	TBCC	Tubulin binding cofactor C. Members of this family are involved in the folding pathway of tubulins.	2e-23
GS04078	1	e04078.1	6	0	0.00782676	Q1RPV2_CIOIN	Ciona intestinalis (Transparent sea squirt) (Ascidia intestinalis).	SubName: Full=Zinc finger protein;	3e-06	BIRC7_HUMAN	Homo sapiens (Human).	Baculoviral IAP repeat-containing protein 7 (Kidney inhibitor of apoptosis protein) (KIAP) (Melanoma inhibitor of apoptosis protein) (ML-IAP) (Livin) (RING finger protein 50)	2e-06	KOG4265	Predicted E3 ubiquitin ligase	Posttranslational modification, protein turnover, chaperones	CELLULAR PROCESSES AND SIGNALING
GS01424	3	e01424.1 e01424.2 e01424.3	6	0	0.00782676	Q875J6_CRYNE	Cryptococcus neoformans A/D.	SubName: Full=Kex2;	9e-13	PCSK7_RAT	Rattus norvegicus (Rat).	Proprotein convertase subtilisin/kexin type 7 precursor (EC 3.4.21.-) (Proprotein convertase PC7) (Subtilisin/kexin-like protease PC7) (Prohormone convertase PC7) (rPC7)	2e-08	KOG3526	Subtilisin-like proprotein convertase	Posttranslational modification, protein turnover, chaperones	CELLULAR PROCESSES AND SIGNALING	pfam01483	P_proprotein	Proprotein convertase P-domain. A unique feature of the eukaryotic subtilisin-like proprotein convertases is the presence of an additional highly cons ...	3e-15
GS01522	2	e01522.1 e01522.2	18	5	0.00331794	PSA7_DICDI	Dictyostelium discoideum (Slime mold).	RecName: Full=Proteasome subunit alpha type-7; EC=3.4.25.1; AltName: Full=Proteasome component DD5;	1e-87	PSA7_DICDI	Dictyostelium discoideum (Slime mold).	Proteasome subunit alpha type-7 (EC 3.4.25.1) (Proteasome component DD5)	9e-88	KOG0183	20S proteasome, regulatory subunit alpha type PSMA7/PRE6	Posttranslational modification, protein turnover, chaperones	CELLULAR PROCESSES AND SIGNALING	cd03755	proteasome_alpha_type_7	proteasome_alpha_type_7. The 20S proteasome, multisubunit proteolytic complex, is the central enzyme of nonlysosomal protein degradation in both the c ...	4e-96
GS00465	3	e00465.1 e00465.2 e00465.3	6	0	0.00782676	TRAP1_DICDI	Dictyostelium discoideum (Slime mold).	RecName: Full=TNF receptor-associated protein 1 homolog, mitochondrial; Short=TNFR-associated protein 1 homolog; Short=Trap1 homolog; Flags: Precursor;	2e-98	TRAP1_DICDI	Dictyostelium discoideum (Slime mold).	TNF receptor-associated protein 1 homolog, mitochondrial precursor (TNFR-associated protein 1 homolog) (Trap1 homolog)	1e-98	KOG0019	Molecular chaperone (HSP90 family)	Posttranslational modification, protein turnover, chaperones	CELLULAR PROCESSES AND SIGNALING	PRK05218	PRK05218	heat shock protein 90; Provisional	1e-111
GS06285	1	e06285.1	7	0	0.0039144	B4KV23_DROMO	Drosophila mojavensis (Fruit fly).	SubName: Full=GI13170;	3e-07	IAP3_NPVOP	Orgyia pseudotsugata multicapsid polyhedrosis virus (OpMNPV).	Apoptosis inhibitor 3 (IAP-3)	1e-05	KOG1571	Predicted E3 ubiquitin ligase	Posttranslational modification, protein turnover, chaperones	CELLULAR PROCESSES AND SIGNALING
GS03924	1	e03924.1	9	1	0.00587338	C1MP63_9CHLO	Micromonas pusilla CCMP1545.	SubName: Full=Glutathione peroxidase;	2e-19	GPX1_CHLRE	Chlamydomonas reinhardtii.	Glutathione peroxidase, mitochondrial precursor (EC 1.11.1.9) (CrGPx)	8e-16	KOG1651	Glutathione peroxidase	Posttranslational modification, protein turnover, chaperones	CELLULAR PROCESSES AND SIGNALING	cd00340	GSH_Peroxidase	Glutathione (GSH) peroxidase family; tetrameric selenoenzymes that catalyze the reduction of a variety of hydroperoxides including lipid peroxidases, ...	9e-17
GS01530	1	e01530.1	6	0	0.00782676	B9GEB9_ORYSJ	Oryza sativa subsp. japonica (Rice).	SubName: Full=Putative uncharacterized protein;	9e-09	YDM9_SCHPO	Schizosaccharomyces pombe (Fission yeast).	Uncharacterized RING finger protein C57A7.09 precursor	3e-07	KOG4628	Predicted E3 ubiquitin ligase	Posttranslational modification, protein turnover, chaperones	CELLULAR PROCESSES AND SIGNALING	COG5540	COG5540	RING-finger-containing ubiquitin ligase [Posttranslational modification, protein turnover, chaperones]	4e-11
GS03771	1	e03771.1	6	0	0.00782676	A9SYJ1_PHYPA	Physcomitrella patens subsp. patens.	SubName: Full=Predicted protein;	5e-35	14335_ORYSJ	Oryza sativa subsp. japonica (Rice).	14-3-3-like protein GF14-E (G-box factor 14-3-3 homolog E)	1e-34	KOG0841	Multifunctional chaperone (14-3-3 family)	Posttranslational modification, protein turnover, chaperones	CELLULAR PROCESSES AND SIGNALING	pfam00244	14-3-3	14-3-3 protein.	2e-44
GS00324	1	e00324.1	8	0	0.00195771	Q233X8_TETTH	Tetrahymena thermophila SB210.	SubName: Full=Tubulin-tyrosine ligase family protein; EC=6.3.2.25;	2e-53	TTLL4_HUMAN	Homo sapiens (Human).	Tubulin polyglutamylase TTLL4 (EC 6.-.-.-) (Tubulin--tyrosine ligase-like protein 4)	1e-42	KOG2156	Tubulin-tyrosine ligase-related protein	Posttranslational modification, protein turnover, chaperones	CELLULAR PROCESSES AND SIGNALING	pfam03133	TTL	Tubulin-tyrosine ligase family. Tubulins and microtubules are subjected to several post-translational modifications of which the reversible detyrosina ...	3e-35
GS01596	1	e01596.1	19	6	0.00469556	B8BRW2_THAPS	Thalassiosira pseudonana CCMP1335.	SubName: Full=Predicted protein;	2e-15	GRXC2_ARATH	Arabidopsis thaliana (Mouse-ear cress).	Glutaredoxin-C2 (AtGrxC2)	3e-09	KOG1752	Glutaredoxin and related proteins	Posttranslational modification, protein turnover, chaperones	CELLULAR PROCESSES AND SIGNALING	cd03419	GRX_GRXh_1_2_like	Glutaredoxin (GRX) family, GRX human class 1 and 2 (h_1_2)-like subfamily; composed of proteins similar to human GRXs, approximately 10 kDa in size, a ...	5e-16
GS01693	4	e01693.1 e01693.2 e01693.3 e01693.4	6	0	0.00782676	B3RV04_TRIAD	Trichoplax adhaerens.	SubName: Full=Putative uncharacterized protein; Flags: Fragment;	1e-41	IQCAL_HUMAN	Homo sapiens (Human).	IQ and AAA domain-containing protein ENSP00000340148	3e-41	KOG0740	AAA+-type ATPase	Posttranslational modification, protein turnover, chaperones	CELLULAR PROCESSES AND SIGNALING	pfam00004	AAA	ATPase family associated with various cellular activities (AAA). AAA family proteins often perform chaperone-like functions that assist in the assembl ...	9e-19
GS02328	3	e02328.1 e02328.2 e02328.3	10	1	0.00318223	Q66Q78_RHOGU	Rhodotorula glutinis (Yeast).	SubName: Full=Thymine dioxygenase; EC=1.14.11.6;	3e-40	FL3H_MALDO	Malus domestica (Apple) (Malus sylvestris).	Naringenin,2-oxoglutarate 3-dioxygenase (EC 1.14.11.9) (Flavonone-3-hydroxylase) (F3H) (FHT)	2e-12	KOG0143	Iron/ascorbate family oxidoreductases	Secondary metabolites biosynthesis, transport and catabolism	METABOLISM	COG3491	PcbC	Isopenicillin N synthase and related dioxygenases [General function prediction only]	1e-39
GS01456	1	e01456.1	8	0	0.00195771	A8J5D7_CHLRE	Chlamydomonas reinhardtii.	SubName: Full=Predicted protein;	5e-17	CML12_ARATH	Arabidopsis thaliana (Mouse-ear cress).	Calmodulin-like protein 12 (Touch-induced calmodulin-related protein 3)	3e-11	KOG0027	Calmodulin and related proteins (EF-Hand superfamily)	Signal transduction mechanisms	CELLULAR PROCESSES AND SIGNALING	cd00051	EFh	EF-hand, calcium binding motif; A diverse superfamily of calcium sensors and calcium signal modulators; most examples in this alignment model have 2 a ...	3e-08
GS03471	2	e03471.1 e03471.2	6	0	0.00782676	DNAL1_CHLRE	Chlamydomonas reinhardtii.	RecName: Full=Dynein light chain 1, axonemal; AltName: Full=Flagellar outer arm dynein light chain 1;	2e-52	DNAL1_CHLRE	Chlamydomonas reinhardtii.	Dynein light chain 1, axonemal (Flagellar outer arm dynein light chain 1)	1e-52	KOG0531	Protein phosphatase 1, regulatory subunit, and related proteins	Signal transduction mechanisms	CELLULAR PROCESSES AND SIGNALING	COG4886	COG4886	Leucine-rich repeat (LRR) protein [Function unknown]	5e-06
GS04612	1	e04612.1	6	0	0.00782676	B4L8F8_DROMO	Drosophila mojavensis (Fruit fly).	SubName: Full=GI14374;	2e-13	RHOM_DROME	Drosophila melanogaster (Fruit fly).	Protein rhomboid (EC 3.4.21.105) (Protein veinlet)	3e-08	KOG2289	Rhomboid family proteins	Signal transduction mechanisms	CELLULAR PROCESSES AND SIGNALING
GS00910	2	e00910.1 e00910.2	14	0	3.0637e-05	Q290U0_DROPS	Drosophila pseudoobscura pseudoobscura (Fruit fly).	SubName: Full=GA13988;	1e-08	KAPR2_DROME	Drosophila melanogaster (Fruit fly).	cAMP-dependent protein kinase type II regulatory subunit	2e-08	KOG0614	cGMP-dependent protein kinase	Signal transduction mechanisms	CELLULAR PROCESSES AND SIGNALING	pfam00027	cNMP_binding	Cyclic nucleotide-binding domain.	2e-13
GS00234	1	e00234.1	7	0	0.0039144	Q29CP9_DROPS	Drosophila pseudoobscura pseudoobscura (Fruit fly).	SubName: Full=GA13377;	1e-52	KCC1A_RAT	Rattus norvegicus (Rat).	Calcium/calmodulin-dependent protein kinase type 1 (EC 2.7.11.17) (CaM kinase I) (CaM-KI) (CaM kinase I alpha) (CaMKI-alpha)	1e-51	KOG0032	Ca2+/calmodulin-dependent protein kinase, EF-Hand protein superfamily	Signal transduction mechanisms	CELLULAR PROCESSES AND SIGNALING	cd00180	S_TKc	Serine/Threonine protein kinases, catalytic domain. Phosphotransferases of the serine or threonine-specific kinase subfamily. The enzymatic activity o ...	1e-52
GS00184	3	e00184.1 e00184.2 e00184.3	6	0	0.00782676	B5Y4X7_PHATR	Phaeodactylum tricornutum CCAP 1055/1.	SubName: Full=Predicted protein;	2e-29	TNI3K_RAT	Rattus norvegicus (Rat).	Serine/threonine-protein kinase TNNI3K (EC 2.7.11.1) (TNNI3-interacting kinase) (Cardiac ankyrin repeat kinase)	3e-14	KOG0192	Tyrosine kinase specific for activated (GTP-bound) p21cdc42Hs	Signal transduction mechanisms	CELLULAR PROCESSES AND SIGNALING	cd00180	S_TKc	Serine/Threonine protein kinases, catalytic domain. Phosphotransferases of the serine or threonine-specific kinase subfamily. The enzymatic activity o ...	4e-26
GS01746	5	e01746.1 e01746.2 e01746.3 e01746.4 e01746.5	9	1	0.00587338	YPT1_PHYIN	Phytophthora infestans (Potato late blight fungus).	RecName: Full=Ras-like GTP-binding protein YPT1;	2e-77	YPT1_PHYIN	Phytophthora infestans (Potato late blight fungus).	Ras-like GTP-binding protein YPT1	2e-77	KOG0084	GTPase Rab1/YPT1, small G protein superfamily, and related GTP-binding proteins	Signal transduction mechanisms	CELLULAR PROCESSES AND SIGNALING	cd01869	Rab1_Ypt1	Rab1/Ypt1 subfamily. Rab1 is found in every eukaryote and is a key regulatory component for the transport of vesicles from the ER to the Golgi appara ...	1e-87
GS02444	1	e02444.1	11	0	0.000244905	A8G0Z0_SHESH	Shewanella sediminis (strain HAW-EB3).	SubName: Full=Ankyrin repeat protein, putative; Flags: Precursor;	7e-14	ANR11_HUMAN	Homo sapiens (Human).	Ankyrin repeat domain-containing protein 11 (Ankyrin repeat-containing cofactor 1)	3e-09	KOG0507	CASK-interacting adaptor protein (caskin) and related proteins with ankyrin repeats and SAM domain	Signal transduction mechanisms	CELLULAR PROCESSES AND SIGNALING	cd00204	ANK	ankyrin repeats; ankyrin repeats mediate protein-protein interactions in very diverse families of proteins. The number of ANK repeats in a protein ca ...	1e-17
GS02191	2	e02191.1 e02191.2	6	0	0.00782676	Q498E5_XENLA	Xenopus laevis (African clawed frog).	SubName: Full=Chc1-b-prov protein;	2e-56	LRC50_HUMAN	Homo sapiens (Human).	Leucine-rich repeat-containing protein 50	1e-54	KOG1259	Nischarin, modulator of integrin alpha5 subunit action	Signal transduction mechanisms	CELLULAR PROCESSES AND SIGNALING
GS01544	2	e01544.1 e01544.2	7	0	0.0039144									KOG0044	Ca2+ sensor (EF-Hand superfamily)	Signal transduction mechanisms	CELLULAR PROCESSES AND SIGNALING
GS03554	2	e03554.1 e03554.2	7	0	0.0039144									KOG2059	Ras GTPase-activating protein	Signal transduction mechanisms	CELLULAR PROCESSES AND SIGNALING	pfam00169	PH	PH domain. PH stands for pleckstrin homology.	3e-09
GS01529	1	e01529.1	11	1	0.00171395	Q29DE9_DROPS	Drosophila pseudoobscura pseudoobscura (Fruit fly).	SubName: Full=GA21747;	1e-44	ASF1_DROME	Drosophila melanogaster (Fruit fly).	Histone chaperone asf1 (Anti-silencing function protein 1) (dASF1) (Replication-coupling assembly factor subunit ASF1) (RCAF subunit ASF1)	8e-44	KOG3265	Histone chaperone involved in gene silencing	Transcription	INFORMATION STORAGE AND PROCESSING	pfam04729	ASF1_hist_chap	ASF1 like histone chaperone. This family includes the yeast and human ASF1 protein. These proteins have histone chaperone activity. ASF1 participates ...	2e-58
GS00273	1	e00273.1	8	0	0.00195771	Q90787_CHICK	Gallus gallus (Chicken).	SubName: Full=C-myb gene (analogue to v-myb oncogene), exon 8 and .; Flags: Fragment;	4e-34	MYB_CHICK	Gallus gallus (Chicken).	Myb proto-oncogene protein (C-myb)	3e-34	KOG0048	Transcription factor, Myb superfamily	Transcription	INFORMATION STORAGE AND PROCESSING	COG5147	REB1	Myb superfamily proteins, including transcription factors and mRNA splicing factors [Transcription / RNA processing and modification / Cell division a ...	2e-20
GS01762	2	e01762.1 e01762.2	6	0	0.00782676	B9QR49_TOXGO	Toxoplasma gondii VEG.	SubName: Full=MYB-1, putative;	4e-07	MYBB_CHICK	Gallus gallus (Chicken).	Myb-related protein B (B-Myb)	5e-06	KOG0048	Transcription factor, Myb superfamily	Transcription	INFORMATION STORAGE AND PROCESSING	pfam00249	Myb_DNA-binding	Myb-like DNA-binding domain. This family contains the DNA binding domains from Myb proteins, as well as the SANT domain family.	5e-08
GS00117	1	e00117.1	8	0	0.00195771	A7PCY8_VITVI	Vitis vinifera (Grape).	SubName: Full=Chromosome chr17 scaffold_12, whole genome shotgun sequence;	3e-06	MYB_DROME	Drosophila melanogaster (Fruit fly).	Myb protein	9e-06	KOG0048	Transcription factor, Myb superfamily	Transcription	INFORMATION STORAGE AND PROCESSING	pfam00249	Myb_DNA-binding	Myb-like DNA-binding domain. This family contains the DNA binding domains from Myb proteins, as well as the SANT domain family.	8e-08
GS05311	1	e05311.1	9	1	0.00587338	A7F5J8_SCLS1	Sclerotinia sclerotiorum (strain ATCC 18683 / 1980 / Ss-1) (White mold) (Whetzelinia sclerotiorum).	SubName: Full=60S ribosomal protein L11;	2e-62	RL11_ORYSJ	Oryza sativa subsp. japonica (Rice).	60S ribosomal protein L11	2e-61	KOG0397	60S ribosomal protein L11	Translation, ribosomal structure and biogenesis	INFORMATION STORAGE AND PROCESSING	PRK04219	rpl5p	50S ribosomal protein L5P; Reviewed	2e-47
GS02689	2	e02689.1 e02689.2	6	0	0.00782676	B6PJN8_BRAFL	Branchiostoma floridae (Florida lancelet) (Amphioxus).	SubName: Full=Putative uncharacterized protein; Flags: Fragment;	1e-12	RNF32_MOUSE	Mus musculus (Mouse).	RING finger protein 32 (Limb region protein 2)	2e-11
GS03363	1	e03363.1	6	0	0.00782676	A1UWW2_BURMS	Burkholderia mallei (strain SAVP1).	SubName: Full=RemN protein;	6e-06
GS00461	2	e00461.1 e00461.2	10	0	0.000489682	B8GVC9_CAUCN	Caulobacter crescentus (strain NA1000 / CB15N).	SubName: Full=N-hydroxyarylamine O-acetyltransferase; EC=2.3.1.118;	2e-26	NAT_MYCSM	Mycobacterium smegmatis.	Arylamine N-acetyltransferase (EC 2.3.1.5)	2e-21					pfam00797	Acetyltransf_2	N-acetyltransferase. Arylamine N-acetyltransferase (NAT) is a cytosolic enzyme of approximately 30kDa. It facilitates the transfer of an acetyl group ...	1e-42
GS01528	2	e01528.1 e01528.2	9	1	0.00587338	A8JEA3_CHLRE	Chlamydomonas reinhardtii.	SubName: Full=Predicted protein;	2e-19
GS00242	1	e00242.1	8	0	0.00195771	A8J798_CHLRE	Chlamydomonas reinhardtii.	SubName: Full=Predicted protein;	5e-14	SPT17_HUMAN	Homo sapiens (Human).	Spermatogenesis-associated protein 17	8e-11
GS02259	3	e02259.1 e02259.2 e02259.3	7	0	0.0039144	GAS8_CHLRE	Chlamydomonas reinhardtii.	RecName: Full=Growth arrest-specific protein 8 homolog; AltName: Full=Protein PF2;	2e-82	GAS8_CHLRE	Chlamydomonas reinhardtii.	Growth arrest-specific protein 8 homolog (Protein PF2)	2e-82
GS00095	1	e00095.1	6	0	0.00782676	DYHB_CHLRE	Chlamydomonas reinhardtii.	RecName: Full=Dynein beta chain, flagellar outer arm;	2e-35	DYHB_CHLRE	Chlamydomonas reinhardtii.	Dynein beta chain, flagellar outer arm	1e-35					pfam03028	Dynein_heavy	Dynein heavy chain. This family represents the C-terminal region of dynein heavy chain. The chain also contains ATPase activity and microtubule bindin ...	5e-47
GS03902	1	e03902.1	6	0	0.00782676	Q94EY1_CHLRE	Chlamydomonas reinhardtii.	SubName: Full=Predicted protein; SubName: Full=Putative uncharacterized protein pr46b;	8e-14	CC103_DANRE	Danio rerio (Zebrafish) (Brachydanio rerio).	Coiled-coil domain-containing protein 103	3e-08
GS01639	1	e01639.1	6	0	0.00782676	B1WPW5_CYAA5	Cyanothece sp. (strain ATCC 51142).	SubName: Full=Putative uncharacterized protein;	3e-24	BSN1_BACAM	Bacillus amyloliquefaciens.	Extracellular ribonuclease precursor (EC 3.1.-.-)	2e-10					pfam04231	Endonuclease_1	Endonuclease I. Bacterial periplasmic or secreted endonuclease I (EC:3.1.21.1) Escherichia coli endonuclease I (EndoI) is a sequence independent endon ...	2e-28
GS00524	2	e00524.1 e00524.2	8	0	0.00195771	Q0MYX1_EMIHU	Emiliania huxleyi.	SubName: Full=Putative uncharacterized protein;	3e-55
GS00907	1	e00907.1	7	0	0.0039144	Q0MYV7_EMIHU	Emiliania huxleyi.	SubName: Full=Putative uncharacterized protein;	7e-07
GS02894	1	e02894.1	6	0	0.00782676	Q9ZTY0_EMIHU	Emiliania huxleyi.	SubName: Full=Putative calcium binding protein;	2e-07
GS00126	1	e00126.1	7	0	0.0039144	B3BNZ4_ECO57	Escherichia coli O157:H7 str. EC869.	SubName: Full=Metalloprotease stce; EC=3.4.24.-;	2e-31	STCE_ECO57	Escherichia coli O157:H7.	Metalloprotease stcE precursor (EC 3.4.24.-) (Neutral zinc metalloprotease stcE) (Mucinase) (Secreted protease of C1 esterase inhibitor from EHEC)	5e-31					pfam10462	Peptidase_M66	Peptidase M66. This family of metallopeptidases contains StcE, a virulence factor found in Shiga toxigenic Escherichia coli organisms. StcE peptidase ...	1e-26
GS02739	1	e02739.1	8	0	0.00195771	Q2MCN4_HYDAT	Hydra attenuata (Hydra) (Hydra vulgaris).	SubName: Full=HyTSR1 protein; Flags: Precursor;	5e-07
GS00276	2	e00276.1 e00276.2	11	0	0.000244905	PLMN_MACEU	Macropus eugenii (Tammar wallaby).	RecName: Full=Plasminogen; EC=3.4.21.7; Contains: RecName: Full=Plasmin heavy chain A; Contains: RecName: Full=Activation peptide; Contains: RecName: Full=Plasmin heavy chain A, short form; Contains: RecName: Full=Plasmin light chain B; Flags: Precursor;	3e-15	PLMN_MACEU	Macropus eugenii (Tammar wallaby).	Plasminogen precursor (EC 3.4.21.7) [Contains: Plasmin heavy chain A; Activation peptide; Plasmin heavy chain A, short form; Plasmin light chain B]	2e-15					smart00130	KR	Kringle domain; Named after a Danish pastry. Found in several serine proteases and in ROR-like receptors. Can occur in up to 38 copies (in apolipoprot ...	5e-16
GS01630	2	e01630.1 e01630.2	7	0	0.0039144	A0L4Q4_MAGSM	Magnetococcus sp. (strain MC-1).	SubName: Full=Cadherin;	4e-12
GS00012	1	e00012.1	9	0	0.00097911	C1MTS7_9CHLO	Micromonas pusilla CCMP1545.	SubName: Full=Dynein heavy chain;	1e-155	DYH6_HUMAN	Homo sapiens (Human).	Dynein heavy chain 6, axonemal (Axonemal beta dynein heavy chain 6) (Ciliary dynein heavy chain 6)	e-129					pfam03028	Dynein_heavy	Dynein heavy chain. This family represents the C-terminal region of dynein heavy chain. The chain also contains ATPase activity and microtubule bindin ...	1e-147
GS02194	1	e02194.1	8	0	0.00195771	C1MZQ6_9CHLO	Micromonas pusilla CCMP1545.	SubName: Full=Predicted protein;	9e-07
GS00043	1	e00043.1	7	0	0.0039144	C1NAB5_9CHLO	Micromonas pusilla CCMP1545.	SubName: Full=Predicted protein;	6e-14
GS02204	1	e02204.1	6	0	0.00782676	C1EGP6_9CHLO	Micromonas sp. RCC299.	SubName: Full=Predicted protein;	2e-09
GS02009	1	e02009.1	6	0	0.00782676	A9UNX1_MONBE	Monosiga brevicollis (Choanoflagellate).	SubName: Full=Predicted protein;	4e-24
GS01392	2	e01392.1 e01392.2	9	0	0.00097911	A7RRR2_NEMVE	Nematostella vectensis (Starlet sea anemone).	SubName: Full=Predicted protein;	7e-94	DYH3_MOUSE	Mus musculus (Mouse).	Dynein heavy chain 3, axonemal (Axonemal beta dynein heavy chain 3) (Ciliary dynein heavy chain 3)	5e-89					pfam03028	Dynein_heavy	Dynein heavy chain. This family represents the C-terminal region of dynein heavy chain. The chain also contains ATPase activity and microtubule bindin ...	8e-81
GS02146	2	e02146.1 e02146.2	9	0	0.00097911	A7RX27_NEMVE	Nematostella vectensis (Starlet sea anemone).	SubName: Full=Predicted protein;	6e-30	CCD37_MOUSE	Mus musculus (Mouse).	Coiled-coil domain-containing protein 37	3e-21
GS00154	1	e00154.1	6	0	0.00782676	A7S8J6_NEMVE	Nematostella vectensis (Starlet sea anemone).	SubName: Full=Predicted protein;	5e-39	IQCG_MOUSE	Mus musculus (Mouse).	IQ domain-containing protein G	3e-22
GS03800	1	e03800.1	8	0	0.00195771	Q0JCM6_ORYSJ	Oryza sativa subsp. japonica (Rice).	SubName: Full=Os04g0461600 protein; Flags: Fragment;	3e-09									pfam04749	PLAC8	PLAC8 family. This family includes the Placenta-specific gene 8 protein.	2e-09
GS00472	2	e00472.1 e00472.2	6	0	0.00782676	Q00Y28_OSTTA	Ostreococcus tauri.	SubName: Full=Chromosome 12 contig 1, DNA sequence;	2e-13									pfam01925	DUF81	Domain of unknown function DUF81. This integral membrane protein family has no known function. The alignment appears to contain two duplicated modules ...	1e-07
GS00972	3	e00972.1 e00972.2 e00972.3	6	0	0.00782676	A0DFH5_PARTE	Paramecium tetraurelia.	SubName: Full=Chromosome undetermined scaffold_49, whole genome shotgun sequence;	7e-13
GS00363	1	e00363.1	8	0	0.00195771	A9RPM7_PHYPA	Physcomitrella patens subsp. patens.	SubName: Full=Predicted protein;	2e-07									pfam01501	Glyco_transf_8	Glycosyl transferase family 8. This family includes enzymes that transfer sugar residues to donor molecules. Members of this family are involved in li ...	8e-12
GS00157	1	e00157.1	12	0	0.000122484	Q0E9S1_PLEHA	Pleurochrysis haptonemofera.	SubName: Full=Putative beta-type carbonic anhydrase; Flags: Fragment;	9e-70									pfam00484	Pro_CA	Carbonic anhydrase. This family includes carbonic anhydrases as well as a family of non-functional homologues related to YbcF.	1e-13
GS00753	1	e00753.1	6	0	0.00782676	Q0E9R5_PLEHA	Pleurochrysis haptonemofera.	SubName: Full=Putative uncharacterized protein; Flags: Fragment;	2e-30
GS00471	2	e00471.1 e00471.2	6	0	0.00782676	A9BCA5_PROM4	Prochlorococcus marinus (strain MIT 9211).	SubName: Full=Putative uncharacterized protein;	2e-80	VGLX_EHV1V	Equine herpesvirus 1 (strain V592) (EHV-1) (Equine abortion virus).	Glycoprotein X precursor	1e-06
GS00140	2	e00140.1 e00140.2	10	0	0.000489682	C1ZUY8_RHOMR	Rhodothermus marinus DSM 4252.	SubName: Full=Permease;	1e-74	Y326_METJA	Methanocaldococcus jannaschii (Methanococcus jannaschii).	Uncharacterized protein MJ0326	1e-64					COG2252	COG2252	Xanthine/uracil/vitamin C permease [Nucleotide transport and metabolism]	6e-68
GS02990	4	e02990.1 e02990.2 e02990.3 e02990.4	15	0	1.53225e-05	Q2NSA6_SODGM	Sodalis glossinidius (strain morsitans).	SubName: Full=Hypothetical phage protein;	5e-06									pfam05869	Dam	DNA N-6-adenine-methyltransferase (Dam). This family consists of several bacterial and phage DNA N-6-adenine-methyltransferase (Dam) like sequences.	4e-09
GS00195	1	e00195.1	7	0	0.0039144	C4EA11_STRRS	Streptosporangium roseum DSM 43021.	SubName: Full=Putative uncharacterized protein;	4e-12									PRK07475	PRK07475	hypothetical protein; Provisional	6e-19
GS01216	2	e01216.1 e01216.2	8	0	0.00195771	B4WU30_9SYNE	Synechococcus sp. PCC 7335.	SubName: Full=Putative uncharacterized protein;	1e-06
GS00006	2	e00006.1 e00006.2	8	0	0.00195771	B8BYB9_THAPS	Thalassiosira pseudonana CCMP1335.	SubName: Full=Predicted protein;	4e-12
GS00629	1	e00629.1	6	0	0.00782676	B8LBM2_THAPS	Thalassiosira pseudonana CCMP1335.	SubName: Full=Predicted protein;	1e-32
GS01207	1	e01207.1	8	0	0.00195771	B3S0N2_TRIAD	Trichoplax adhaerens.	SubName: Full=Putative uncharacterized protein;	1e-29	CF206_MOUSE	Mus musculus (Mouse).	Uncharacterized protein C6orf206 homolog	2e-26
GS00667	1	e00667.1	7	0	0.0039144	B3RPT9_TRIAD	Trichoplax adhaerens.	SubName: Full=Putative uncharacterized protein;	1e-52	DYHC_ANTCR	Anthocidaris crassispina (Sea urchin).	Dynein beta chain, ciliary	2e-52					pfam03028	Dynein_heavy	Dynein heavy chain. This family represents the C-terminal region of dynein heavy chain. The chain also contains ATPase activity and microtubule bindin ...	2e-67
GS03100	3	e03100.1 e03100.2 e03100.3	8	0	0.00195771	A5AXV4_VITVI	Vitis vinifera (Grape).	SubName: Full=Putative uncharacterized protein;	7e-07									cd00162	RING	RING-finger (Really Interesting New Gene) domain, a specialized type of Zn-finger of 40 to 60 residues that binds two atoms of zinc; defined by the 'c ...	7e-06
GS01620	2	e01620.1 e01620.2	40	3	8.17246e-10
GS01257	1	e01257.1	25	0	1.50024e-08
GS01805	1	e01805.1	16	0	7.66325e-06
GS01811	1	e01811.1	15	4	0.00592825
GS01572	3	e01572.1 e01572.2 e01572.3	13	1	0.000489953
GS02006	2	e02006.1 e02006.2	13	0	6.12581e-05
GS03655	2	e03655.1 e03655.2	13	3	0.00638186
GS04962	1	e04962.1	13	0	6.12581e-05
GS02153	6	e02153.1 e02153.2 e02153.3 e02153.4 e02153.5 e02153.6	12	0	0.000122484
GS02202	1	e02202.1	12	0	0.000122484
GS00032	5	e00032.1 e00032.2 e00032.3 e00032.4 e00032.5	11	2	0.00648711
GS00638	1	e00638.1	11	1	0.00171395
GS00774	5	e00774.1 e00774.2 e00774.3 e00774.4 e00774.5	11	0	0.000244905
GS00879	1	e00879.1	11	2	0.00648711
GS01078	1	e01078.1	11	0	0.000244905
GS01761	2	e01761.1 e01761.2	11	0	0.000244905
GS02604	1	e02604.1	11	2	0.00648711
GS03508	1	e03508.1	11	0	0.000244905
GS07296	3	e07296.1 e07296.2 e07296.3	11	1	0.00171395
GS01652	1	e01652.1	10	0	0.000489682
GS02065	3	e02065.1 e02065.2 e02065.3	10	1	0.00318223
GS02265	1	e02265.1	10	0	0.000489682
GS02464	2	e02464.1 e02464.2	10	0	0.000489682
GS02822	1	e02822.1	10	0	0.000489682
GS02996	1	e02996.1	10	0	0.000489682
GS03179	2	e03179.1 e03179.2	10	0	0.000489682
GS04342	1	e04342.1	10	0	0.000489682
GS05175	5	e05175.1 e05175.2 e05175.3 e05175.4 e05175.5	10	1	0.00318223
GS05952	7	e05952.1 e05952.2 e05952.3 e05952.4 e05952.5 e05952.6 e05952.7	10	0	0.000489682
GS06724	1	e06724.1	10	0	0.000489682
GS00018	1	e00018.1	9	0	0.00097911
GS00345	1	e00345.1	9	0	0.00097911
GS00561	1	e00561.1	9	0	0.00097911
GS00595	2	e00595.1 e00595.2	9	0	0.00097911
GS00905	4	e00905.1 e00905.2 e00905.3 e00905.4	9	0	0.00097911
GS00906	1	e00906.1	9	0	0.00097911
GS00959	2	e00959.1 e00959.2	9	0	0.00097911
GS01133	1	e01133.1	9	0	0.00097911
GS02048	3	e02048.1 e02048.2 e02048.3	9	0	0.00097911
GS02140	3	e02140.1 e02140.2 e02140.3	9	0	0.00097911
GS02548	1	e02548.1	9	0	0.00097911
GS02870	1	e02870.1	9	0	0.00097911
GS03436	8	e03436.1 e03436.2 e03436.3 e03436.4 e03436.5 e03436.6 e03436.7 e03436.8	9	0	0.00097911
GS05177	2	e05177.1 e05177.2	9	0	0.00097911
GS05246	2	e05246.1 e05246.2	9	0	0.00097911
GS06056	1	e06056.1	9	0	0.00097911
GS00125	2	e00125.1 e00125.2	8	0	0.00195771
GS00521	1	e00521.1	8	0	0.00195771
GS00984	1	e00984.1	8	0	0.00195771
GS01066	1	e01066.1	8	0	0.00195771
GS01267	1	e01267.1	8	0	0.00195771
GS01309	1	e01309.1	8	0	0.00195771
GS01439	1	e01439.1	8	0	0.00195771
GS01825	2	e01825.1 e01825.2	8	0	0.00195771
GS02070	1	e02070.1	8	0	0.00195771
GS02872	1	e02872.1	8	0	0.00195771
GS03020	1	e03020.1	8	0	0.00195771
GS03211	1	e03211.1	8	0	0.00195771
GS00024	1	e00024.1	7	0	0.0039144
GS00169	1	e00169.1	7	0	0.0039144
GS00208	1	e00208.1	7	0	0.0039144
GS00221	2	e00221.1 e00221.2	7	0	0.0039144
GS00353	2	e00353.1 e00353.2	7	0	0.0039144
GS00500	1	e00500.1	7	0	0.0039144
GS00653	1	e00653.1	7	0	0.0039144
GS00752	1	e00752.1	7	0	0.0039144
GS00992	3	e00992.1 e00992.2 e00992.3	7	0	0.0039144
GS01157	2	e01157.1 e01157.2	7	0	0.0039144
GS01178	1	e01178.1	7	0	0.0039144
GS01201	1	e01201.1	7	0	0.0039144
GS01331	2	e01331.1 e01331.2	7	0	0.0039144
GS01348	2	e01348.1 e01348.2	7	0	0.0039144
GS01350	1	e01350.1	7	0	0.0039144
GS01598	1	e01598.1	7	0	0.0039144
GS01904	1	e01904.1	7	0	0.0039144
GS02069	1	e02069.1	7	0	0.0039144
GS02175	1	e02175.1	7	0	0.0039144
GS02245	1	e02245.1	7	0	0.0039144
GS02396	1	e02396.1	7	0	0.0039144
GS02676	1	e02676.1	7	0	0.0039144
GS02865	2	e02865.1 e02865.2	7	0	0.0039144
GS03182	1	e03182.1	7	0	0.0039144
GS03353	3	e03353.1 e03353.2 e03353.3	7	0	0.0039144
GS03362	1	e03362.1	7	0	0.0039144
GS03684	1	e03684.1	7	0	0.0039144
GS04254	1	e04254.1	7	0	0.0039144
GS05749	1	e05749.1	7	0	0.0039144
GS00318	1	e00318.1	6	0	0.00782676
GS00369	1	e00369.1	6	0	0.00782676
GS00391	1	e00391.1	6	0	0.00782676
GS00407	1	e00407.1	6	0	0.00782676
GS00408	2	e00408.1 e00408.2	6	0	0.00782676
GS00440	2	e00440.1 e00440.2	6	0	0.00782676
GS00491	1	e00491.1	6	0	0.00782676
GS00598	1	e00598.1	6	0	0.00782676
GS00664	2	e00664.1 e00664.2	6	0	0.00782676
GS00734	4	e00734.1 e00734.2 e00734.3 e00734.4	6	0	0.00782676
GS00841	1	e00841.1	6	0	0.00782676
GS00887	1	e00887.1	6	0	0.00782676
GS01067	1	e01067.1	6	0	0.00782676
GS01242	1	e01242.1	6	0	0.00782676
GS01388	1	e01388.1	6	0	0.00782676
GS01617	1	e01617.1	6	0	0.00782676
GS01819	1	e01819.1	6	0	0.00782676
GS01875	2	e01875.1 e01875.2	6	0	0.00782676
GS01945	2	e01945.1 e01945.2	6	0	0.00782676
GS02030	1	e02030.1	6	0	0.00782676
GS02495	2	e02495.1 e02495.2	6	0	0.00782676
GS02536	1	e02536.1	6	0	0.00782676
GS02563	3	e02563.1 e02563.2 e02563.3	6	0	0.00782676
GS02591	2	e02591.1 e02591.2	6	0	0.00782676
GS02795	1	e02795.1	6	0	0.00782676
GS02875	1	e02875.1	6	0	0.00782676
GS02893	1	e02893.1	6	0	0.00782676
GS02978	1	e02978.1	6	0	0.00782676
GS02997	1	e02997.1	6	0	0.00782676
GS03772	1	e03772.1	6	0	0.00782676
GS03774	1	e03774.1	6	0	0.00782676
GS04022	1	e04022.1	6	0	0.00782676
GS04189	3	e04189.1 e04189.2 e04189.3	6	0	0.00782676
GS04788	1	e04788.1	6	0	0.00782676
GS05217	1	e05217.1	6	0	0.00782676
GS05525	1	e05525.1	6	0	0.00782676
GS05781	2	e05781.1 e05781.2	6	0	0.00782676
GS05889	1	e05889.1	6	0	0.00782676
GS05890	1	e05890.1	6	0	0.00782676
GS06655	1	e06655.1	6	0	0.00782676
GS06836	1	e06836.1	6	0	0.00782676
GS07328	1	e07328.1	6	0	0.00782676
GS07895	1	e07895.1	6	0	0.00782676
