# Supplementary material for: Transcriptome analysis of functional differentiation between haploid and diploid cells of Emiliania huxleyi, a globally significant photosynthetic calcifying cell
Source: Genome Biol. 2009 Oct 15;10(10):R114. doi: 10.1186/gb-2009-10-10-r114 (PMC2784329; doi:10.1186/gb-2009-10-10-r114)
Supplement: Additional data file 5 — Clusters predicted by statistical analysis to be 2N-specific, including all orphan clusters and clusters with reads in the 1N library that have P < 0.01 associated with the difference in read number between 1N and 2N libraries. [file gb-2009-10-10-r114-S5.xls]

## Sheet: predicted 2N-specific
Cluster ID	Number of mini-clusters	Mini-clusters	Number of reads from 1N	Number of reads from 2N	p-value	UniProt (TrEMBL+Swiss-Prot) ID	UniProt species	UniProt description	Uniprot E-value	Swiss-Prot ID	Swiss-Prot species	Swiss-Prot description	Swiss-prot E-value	Kog ID	Kog name	Kog class	Kog group	Cdd ID	Cdd name	Cdd description	Cdd E-value
GS00151	4	e00151.1 e00151.2 e00151.3 e00151.4	3	13	0.00634402	C1EAX2_9CHLO	Micromonas sp. RCC299.	SubName: Full=Predicted protein;	1e-139	METH_BOVIN	Bos taurus (Bovine).	Methionine synthase (EC 2.1.1.13) (5-methyltetrahydrofolate--homocysteine methyltransferase) (Vitamin-B12 dependent methionine synthase) (MS) (E-value	e-133	KOG1579	Homocysteine S-methyltransferase	Amino acid transport and metabolism	METABOLISM	PRK09490	metH	B12-dependent methionine synthase; Provisional	0
GS00451	2	e00451.1 e00451.2	0	7	0.00389812	A7S514_NEMVE	Nematostella vectensis (Starlet sea anemone).	SubName: Full=Predicted protein;	2e-39	PIP25_ARATH	Arabidopsis thaliana (Mouse-ear cress).	Probable aquaporin PIP2-5 (Plasma membrane intrinsic protein 2-5) (AtPIP2;5) (Plasma membrane intrinsic protein 2d) (PIP2d) (E-value	1e-34	KOG0223	Aquaporin (major intrinsic protein family)	Carbohydrate transport and metabolism	METABOLISM	pfam00230	MIP	Major intrinsic protein. MIP (Major Intrinsic Protein) family proteins exhibit essentially two distinct types of channel properties: (1) specific wate ...	3e-52
GS00433	3	e00433.1 e00433.2 e00433.3	0	8	0.00194855	A4RQC4_OSTLU	Ostreococcus lucimarinus (strain CCE9901).	SubName: Full=Predicted protein;	3e-57	F26_RANCA	Rana catesbeiana (Bull frog).	6PF-2-K/Fru-2,6-P2ASE liver/muscle isozymes [Includes: 6-phosphofructo-2-kinase (EC 2.7.1.105); Fructose-2,6-bisphosphatase (EC 3.1.3.46)] (E-value	3e-40	KOG0234	Fructose-6-phosphate 2-kinase/fructose-2,6-biphosphatase	Carbohydrate transport and metabolism	METABOLISM	pfam01591	6PF2K	6-phosphofructo-2-kinase. This enzyme occurs as a bifunctional enzyme with fructose-2,6-bisphosphatase. The bifunctional enzyme catalyses both the syn ...	1e-40
GS01290	1	e01290.1	0	8	0.00194855	A2G0X6_TRIVA	Trichomonas vaginalis G3.	SubName: Full=MFLJ00246 protein, putative;	2e-07	ASB3_BOVIN	Bos taurus (Bovine).	Ankyrin repeat and SOCS box protein 3 (ASB-3) (E-value	9e-06	KOG4177	Ankyrin	Cell wall/membrane/envelope biogenesis	CELLULAR PROCESSES AND SIGNALING	cd00204	ANK	ankyrin repeats; ankyrin repeats mediate protein-protein interactions in very diverse families of proteins. The number of ANK repeats in a protein ca ...	3e-11
GS02435	1	e02435.1	0	6	0.00779826	Q6STH8_BOSMU	Bos mutus grunniens (Wild yak) (Bos grunniens).	RecName: Full=Histone H4; Flags: Fragment;	7e-33	H4_OLILU	Olisthodiscus luteus (Heterosigma akashiwo).	Histone H4 (E-value	8e-33	KOG3467	Histone H4	Chromatin structure and dynamics	INFORMATION STORAGE AND PROCESSING	cd00076	H4	Histone H4, one of the four histones, along with H2A, H2B and H3, which forms the eukaryotic nucleosome core; along with H3, it plays a central role i ...	5e-32
GS00171	1	e00171.1	0	6	0.00779826	Q2JLL8_SYNJB	Synechococcus sp. (strain JA-2-3B'a(2-13)) (Cyanobacteria bacterium Yellowstone B-Prime).	SubName: Full=Leucine rich repeat protein;	5e-14	EXS_ARATH	Arabidopsis thaliana (Mouse-ear cress).	Leucine-rich repeat receptor protein kinase EXS precursor (EC 2.7.11.1) (Extra sporogenous cells protein) (Protein EXCESS MICROSPOROCYTES 1) (E-value	1e-08	KOG0532	Leucine-rich repeat (LRR) protein, contains calponin homology domain	Cytoskeleton	CELLULAR PROCESSES AND SIGNALING
GS00763	1	e00763.1	0	6	0.00779826	Q00UU2_OSTTA	Ostreococcus tauri.	SubName: Full=Putative zinc-binding oxidoreductase (ISS);	1e-89	QORH_ARATH	Arabidopsis thaliana (Mouse-ear cress).	Putative chloroplastic quinone-oxidoreductase homolog (EC 1.-.-.-) (E-value	6e-25	KOG1198	Zinc-binding oxidoreductase	Energy production and conversion	METABOLISM	COG0604	Qor	NADPH:quinone reductase and related Zn-dependent oxidoreductases [Energy production and conversion / General function prediction only]	2e-44
GS01632	1	e01632.1	0	7	0.00389812	A8IEQ0_AZOC5	Azorhizobium caulinodans (strain ATCC 43989 / DSM 5975 / ORS 571).	SubName: Full=FAD-binding oxidoreductase;	1e-49	CYPD_BACSU	Bacillus subtilis.	Probable bifunctional P-450/NADPH-P450 reductase 1 [Includes: Cytochrome P450 102 (EC 1.14.14.1); NADPH--cytochrome P450 reductase (EC 1.6.2.4)] (E-value	2e-43	KOG1158	NADP/FAD dependent oxidoreductase	Energy production and conversion	METABOLISM	cd06204	CYPOR	NADPH cytochrome p450 reductase (CYPOR) serves as an electron donor in several oxygenase systems and is a component of nitric oxide synthases and meth ...	4e-70
GS00580	1	e00580.1	0	9	0.000974021	Q1MJJ4_RHIL3	Rhizobium leguminosarum bv. viciae (strain 3841).	SubName: Full=Putative pentapeptide repeat protein; Flags: Precursor;	4e-12	YMO3_ERWST	Erwinia stewartii.	Uncharacterized protein in mobD 3'region (E-value	6e-07	KOG1665	AFH1-interacting protein FIP2, contains BTB/POZ domain and pentapeptide repeats	General function prediction only	POORLY CHARACTERIZED	COG1357	COG1357	Pentapeptide repeats containing protein [Function unknown]	2e-13
GS02524	1	e02524.1	0	7	0.00389812									KOG3346	Phosphatidylethanolamine binding protein	General function prediction only	POORLY CHARACTERIZED	cd00866	RKIP	eukaryotic Raf Kinase Inhibitor Protein (RKIP) and its bacterial/archael homolog PhosphatidylEthanolamine-Binding Protein (PEBP), belong to a highly c ...	1e-06
GS00463	2	e00463.1 e00463.2	0	8	0.00194855	Q01A52_OSTTA	Ostreococcus tauri.	SubName: Full=K-independent Na+/Ca2+ exchanger JSX (ISS);	4e-29	NCKXH_DROME	Drosophila melanogaster (Fruit fly).	Probable sodium/potassium/calcium exchanger CG1090 (Na(+)/K(+)/Ca(2+)-exchange protein CG1090) (E-value	1e-22	KOG1307	K+-dependent Ca2+/Na+ exchanger NCKX1 and related proteins	Inorganic ion transport and metabolism	METABOLISM	pfam01699	Na_Ca_ex	Sodium/calcium exchanger protein. This is a family of sodium/calcium exchanger integral membrane proteins. This family covers the integral membrane re ...	6e-13
GS05051	6	e05051.1 e05051.2 e05051.3 e05051.4 e05051.5 e05051.6	0	7	0.00389812	C1E0U4_9CHLO	Micromonas sp. RCC299.	SubName: Full=Anion exchanger family;	3e-18	B3A2_RAT	Rattus norvegicus (Rat).	Anion exchange protein 2 (AE2 anion exchanger) (Non-erythroid band 3-like protein) (B3RP) (Solute carrier family 4 member 2) (E-value	8e-14	KOG1172	Na+-independent Cl/HCO3 exchanger AE1 and related transporters (SLC4 family)	Inorganic ion transport and metabolism	METABOLISM	pfam00955	HCO3_cotransp	HCO3- transporter family. This family contains Band 3 anion exchange proteins that exchange CL-/HCO3-. This family also includes cotransporters of Na+ ...	2e-18
GS02941	6	e02941.1 e02941.2 e02941.3 e02941.4 e02941.5 e02941.6	0	9	0.000974021	Q54HM5_DICDI	Dictyostelium discoideum (Slime mold).	SubName: Full=t-SNARE family protein;	5e-32	STX1A_CAEEL	Caenorhabditis elegans.	Syntaxin-1A homolog (Uncoordinated protein 64) (E-value	2e-19	KOG0810	SNARE protein Syntaxin 1 and related proteins	Intracellular trafficking, secretion, and vesicular transport	CELLULAR PROCESSES AND SIGNALING	cd00179	SynN	Syntaxin N-terminus domain; syntaxins are nervous system-specific proteins implicated in the docking of synaptic vesicles with the presynaptic plasma ...	8e-20
GS01593	6	e01593.1 e01593.2 e01593.3 e01593.4 e01593.5 e01593.6	3	13	0.00634402	B2WSA1_9BRAS	Capsella rubella.	SubName: Full=Putative beta-adaptin;	1e-110	AP1B1_HUMAN	Homo sapiens (Human).	AP-1 complex subunit beta-1 (Adapter-related protein complex 1 subunit beta-1) (Adaptor protein complex AP-1 subunit beta-1) (Beta-adaptin 1) (Beta1-adaptin) (Golgi adaptor HA1/AP1 adaptin beta subunit) (Clathrin assembly protein complex 1 beta large chain) (E-value	e-104	KOG1061	Vesicle coat complex AP-1/AP-2/AP-4, beta subunit	Intracellular trafficking, secretion, and vesicular transport	CELLULAR PROCESSES AND SIGNALING	pfam01602	Adaptin_N	Adaptin N terminal region. This family consists of the N terminal region of various alpha, beta and gamma subunits of the AP-1, AP-2 and AP-3 adaptor ...	2e-58
GS00955	3	e00955.1 e00955.2 e00955.3	0	7	0.00389812	Q08C19_DANRE	Danio rerio (Zebrafish) (Brachydanio rerio).	SubName: Full=Steroid-5-alpha-reductase, alpha polypeptide 1 (3-oxo-5 alpha-steroid delta 4-dehydrogenase alpha 1);	3e-54	S5A1_MACFA	Macaca fascicularis (Crab eating macaque) (Cynomolgus monkey).	3-oxo-5-alpha-steroid 4-dehydrogenase 1 (EC 1.3.99.5) (Steroid 5-alpha-reductase 1) (SR type 1) (E-value	3e-54	KOG1638	Steroid reductase	Lipid transport and metabolism	METABOLISM	pfam02544	Steroid_dh	3-oxo-5-alpha-steroid 4-dehydrogenase. This family consists of 3-oxo-5-alpha-steroid 4-dehydrogenases, EC:1.3.99.5 Also known as Steroid 5-alpha-reduc ...	3e-39
GS06447	3	e06447.1 e06447.2 e06447.3	0	6	0.00779826	Q98RU2_GUITH	Guillardia theta (Cryptomonas phi).	RecName: Full=ATP-dependent Clp protease proteolytic subunit;	4e-38	CLPP3_ANASP	Anabaena sp. (strain PCC 7120).	Probable ATP-dependent Clp protease proteolytic subunit 3 (EC 3.4.21.92) (Endopeptidase Clp 3) (E-value	2e-31	KOG0840	ATP-dependent Clp protease, proteolytic subunit	Posttranslational modification, protein turnover, chaperones	CELLULAR PROCESSES AND SIGNALING	CHL00028	clpP	ATP-dependent Clp protease proteolytic subunit	5e-41
GS02029	1	e02029.1	0	8	0.00194855	Q9ZRS7_PSEMZ	Pseudotsuga menziesii (Douglas-fir).	SubName: Full=Ubiquitin-conjugating enzyme E2;	3e-22	UBCY_ARATH	Arabidopsis thaliana (Mouse-ear cress).	Ubiquitin-conjugating enzyme E2-18 kDa (EC 6.3.2.19) (Ubiquitin-conjugating enzyme 15) (Ubiquitin-protein ligase) (Ubiquitin carrier protein) (PM42) (E-value	4e-20	KOG0427	Ubiquitin conjugating enzyme	Posttranslational modification, protein turnover, chaperones	CELLULAR PROCESSES AND SIGNALING	pfam00179	UQ_con	Ubiquitin-conjugating enzyme. Proteins destined for proteasome-mediated degradation may be ubiquitinated. Ubiquitination follows conjugation of ubiqui ...	1e-16
GS03925	1	e03925.1	0	8	0.00194855	A4HAA2_LEIBR	Leishmania braziliensis.	SubName: Full=Peptidylprolyl isomerase-like protein; EC=5.2.1.8;	4e-08	FKBP4_DICDI	Dictyostelium discoideum (Slime mold).	FK506-binding protein 4 (EC 5.2.1.8) (Peptidyl-prolyl cis-trans isomerase) (PPIase) (Rotamase) (E-value	1e-07	KOG0544	FKBP-type peptidyl-prolyl cis-trans isomerase	Posttranslational modification, protein turnover, chaperones	CELLULAR PROCESSES AND SIGNALING	pfam00254	FKBP_C	FKBP-type peptidyl-prolyl cis-trans isomerase.	4e-11
GS00109	2	e00109.1 e00109.2	0	8	0.00194855	C0PU48_SALSA	Salmo salar (Atlantic salmon).	SubName: Full=DNA replication licensing factor mcm2; Flags: Fragment;	1e-110	MCM2_XENTR	Xenopus tropicalis (Western clawed frog) (Silurana tropicalis).	DNA replication licensing factor mcm2 (Minichromosome maintenance protein 2) (E-value	1e-109	KOG0477	DNA replication licensing factor, MCM2 component	Replication, recombination and repair	INFORMATION STORAGE AND PROCESSING	pfam00493	MCM	MCM2/3/5 family.	1e-109
GS00417	2	e00417.1 e00417.2	0	6	0.00779826	A9TUY4_PHYPA	Physcomitrella patens subsp. patens.	SubName: Full=ATP-binding cassette transporter, subfamily G, member 6, group WBC protein PpABCG6; Flags: Fragment;	1e-32	WBC11_ARATH	Arabidopsis thaliana (Mouse-ear cress).	White-brown complex homolog protein 11 (E-value	9e-28	KOG0061	Transporter, ABC superfamily (Breast cancer resistance protein)	Secondary metabolites biosynthesis, transport and catabolism	METABOLISM	pfam01061	ABC2_membrane	ABC-2 type transporter.	2e-21
GS00826	1	e00826.1	0	6	0.00779826	B3SA46_TRIAD	Trichoplax adhaerens.	SubName: Full=Putative uncharacterized protein;	1e-48	STK4_BOVIN	Bos taurus (Bovine).	Serine/threonine-protein kinase 4 (EC 2.7.11.1) (STE20-like kinase MST1) (MST-1) (Mammalian STE20-like protein kinase 1) (E-value	2e-47	KOG0201	Serine/threonine protein kinase	Signal transduction mechanisms	CELLULAR PROCESSES AND SIGNALING	smart00220	S_TKc	Serine/Threonine protein kinases, catalytic domain; Phosphotransferases. Serine or threonine-specific kinase subfamily.	4e-63
GS00712	1	e00712.1	0	7	0.00389812	B6MV59_BRAFL	Branchiostoma floridae (Florida lancelet) (Amphioxus).	SubName: Full=Putative uncharacterized protein;	4e-47	PI4K_DICDI	Dictyostelium discoideum (Slime mold).	Phosphatidylinositol 4-kinase (EC 2.7.1.67) (PtdIns-4-kinase) (PI4-kinase) (PI4K-alpha) (E-value	3e-43	KOG0903	Phosphatidylinositol 4-kinase, involved in intracellular trafficking and secretion	Signal transduction mechanisms	CELLULAR PROCESSES AND SIGNALING	cd05168	PI4Kc_III_beta	Phosphoinositide 4-kinase (PI4K), Type III, beta isoform, catalytic domain; The PI4K catalytic domain family is part of a larger superfamily that incl ...	6e-77
GS00083	2	e00083.1 e00083.2	0	7	0.00389812	B5Y4X7_PHATR	Phaeodactylum tricornutum CCAP 1055/1.	SubName: Full=Predicted protein;	1e-40	SHKE_DICDI	Dictyostelium discoideum (Slime mold).	Dual specificity protein kinase shkE (EC 2.7.11.1) (SH2 domain-containing protein E) (SH2 domain-containing protein 5) (E-value	9e-22	KOG0192	Tyrosine kinase specific for activated (GTP-bound) p21cdc42Hs	Signal transduction mechanisms	CELLULAR PROCESSES AND SIGNALING	cd00180	S_TKc	Serine/Threonine protein kinases, catalytic domain. Phosphotransferases of the serine or threonine-specific kinase subfamily. The enzymatic activity o ...	3e-35
GS01230	2	e01230.1 e01230.2	0	7	0.00389812	B9IE79_POPTR	Populus trichocarpa (Western balsam poplar) (Populus balsamifera subsp. trichocarpa).	SubName: Full=Predicted protein;	3e-06					KOG0698	Serine/threonine protein phosphatase	Signal transduction mechanisms	CELLULAR PROCESSES AND SIGNALING	cd00143	PP2Cc	Serine/threonine phosphatases, family 2C, catalytic domain; The protein architecture and deduced catalytic mechanism of PP2C phosphatases are similar ...	2e-08
GS02013	3	e02013.1 e02013.2 e02013.3	2	12	0.00368179	FCP_ISOGA	Isochrysis galbana.	RecName: Full=Fucoxanthin-chlorophyll a-c binding protein, chloroplastic; Short=FCP; Flags: Precursor;	5e-52	FCP_ISOGA	Isochrysis galbana.	Fucoxanthin-chlorophyll a-c binding protein, chloroplast precursor (FCP) (E-value	4e-52					pfam00504	Chloroa_b-bind	Chlorophyll A-B binding protein.	4e-20
GS00399	6	e00399.1 e00399.2 e00399.3 e00399.4 e00399.5 e00399.6	5	20	0.00124161	A3E4C4_PROMN	Prorocentrum minimum (Dinoflagellate).	SubName: Full=Nitrate transporter;	9e-66	FDHC_METTF	Methanobacterium thermoformicicum.	Probable formate transporter (E-value	5e-39					pfam01226	Form_Nir_trans	Formate/nitrite transporter.	2e-59
GS01402	6	e01402.1 e01402.2 e01402.3 e01402.4 e01402.5 e01402.6	2	22	9.66213e-06	Q2IA76_ISOGA	Isochrysis galbana.	SubName: Full=Chloroplast light harvesting protein isoform 3;	2e-85	FCPB_PHATR	Phaeodactylum tricornutum.	Fucoxanthin-chlorophyll a-c binding protein B, chloroplast precursor (E-value	5e-22					pfam00504	Chloroa_b-bind	Chlorophyll A-B binding protein.	9e-19
GS07324	2	e07324.1 e07324.2	7	32	2.09932e-05	Q5ENT2_ISOGA	Isochrysis galbana.	SubName: Full=Chloroplast ferredoxin; Flags: Fragment;	1e-48	FER_SYNY3	Synechocystis sp. (strain PCC 6803).	Ferredoxin-1 (Ferredoxin I) (E-value	7e-35					CHL00134	petF	ferredoxin; Validated	2e-38
GS00092	2	e00092.1 e00092.2	0	6	0.00779826	B1X317_CYAA5	Cyanothece sp. (strain ATCC 51142).	SubName: Full=Putative uncharacterized protein;	7e-17
GS03351	3	e03351.1 e03351.2 e03351.3	0	14	3.03985e-05	Q0MYU5_EMIHU	Emiliania huxleyi.	SubName: Full=Putative arachidonate 15-lipoxygenase second type; Flags: Fragment;	2e-06
GS05210	2	e05210.1 e05210.2	0	7	0.00389812	C1AEM4_GEMAT	Gemmatimonas aurantiaca (strain T-27 / DSM 14586 / JCM 11422 / NBRC 100505).	SubName: Full=Putative glutamine cyclotransferase;	1e-25									COG3823	COG3823	Glutamine cyclotransferase [Posttranslational modification, protein turnover, chaperones]	1e-27
GS03820	2	e03820.1 e03820.2	1	10	0.00316544	Q5K279_GUITH	Guillardia theta (Cryptomonas phi).	SubName: Full=Putative uncharacterized protein; Flags: Fragment;	5e-16									pfam02617	ClpS	ATP-dependent Clp protease adaptor protein ClpS. In the bacterial cytosol, ATP-dependent protein degradation is performed by several different chapero ...	8e-12
GS01732	1	e01732.1	0	8	0.00194855	A7WPV6_KARMI	Karlodinium micrum (Dinoflagellate).	SubName: Full=Putative uncharacterized protein;	1e-19
GS02223	1	e02223.1	0	7	0.00389812	C1MGG4_9CHLO	Micromonas pusilla CCMP1545.	SubName: Full=Predicted protein;	1e-31
GS01444	2	e01444.1 e01444.2	1	9	0.0058454	C1N4Y6_9CHLO	Micromonas pusilla CCMP1545.	SubName: Full=Predicted protein;	2e-10
GS05779	3	e05779.1 e05779.2 e05779.3	0	6	0.00779826	C1E2K5_9CHLO	Micromonas sp. RCC299.	SubName: Full=Predicted protein;	2e-17
GS00179	2	e00179.1 e00179.2	2	12	0.00368179	C1DYH9_9CHLO	Micromonas sp. RCC299.	SubName: Full=Predicted protein;	2e-15
GS06362	3	e06362.1 e06362.2 e06362.3	0	6	0.00779826	A9V2G5_MONBE	Monosiga brevicollis (Choanoflagellate).	SubName: Full=Predicted protein;	2e-15
GS00766	2	e00766.1 e00766.2	0	7	0.00389812	B7G9M0_PHATR	Phaeodactylum tricornutum CCAP 1055/1.	SubName: Full=Predicted protein;	3e-07
GS03302	1	e03302.1	0	7	0.00389812	B7G0S2_PHATR	Phaeodactylum tricornutum CCAP 1055/1.	SubName: Full=Predicted protein;	1e-32
GS03476	1	e03476.1	0	9	0.000974021	B7FQM3_PHATR	Phaeodactylum tricornutum CCAP 1055/1.	SubName: Full=Predicted protein;	2e-09
GS00513	1	e00513.1	0	8	0.00194855	Q7V952_PROMM	Prochlorococcus marinus (strain MIT 9313).	SubName: Full=Putative uncharacterized protein;	6e-08
GS01720	4	e01720.1 e01720.2 e01720.3 e01720.4	0	9	0.000974021	B2ZYD9_9CAUD	Ralstonia phage RSL1.	SubName: Full=Nucleoside-diphosphate-sugar pyrophosphorylase-like protein;	8e-06
GS05985	4	e05985.1 e05985.2 e05985.3 e05985.4	0	7	0.00389812	B0J8I4_RHILT	Rhizobium leguminosarum bv. trifolii WSM1325.	SubName: Full=Putative uncharacterized protein; Flags: Precursor;	6e-06
GS01421	1	e01421.1	0	6	0.00779826	B9S8J5_RICCO	Ricinus communis (Castor bean).	SubName: Full=Putative uncharacterized protein;	7e-11
GS05596	4	e05596.1 e05596.2 e05596.3 e05596.4	0	8	0.00194855	B8MI73_TALSN	Talaromyces stipitatus (strain ATCC 10500 / CBS 375.48 / QM 6759 / NRRL 1006) (Penicillium stipitatum).	SubName: Full=Putative uncharacterized protein;	2e-11
GS00659	1	e00659.1	0	6	0.00779826	A4VDD7_TETTH	Tetrahymena thermophila SB210.	SubName: Full=Putative uncharacterized protein;	5e-22
GS00042	1	e00042.1	0	6	0.00779826
GS00086	1	e00086.1	0	8	0.00194855
GS00470	6	e00470.1 e00470.2 e00470.3 e00470.4 e00470.5 e00470.6	0	9	0.000974021
GS00512	1	e00512.1	0	6	0.00779826
GS00609	2	e00609.1 e00609.2	0	6	0.00779826
GS00930	1	e00930.1	0	9	0.000974021
GS00964	4	e00964.1 e00964.2 e00964.3 e00964.4	0	6	0.00779826
GS01014	1	e01014.1	0	6	0.00779826
GS01146	2	e01146.1 e01146.2	0	6	0.00779826
GS01164	1	e01164.1	0	10	0.000486884
GS01268	1	e01268.1	0	6	0.00779826
GS01307	4	e01307.1 e01307.2 e01307.3 e01307.4	0	8	0.00194855
GS01398	1	e01398.1	0	7	0.00389812
GS01521	4	e01521.1 e01521.2 e01521.3 e01521.4	0	6	0.00779826
GS01638	1	e01638.1	0	7	0.00389812
GS01802	2	e01802.1 e01802.2	0	10	0.000486884
GS01874	2	e01874.1 e01874.2	0	7	0.00389812
GS01900	4	e01900.1 e01900.2 e01900.3 e01900.4	0	8	0.00194855
GS02077	2	e02077.1 e02077.2	0	8	0.00194855
GS02397	1	e02397.1	0	7	0.00389812
GS02421	1	e02421.1	0	10	0.000486884
GS02433	1	e02433.1	0	7	0.00389812
GS02445	1	e02445.1	0	7	0.00389812
GS02507	2	e02507.1 e02507.2	0	12	0.000121658
GS02551	1	e02551.1	0	6	0.00779826
GS02790	2	e02790.1 e02790.2	0	8	0.00194855
GS02895	1	e02895.1	0	6	0.00779826
GS03085	1	e03085.1	0	8	0.00194855
GS03561	1	e03561.1	0	7	0.00389812
GS03562	1	e03562.1	0	7	0.00389812
GS03592	1	e03592.1	0	6	0.00779826
GS03713	1	e03713.1	0	7	0.00389812
GS03839	2	e03839.1 e03839.2	0	6	0.00779826
GS03846	1	e03846.1	0	6	0.00779826
GS04305	2	e04305.1 e04305.2	0	9	0.000974021
GS04391	6	e04391.1 e04391.2 e04391.3 e04391.4 e04391.5 e04391.6	0	7	0.00389812
GS05178	2	e05178.1 e05178.2	0	7	0.00389812
GS05342	1	e05342.1	0	6	0.00779826
GS05964	1	e05964.1	0	8	0.00194855
GS06083	2	e06083.1 e06083.2	0	6	0.00779826
GS06593	2	e06593.1 e06593.2	0	7	0.00389812
GS06685	2	e06685.1 e06685.2	0	8	0.00194855
GS06750	1	e06750.1	0	6	0.00779826
GS06803	1	e06803.1	0	9	0.000974021
GS07035	1	e07035.1	0	7	0.00389812
GS07276	1	e07276.1	0	7	0.00389812
GS07357	2	e07357.1 e07357.2	0	6	0.00779826
GS07532	2	e07532.1 e07532.2	0	8	0.00194855
GS07671	1	e07671.1	0	6	0.00779826
GS07688	1	e07688.1	0	7	0.00389812
GS11002	1	e11002.1	0	16	7.59568e-06
GS02061	1	e02061.1	1	10	0.00316544
GS02062	1	e02062.1	1	9	0.0058454
GS02080	1	e02080.1	1	10	0.00316544
GS02692	1	e02692.1	1	9	0.0058454
GS05825	1	e05825.1	1	11	0.00170403
GS06389	1	e06389.1	1	9	0.0058454													pfam04133	Vps55	Vacuolar protein sorting 55. Vps55 is involved in the secretion of the Golgi form of the soluble vacuolar carboxypeptidase Y, but not the trafficking ...	2e-07
GS01363	1	e01363.1	2	13	0.00208379
GS01686	1	e01686.1	2	11	0.00645238
GS04880	4	e04880.1 e04880.2 e04880.3 e04880.4	2	21	1.78469e-05
GS07924	2	e07924.1 e07924.2	2	13	0.00208379
GS08337	1	e08337.1	3	18	0.000425909
GS02770	1	e02770.1	4	16	0.00358607
