# Supplementary material for: Transcriptome analysis of functional differentiation between haploid and diploid cells of Emiliania huxleyi, a globally significant photosynthetic calcifying cell
Source: Genome Biol. 2009 Oct 15;10(10):R114. doi: 10.1186/gb-2009-10-10-r114 (PMC2784329; doi:10.1186/gb-2009-10-10-r114)
Supplement: Additional data file 6 — Selected KEGG genomes used for the taxonomic search. [file gb-2009-10-10-r114-S6.xls]

## Sheet: KEGG+ genome comparison
List of eukaryotic genomes from KEGG
ath	Arabidopsis thaliana (thale cress)	Eukaryota; Viridiplantae; Streptophyta; Embryophyta; Tracheophyta; Spermatophyta; Magnoliophyta; eudicotyledons; core eudicotyledons; rosids; eurosids II; Brassicales; Brassicaceae; Arabidopsis
vvi	Vitis vinifera (wine grape)	Eukaryota; Viridiplantae; Streptophyta; Embryophyta; Tracheophyta; Spermatophyta; Magnoliophyta; eudicotyledons; core eudicotyledons; Vitales; Vitaceae; Vitis
pop	Populus trichocarpa (black cottonwood)	Eukaryota; Viridiplantae; Streptophyta; Embryophyta; Tracheophyta; Spermatophyta; Magnoliophyta; eudicotyledons; core eudicotyledons; rosids; eurosids I; Malpighiales; Salicaceae; Saliceae; Populus
osa	Oryza sativa ssp. japonica cultivar Nipponbare (Japanese rice)	Eukaryota; Viridiplantae; Streptophyta; Embryophyta; Tracheophyta; Spermatophyta; Magnoliophyta; Liliopsida; Poales; Poaceae; BEP clade; Ehrhartoideae; Oryzeae; Oryza
ppp	Physcomitrella patens subsp. patens	Eukaryota; Viridiplantae; Streptophyta; Embryophyta; Bryophyta; Moss Superclass V; Bryopsida; Funariidae; Funariales; Funariaceae; Physcomitrella
cre	Chlamydomonas reinhardtii	Eukaryota; Viridiplantae; Chlorophyta; Chlorophyceae; Chlamydomonadales; Chlamydomonadaceae; Chlamydomonas
dota	Ostreococcus tauri, draft genome	Eukaryota; Viridiplantae; Chlorophyta; Prasinophyceae; Mamiellales; Ostreococcus
cme	Cyanidioschyzon merolae 10D	Eukaryota; Rhodophyta; Bangiophyceae; Cyanidiales; Cyanidiaceae; Cyanidioschyzon
tps	Thalassiosira pseudonana CCMP1335	Eukaryota; stramenopiles; Bacillariophyta; Coscinodiscophyceae; Thalassiosirophycidae; Thalassiosirales; Thalassiosiraceae; Thalassiosira
pti	Phaeodactylum tricornutum CCAP 1055/1	Eukaryota; stramenopiles; Bacillariophyta; Bacillariophyceae; Bacillariophycidae; Naviculales; Phaeodactylaceae; Phaeodactylum
pfa	Plasmodium falciparum 3D7	Eukaryota; Alveolata; Apicomplexa; Aconoidasida; Haemosporida; Plasmodium; Plasmodium (Laverania)
bbo	Babesia bovis T2Bo	Eukaryota; Alveolata; Apicomplexa; Aconoidasida; Piroplasmida; Babesiidae; Babesia
tpv	Theileria parva Muguga	Eukaryota; Alveolata; Apicomplexa; Aconoidasida; Piroplasmida; Theileriidae; Theileria
cpv	Cryptosporidium parvum Iowa II	Eukaryota; Alveolata; Apicomplexa; Coccidia; Eucoccidiorida; Eimeriorina; Cryptosporidiidae; Cryptosporidium
tet	Tetrahymena thermophila SB210, macronuclear genome	Eukaryota; Alveolata; Ciliophora; Intramacronucleata; Oligohymenophorea; Hymenostomatida; Tetrahymenina; Tetrahymenidae; Tetrahymena
ptm	Paramecium tetraurelia d4-2	Eukaryota; Alveolata; Ciliophora; Intramacronucleata; Oligohymenophorea; Peniculida; Parameciidae; Paramecium
hsa	Homo sapiens (human)	Eukaryota; Metazoa; Chordata; Craniata; Vertebrata; Euteleostomi; Mammalia; Eutheria; Euarchontoglires; Primates; Haplorrhini; Catarrhini; Hominidae; Homo
gga	Gallus gallus (chicken)	Eukaryota; Metazoa; Chordata; Craniata; Vertebrata; Euteleostomi; Archosauria; Dinosauria; Saurischia; Theropoda; Coelurosauria; Aves; Neognathae; Galliformes; Phasianidae; Phasianinae; Gallus
dre	Danio rerio (zebrafish)	Eukaryota; Metazoa; Chordata; Craniata; Vertebrata; Euteleostomi; Actinopterygii; Neopterygii; Teleostei; Ostariophysi; Cypriniformes; Cyprinidae; Danio
dme	Drosophila melanogaster (fruit fly)	Eukaryota; Metazoa; Arthropoda; Hexapoda; Insecta; Pterygota; Neoptera; Endopterygota; Diptera; Brachycera; Muscomorpha; Ephydroidea; Drosophilidae; Drosophila; Sophophora
tca	Tribolium castaneum (red flour beetle)	Eukaryota; Metazoa; Arthropoda; Hexapoda; Insecta; Pterygota; Neoptera; Endopterygota; Coleoptera; Polyphaga; Cucujiformia; Tenebrionidae; Tribolium
bfo	Branchiostoma floridae (Florida lancelet)	Eukaryota; Metazoa; Chordata; Cephalochordata; Branchiostomidae; Branchiostoma
cel	Caenorhabditis elegans (nematode)	Eukaryota; Metazoa; Nematoda; Chromadorea; Rhabditida; Rhabditoidea; Rhabditidae; Peloderinae; Caenorhabditis
cin	Ciona intestinalis (sea squirt)	Eukaryota; Metazoa; Chordata; Tunicata; Ascidiacea; Enterogona; Phlebobranchia; Cionidae; Ciona
nve	Nematostella vectensis (sea anemone)	Eukaryota; Metazoa; Cnidaria; Anthozoa; Hexacorallia; Actiniaria; Edwardsiidae; Nematostella
hmg	Hydra magnipapillata	Eukaryota; Metazoa; Cnidaria; Hydrozoa; Hydroida; Anthomedusae; Hydridae; Hydra
spu	Strongylocentrotus purpuratus (purple sea urchin)	Eukaryota; Metazoa; Echinodermata; Eleutherozoa; Echinozoa; Echinoidea; Euechinoidea; Echinacea; Echinoida; Strongylocentrotidae; Strongylocentrotus
tad	Trichoplax adhaerens	Eukaryota; Metazoa; Placozoa; Trichoplax
mbr	Monosiga brevicollis MX1	Eukaryota; Choanoflagellida; Codonosigidae; Monosiga
sce	Saccharomyces cerevisiae S288C	Eukaryota; Fungi; Dikarya; Ascomycota; Saccharomycotina; Saccharomycetes; Saccharomycetales; Saccharomycetaceae; Saccharomyces
vpo	Vanderwaltozyma polyspora DSM 70294	Eukaryota; Fungi; Dikarya; Ascomycota; Saccharomycotina; Saccharomycetes; Saccharomycetales; Saccharomycetaceae; Vanderwaltozyma
ani	Aspergillus nidulans FGSC A4	Eukaryota; Fungi; Dikarya; Ascomycota; Pezizomycotina; Eurotiomycetes; Eurotiomycetidae; Eurotiales; Trichocomaceae; Emericella
mgr	Magnaporthe grisea 70-15	Eukaryota; Fungi; Dikarya; Ascomycota; Pezizomycotina; Sordariomycetes; Sordariomycetes incertae sedis; Magnaporthaceae; Magnaporthe
cne	Cryptococcus neoformans JEC21 (Filobasidiella neoformans JEC21)	Eukaryota; Fungi; Dikarya; Basidiomycota; Agaricomycotina; Tremellomycetes; Tremellales; Tremellaceae; Filobasidiella; Filobasidiella/Cryptococcus neoformans species complex
ecu	Encephalitozoon cuniculi GB-M1	Eukaryota; Fungi; Microsporidia; Unikaryonidae; Encephalitozoon
edi	Entamoeba dispar SAW760	Eukaryota; Amoebozoa; Archamoebae; Entamoebidae; Entamoeba
ehi	Entamoeba histolytica	Eukaryota; Amoebozoa; Archamoebae; Entamoebidae; Entamoeba
ddi	Dictyostelium discoideum	Eukaryota; Amoebozoa; Mycetozoa; Dictyosteliida; Dictyostelium
lma	Leishmania major Friedlin	Eukaryota; Euglenozoa; Kinetoplastida; Trypanosomatidae; Leishmania
tbr	Trypanosoma brucei TREU927	Eukaryota; Euglenozoa; Kinetoplastida; Trypanosomatidae; Trypanosoma
gla	Giardia lamblia ATCC 50803	Eukaryota; Diplomonadida; Hexamitidae; Giardiinae; Giardia
tva	Trichomonas vaginalis G3	Eukaryota; Parabasalidea; Trichomonada; Trichomonadida; Trichomonadidae; Trichomonadinae; Trichomonas
