# Supplementary material for: Transcriptome analysis of functional differentiation between haploid and diploid cells of Emiliania huxleyi, a globally significant photosynthetic calcifying cell
Source: Genome Biol. 2009 Oct 15;10(10):R114. doi: 10.1186/gb-2009-10-10-r114 (PMC2784329; doi:10.1186/gb-2009-10-10-r114)
Supplement: Additional data file 9 — Results of automatic queries with C. reinhardtii flagellar-related proteins against E. huxleyi EST clusters, and an analysis of these clusters compared to the KEGG database. [file gb-2009-10-10-r114-S9.xls]

## Sheet: Ehux flagellar-related clusters
Functional annotation	EST cluster	Homology (E-value)	1N #	2N #	p-value	Well-known cytoplasmic role	Suspected false positive	Uniprot ID	Uniprot species	Uniprot description	E-value	Swissprot ID	Swissprot species	Swissprot description	E-value
PROTEINS WITHOUT KNOWN CYTOPLASMIC ROLES:
Outer dynein arm
dynein heavy chain alpha (ODA11)	GS00667	1e-53	7	0	0.00391	0		DYHC_ANTCR	Anthocidaris crassispina (Sea urchin).	Dynein beta chain, ciliary	2e-52	DYHC_ANTCR	Anthocidaris crassispina (Sea urchin).	Dynein beta chain, ciliary	2e-52
	GS06462	3e-16	1	0	0.25013	0		Q17G87_AEDAE	Aedes aegypti (Yellowfever mosquito).	Dynein heavy chain	3e-16	DYH17_MOUSE	Mus musculus (Mouse).	Dynein heavy chain 17, axonemal (Axonemal beta dynein heavy chain 17) (Ciliary dynein heavy chain 17)	6e-14
dynein heavy chain beta (ODA4)	GS01613	2e-89	5	0	0.01565	0		DYHC_TRIGR	Tripneustes gratilla (Hawaian sea urchin).	Dynein beta chain, ciliary	2e-89	DYHC_TRIGR	Tripneustes gratilla (Hawaian sea urchin).	Dynein beta chain, ciliary	2e-89
	GS00095	2e-39	6	0	0.00783	0		DYHB_CHLRE	Chlamydomonas reinhardtii.	Dynein beta chain, flagellar outer arm	1e-35	DYHB_CHLRE	Chlamydomonas reinhardtii.	Dynein beta chain, flagellar outer arm	1e-35
	GS03181	3e-22	1	0	0.25013	0		Q5H9M7_BOVIN	Bos taurus (Bovine).	Dynein heavy chain (Fragment)	3e-22	DYH9_HUMAN	Homo sapiens (Human).	Dynein heavy chain 9, axonemal (Axonemal beta dynein heavy chain 9) (Ciliary dynein heavy chain 9)	4e-20
outer dynein arm intermediate chain 1 (ODA9)	GS06867	4e-68	2	0	0.1251	0		A7SJC7_NEMVE	Nematostella vectensis (Starlet sea anemone).	Predicted protein	5e-66	DYI2_ANTCR	Anthocidaris crassispina (Sea urchin).	Dynein intermediate chain 2, ciliary	6e-66
dynein, 70 kDa intermediate chain, flagellar outer arm (ODA6)	GS00708	6e-62	6	0	0.00783	0		DYI3_ANTCR	Anthocidaris crassispina (Sea urchin).	Dynein intermediate chain 3, ciliary	6e-62	DYI3_ANTCR	Anthocidaris crassispina (Sea urchin).	Dynein intermediate chain 3, ciliary	6e-62
	GS07741	7e-37	1	0	0.25013	0		Q2PEE4_CIOIN	Ciona intestinalis (Transparent sea squirt).	Axonemal outer arm dynein intermediate chain 1	9e-35	DYI3_CHLRE	Chlamydomonas reinhardtii.	Dynein, 70 kDa intermediate chain, flagellar outer arm (IC70) (IC69)	2e-33
outer dynein arm light chain 1 (DLC1)	GS03471	4e-56	6	0	0.00783	0		DNAL1_CHLRE	Chlamydomonas reinhardtii.	Dynein light chain 1, axonemal (Flagellar outer arm dynein light chain 1)	1e-52	DNAL1_CHLRE	Chlamydomonas reinhardtii.	Dynein light chain 1, axonemal (Flagellar outer arm dynein light chain 1)	1e-52
outer dynein arm light chain 2 (ODA12)	GS01589	3e-12	5	0	0.01565	0		A7RW25_NEMVE	Nematostella vectensis (Starlet sea anemone).	Predicted protein	5e-10	TC1DB_XENLA	Xenopus laevis (African clawed frog).	Tctex1 domain-containing protein 1-B (Fragment)	6e-09
outer dynein arm light chain 5, 14KD (DLC5)	GS06421	4e-12	2	0	0.1251	0		Q6IRC5_XENLA	Xenopus laevis (African clawed frog).	MGC78790 protein	3e-09	DYL4_CHLRE	Chlamydomonas reinhardtii.	Dynein 14 kDa light chain, flagellar outer arm	1e-08
	GS01171	5e-11	3	0	0.06257	0		DYL4_CHLRE	Chlamydomonas reinhardtii.	Dynein 14 kDa light chain, flagellar outer arm	2e-07	DYL4_CHLRE	Chlamydomonas reinhardtii.	Dynein 14 kDa light chain, flagellar outer arm	2e-07
	GS04968	6e-08	4	0	0.03129	0
outer dynein arm light chain 7b (DLC7b)	GS10274	5e-25	2	0	0.1251	0		Q7ZUX8_DANRE	Danio rerio (Zebrafish) (Brachydanio rerio).	Dynein, light chain, roadblock-type 1	5e-25	DLRB1_HUMAN	Homo sapiens (Human).	Dynein light chain roadblock-type 1 (Dynein light chain 2A, cytoplasmic) (Dynein-associated protein Km23) (Bithoraxoid-like protein) (BLP)	1e-24
outer dynein arm light chain 8, 8KD (FLA14)	GS09765	7e-46	1	0	0.25013	0		Q5M781_XENLA	Xenopus laevis (African clawed frog).	Dynll2 protein (Dynein light chain dlc8b)	3e-45	DYL2_RAT	Rattus norvegicus (Rat).	Dynein light chain 2, cytoplasmic (Dynein light chain LC8-type 2)	3e-45
	GS09082	5e-23	2	0	0.1251	0		Q6DIF1_XENTR	Xenopus tropicalis (Western clawed frog) (Silurana tropicalis).	Dynein, axonemal, light chain 4 (Dynein, axonemal, light polypeptide 4)	5e-23	DNAL4_MOUSE	Mus musculus (Mouse).	Dynein light chain 4, axonemal	4e-21
outer dynein arm docking complex 2 (ODA-DC2)	GS00788	7e-13	5	0	0.01565	0		A0EFC0_PARTE	Paramecium tetraurelia.	Chromosome undetermined scaffold_93, whole genome shotgun sequence	7e-10
outer dynein arm docking complex 3 (ODA-DC3)	GS02246	2e-26	5	0	0.01565	0		Q7Y0H2_CHLRE	Chlamydomonas reinhardtii.	Outer dynein arm-docking complex protein DC3 (Outer dynein arm-docking complex subunit 3)	6e-23	CALL_CAEEL	Caenorhabditis elegans.	Calmodulin-like protein	2e-06
	GS04411	6e-22	2	0	0.1251	0		Q7Y0H2_CHLRE	Chlamydomonas reinhardtii.	Outer dynein arm-docking complex protein DC3 (Outer dynein arm-docking complex subunit 3)	2e-18	TNNC_BRALA	Branchiostoma lanceolatum (Common lancelet) (Amphioxus).	Troponin C	3e-06
Inner dynein arm
inner dynein arm heavy chain 1-alpha (DHC1a)	GS03727	2e-77	1	0	0.25013	0		DYH1A_CHLRE	Chlamydomonas reinhardtii.	Dynein-1-alpha heavy chain, flagellar inner arm I1 complex (1-alpha DHC) (Dynein-1, subspecies f)	6e-74	DYH1A_CHLRE	Chlamydomonas reinhardtii.	Dynein-1-alpha heavy chain, flagellar inner arm I1 complex (1-alpha DHC) (Dynein-1, subspecies f)	6e-74
inner dynein arm heavy chain 1-beta (DHC1b/DHC10/IDA2)	GS02579	6e-82	4	0	0.03129	0		DYH1B_CHLRE	Chlamydomonas reinhardtii.	Dynein-1-beta heavy chain, flagellar inner arm I1 complex (1-beta DHC) (Dynein-1, subspecies f)	2e-78	DYH1B_CHLRE	Chlamydomonas reinhardtii.	Dynein-1-beta heavy chain, flagellar inner arm I1 complex (1-beta DHC) (Dynein-1, subspecies f)	2e-78
	GS06225	1e-57	1	0	0.25013	0		A7SQG6_NEMVE	Nematostella vectensis (Starlet sea anemone).	Predicted protein	1e-57	DYH2_MOUSE	Mus musculus (Mouse).	Dynein heavy chain 2, axonemal (Axonemal beta dynein heavy chain 2) (Ciliary dynein heavy chain 2)	1e-52
	GS07942	9e-10	1	0	0.25013	0		DYH1B_CHLRE	Chlamydomonas reinhardtii.	Dynein-1-beta heavy chain, flagellar inner arm I1 complex (1-beta DHC) (Dynein-1, subspecies f)	3e-06	DYH1B_CHLRE	Chlamydomonas reinhardtii.	Dynein-1-beta heavy chain, flagellar inner arm I1 complex (1-beta DHC) (Dynein-1, subspecies f)	3e-06
dynein heavy chain 2 (DHC2)	GS00012	1e-138	9	0	0.00098	0		A9S203_PHYPA	Physcomitrella patens subsp. patens.	Predicted protein	1e-138	DYH6_HUMAN	Homo sapiens (Human).	Dynein heavy chain 6, axonemal (Axonemal beta dynein heavy chain 6) (Ciliary dynein heavy chain 6)	1e-129
	GS00981	4e-112	3	0	0.06257	0		A8J063_CHLRE	Chlamydomonas reinhardtii.	Dynein heavy chain 2	1e-108	DYH1_RAT	Rattus norvegicus (Rat).	Dynein heavy chain 1, axonemal (Axonemal beta dynein heavy chain 1) (Ciliary dynein heavy chain 1)	1e-106
	GS00730	8e-104	3	0	0.06257	0		A8J063_CHLRE	Chlamydomonas reinhardtii.	Dynein heavy chain 2	1e-100	DYH1_RAT	Rattus norvegicus (Rat).	Dynein heavy chain 1, axonemal (Axonemal beta dynein heavy chain 1) (Ciliary dynein heavy chain 1)	9e-96
dynein heavy chain 8 (DHC8)	GS11376	9e-07	1	0	0.25013	0
dynein heavy chain 9 (DHC9)	GS00124	2e-133	5	0	0.01565	0		Q4AC22_CHLRE	Chlamydomonas reinhardtii.	Dynein heavy chain 9	1e-129	DYH3_MOUSE	Mus musculus (Mouse).	Dynein heavy chain 3, axonemal (Axonemal beta dynein heavy chain 3) (Ciliary dynein heavy chain 3)	1e-126
	GS01392	5e-94	9	0	0.00098	0		A7RRR2_NEMVE	Nematostella vectensis (Starlet sea anemone).	Predicted protein	5e-94	DYH3_MOUSE	Mus musculus (Mouse).	Dynein heavy chain 3, axonemal (Axonemal beta dynein heavy chain 3) (Ciliary dynein heavy chain 3)	5e-89
	GS01656*	1E-18/4E-46	1	4	0.10925	0	1	A9AUA9_HERA2	Herpetosiphon aurantiacus (strain ATCC 23779 / DSM 785).	Uracil phosphoribosyltransferase	4e-46	UPP_ROSS1	Roseiflexus sp. (strain RS-1).	Uracil phosphoribosyltransferase (EC 2.4.2.9) (UMP pyrophosphorylase) (UPRTase)	5e-46
inner dynein arm I1 intermediate chain IC140 (IDA7)	GS00514	8e-49	4	0	0.03129	0		Q9XGS7_CHLRE	Chlamydomonas reinhardtii.	Inner dynein arm I1 intermediate chain IC140	3e-45	WDR63_HUMAN	Homo sapiens (Human).	WD repeat-containing protein 63 (Testis development protein NYD-SP29)	7e-27
inner dynein arm I1 intermediate chain (IC138)	GS01222	2e-60	3	0	0.06257	0		Q5XPS1_CHLRE	Chlamydomonas reinhardtii.	Axonemal inner arm I1 intermediate chain dynein IC138 (Flagellar inner dynein arm I1 intermediate chain IC138)	9e-57	WDR78_RAT	Rattus norvegicus (Rat).	WD repeat-containing protein 78	8e-50
inner dynein arm ligh chain p28 (IDA4)	GS01741	1e-80	2	0	0.1251	0		A7RQ98_NEMVE	Nematostella vectensis (Starlet sea anemone).	Predicted protein	1e-79	IDLC_STRPU	Strongylocentrotus purpuratus (Purple sea urchin).	33 kDa inner dynein arm light chain, axonemal (p33)	7e-79
dynein light chain tctex1 (TCTEX1)	GS08244	3e-33	1	0	0.25013	0		Q5I0R5_XENTR	Xenopus tropicalis (Western clawed frog) (Silurana tropicalis).	Dynein, light chain, Tctex-type 1	2e-31	DYLT1_MOUSE	Mus musculus (Mouse).	Dynein light chain Tctex-type 1 (T-complex testis-specific protein 1) (TCTEX-1)	7e-31
	GS09760	7e-10	4	0	0.03129	0		A9UPI1_MONBE	Monosiga brevicollis (Choanoflagellate).	Predicted protein	1e-09	DYLT1_MOUSE	Mus musculus (Mouse).	Dynein light chain Tctex-type 1 (T-complex testis-specific protein 1) (TCTEX-1)	1e-08
dynein light chain Tctex2b	GS06393	3e-33	4	0	0.03129	0		Q6IET4_CHLRE	Chlamydomonas reinhardtii.	Inner arm dynein light chain (Tctex2-related light chain)	1e-29	TC1D2_MOUSE	Mus musculus (Mouse).	Tctex1 domain-containing protein 2	4e-25
Radial spoke associated proteins
radial spoke protein 1	GS07077	8e-21	1	0	0.25013	0		Q245C2_TETTH	Tetrahymena thermophila SB210.	Putative uncharacterized protein	8e-21	RSPH1_MOUSE	Mus musculus (Mouse).	Radial spoke head 1 homolog (Testis-specific gene A2 protein) (Male meiotic metaphase chromosome-associated acidic protein) (Meichroacidin)	6e-13
radial spoke protein 2 (PF24)	GS03282*	1e-07	3	0	0.06257	0	1
radial spoke protein 4 (PF1)	GS04163	2e-21	3	0	0.06257	0		A9V1Q8_MONBE	Monosiga brevicollis (Choanoflagellate).	Predicted protein	2e-21	RSHL3_MOUSE	Mus musculus (Mouse).	Radial spokehead-like protein 3	1e-18
radial spoke protein 9	GS01207	2e-27	8	0	0.00196	0		Q5TYW6_DANRE	Danio rerio (Zebrafish) (Brachydanio rerio).	Novel protein	2e-27	CF206_MOUSE	Mus musculus (Mouse).	Uncharacterized protein C6orf206 homolog	2e-26
radial spoke protein 10	GS02465*	7e-26	5	0	0.01565	0	1	A0E470_PARTE	Paramecium tetraurelia.	Chromosome undetermined scaffold_78, whole genome shotgun sequence	7e-26	RSPH1_MOUSE	Mus musculus (Mouse).	Radial spoke head 1 homolog (Testis-specific gene A2 protein) (Male meiotic metaphase chromosome-associated acidic protein) (Meichroacidin)	2e-19
	GS07344*	1e-07	1	0	0.25013	0	1	A0DZE9_PARTE	Paramecium tetraurelia.	Chromosome undetermined scaffold_70, whole genome shotgun sequence	8e-07	RSPH1_MOUSE	Mus musculus (Mouse).	Radial spoke head 1 homolog (Testis-specific gene A2 protein) (Male meiotic metaphase chromosome-associated acidic protein) (Meichroacidin)	3e-06
radial spoke protein 11	GS06727	1e-06	4	0	0.03129	0
radial spoke protein 14	GS02902	2e-09	1	0	0.25013	0		A8HNV0_CHLRE	Chlamydomonas reinhardtii.	Radial spoke protein 14	8e-06
radial spoke protein 16	GS12118*	1E-20/3E-22	1	0	0.25013	0	1	Q8T895_CIOIN	Ciona intestinalis (Transparent sea squirt).	Heat shock protein 40	3e-22	DNJB1_MOUSE	Mus musculus (Mouse).	DnaJ homolog subfamily B member 1 (Heat shock 40 kDa protein 1) (Heat shock protein 40) (HSP40)	1e-18
radial spoke protein 23	GS02958*	3E-29/6E-28	8	5	0.21226	0	1	A9V116_MONBE	Monosiga brevicollis (Choanoflagellate).	Predicted protein	6e-28	NDK7_RAT	Rattus norvegicus (Rat).	Nucleoside diphosphate kinase 7 (EC 2.7.4.6) (NDP kinase 7) (NDK 7) (nm23-R7)	5e-24
Central pair
central pair protein (PF16)	GS01450	1e-80	3	0	0.06257	0		Q4CZ83_TRYCR	Trypanosoma cruzi.	Axoneme central apparatus protein, putative	1e-80	SPAG6_HUMAN	Homo sapiens (Human).	Sperm-associated antigen 6 (PF16 protein homolog) (Sperm flagellar protein) (Repro-SA-1)	1e-74
	GS01971	2e-17	2	0	0.1251	0		A9V518_MONBE	Monosiga brevicollis (Choanoflagellate).	Predicted protein	5e-16	SPAG6_HUMAN	Homo sapiens (Human).	Sperm-associated antigen 6 (PF16 protein homolog) (Sperm flagellar protein) (Repro-SA-1)	7e-14
centrail pair associated WD-repeat protein	GS01964	6e-59	4	0	0.03129	0		A7SR29_NEMVE	Nematostella vectensis (Starlet sea anemone).	Predicted protein	6e-59	SPG16_MOUSE	Mus musculus (Mouse).	Sperm-associated antigen 16 protein (Pf20 protein homolog)	9e-44
central pair protein (PF6)	GS04426	4e-08	1	0	0.25013	0
Intraflagellar transport
dynein 1b light intermediate chain (D1bLIC)	GS11159	8e-12	1	0	0.25013	0		DC2L1_RAT	Rattus norvegicus (Rat).	Cytoplasmic dynein 2 light intermediate chain 1	8e-12	DC2L1_RAT	Rattus norvegicus (Rat).	Cytoplasmic dynein 2 light intermediate chain 1	8e-12
intraflagellar transport protein 20 (IFT20)	GS07961	4e-15	2	0	0.1251	0		A6MI40_NYCOV	Nyctotherus ovalis.	Putative uncharacterized protein	4e-15	IFT20_DANRE	Danio rerio (Zebrafish) (Brachydanio rerio).	Intraflagellar transport protein 20 homolog	4e-09
intraflagellar transport protein 57 (IFT57), alternative version	GS01432	2e-31	4	0	0.03129	0		A7RYI7_NEMVE	Nematostella vectensis (Starlet sea anemone).	Predicted protein	3e-31	IFT57_BOVIN	Bos taurus (Bovine).	Intraflagellar transport protein 57 homolog	8e-31
intraflagellar transport protein 72 and 74 (IFT72/74)	GS07252	8e-17	1	0	0.25013	0		Q84P51_CHLRE	Chlamydomonas reinhardtii.	Intraflagellar transport protein component IFT74/72	3e-13
intraflagellar transport protein 80 (CHE2)	GS00419	5e-77	5	0	0.01565	0		A7S6M0_NEMVE	Nematostella vectensis (Starlet sea anemone).	Predicted protein	5e-77	IFT80_RAT	Rattus norvegicus (Rat).	Intraflagellar transport protein 80 homolog (WD repeat-containing protein 56)	1e-69
	GS12902	3e-16	1	0	0.25013	0		A8PT45_BRUMA	Brugia malayi (Filarial nematode worm).	RIKEN cDNA 4921524P20, putative	3e-16	IFT80_HUMAN	Homo sapiens (Human).	Intraflagellar transport protein 80 homolog (WD repeat-containing protein 56)	5e-15
intraflagellar transport protein 81 (IFT81)	GS01814	2e-37	4	0	0.03129	0		A7SUB4_NEMVE	Nematostella vectensis (Starlet sea anemone).	Predicted protein	2e-37	IFT81_MOUSE	Mus musculus (Mouse).	Intraflagellar transport protein 81 homolog (Carnitine deficiency-associated protein expressed in ventricle 1) (CDV-1)	3e-29
intraflagellar transport protein 121 (IFT121)	GS02951	1e-40	2	0	0.1251	0		A8JFR3_CHLRE	Chlamydomonas reinhardtii.	Flagellar associated protein (Intraflagellar transport protein 121)	4e-37	WDR35_MOUSE	Mus musculus (Mouse).	WD repeat-containing protein 35	2e-27
intraflagellar transport protein 139 (IFT139)	GS07544	3e-58	1	0	0.25013	0		A9XPA6_CHLRE	Chlamydomonas reinhardtii.	Intraflagellar transport protein 139	1e-54	TT21B_MOUSE	Mus musculus (Mouse).	Tetratricopeptide repeat protein 21B (TPR repeat protein 21B) (Tetratricopeptide repeat-containing hedgehog modulator 1)	2e-48
intraflagellar transport protein 140 (IFT140)	GS07726	3e-47	1	0	0.25013	0		Q68K27_CHLRE	Chlamydomonas reinhardtii.	Intraflagellar transport particle protein 140	1e-43	IF140_HUMAN	Homo sapiens (Human).	Intraflagellar transport protein 140 homolog (WD and tetratricopeptide repeats protein 2)	1e-37
	GS04384*	3E-10/2E-14	1	0	0.25013	0	1	A7SLF0_NEMVE	Nematostella vectensis (Starlet sea anemone).	Predicted protein (Fragment)	2e-14
intraflagellar transport protein 172 (IFT172)	GS11582	5e-26	1	0	0.25013	0		A9U3E6_PHYPA	Physcomitrella patens subsp. patens.	Intraflagellar transport protein IFT172	5e-26	IF172_MOUSE	Mus musculus (Mouse).	Intraflagellar transport protein 172 homolog (Protein wimple)	1e-23
Miscellaneous
dynein regulatory complex protein (PF2)	GS02259	4e-86	7	0	0.00391	0		GAS8_CHLRE	Chlamydomonas reinhardtii.	Growth arrest-specific protein 8 homolog (Protein PF2)	2e-82	GAS8_CHLRE	Chlamydomonas reinhardtii.	Growth arrest-specific protein 8 homolog (Protein PF2)	2e-82
tektin	GS07533	4e-07	3	0	0.06257	0
conserved uncharacterized flagellar associated protein FAP189	GS01427	3e-63	4	0	0.03129	0		A8HUA7_CHLRE	Chlamydomonas reinhardtii.	Flagellar associated protein	3e-63	CC147_HUMAN	Homo sapiens (Human).	Coiled-coil domain-containing protein 147	6e-52
	GS02724	8e-68	5	0	0.01565	0		A8HUA7_CHLRE	Chlamydomonas reinhardtii.	Flagellar associated protein	8e-68	CC147_HUMAN	Homo sapiens (Human).	Coiled-coil domain-containing protein 147	4e-54
conserved uncharacterized flagellar associated protein FAP58	GS05052	2e-54	3	0	0.06257	0		B2RW38_MOUSE	Mus musculus (Mouse).	Gene model 969, (NCBI)	2e-54	CC147_HUMAN	Homo sapiens (Human).	Coiled-coil domain-containing protein 147	2e-51
flagellar protofilament ribbon protein (RIB43a)	GS01693	2e-41	6	0	0.00783	0		A7RT85_NEMVE	Nematostella vectensis (Starlet sea anemone).	Predicted protein	2e-41	IQCAL_HUMAN	Homo sapiens (Human).	IQ and AAA domain-containing protein ENSP00000340148	3e-41
nucleoside-diphosphokinase regulatory subunit p72 (RIB72)	GS09812	9e-19	1	0	0.25013	0		Q8LKK4_CHLRE	Chlamydomonas reinhardtii.	RIB72 protein (Protofilament ribbon protein of flagellar microtubules) (P72)	2e-15	EFHC1_MOUSE	Mus musculus (Mouse).	EF-hand domain-containing protein 1	8e-13
Proteins found by manual search of Uniprot/Swissprot hits related to eukaryotic flagella and basal-body
A9ZPM1_CHLRE	GS04604	2e-09	1	0	0.25013	0		A9ZPM1_CHLRE	Chlamydomonas reinhardtii.	Subunit of axonemal inner dynein	2e-09
A8J1V4_CHLRE	GS01983	3e-44	4	0	0.03129	0		A8J1V4_CHLRE	Chlamydomonas reinhardtii.	Flagellar associated protein	3e-44	RAD50_HALSA	Halobacterium salinarium (Halobacterium halobium).	DNA double-strand break repair rad50 ATPase	2e-06
A8JDM7_CHLRE	GS04802	5e-23	1	0	0.25013	0		A8JDM7_CHLRE	Chlamydomonas reinhardtii.	Flagellar associated protein	5e-23	KLC_CAEEL	Caenorhabditis elegans.	Kinesin light chain (KLC)	5e-09
A8J0N6_CHLRE	GS00165	2e-22	4	0	0.03129	0		A8J0N6_CHLRE	Chlamydomonas reinhardtii.	Flagellar associated protein	2e-22	IQCD_HUMAN	Homo sapiens (Human).	IQ domain-containing protein D	1e-17
A8J7D6_CHLRE	GS00963	4e-25	4	0	0.03129	0		A8J7D6_CHLRE	Chlamydomonas reinhardtii.	Flagellar associated protein	4e-25	CCD96_MOUSE	Mus musculus (Mouse).	Coiled-coil domain-containing protein 96	1e-14
A8JB22_CHLRE	GS02294	3e-43	4	0	0.03129	0		A8JB22_CHLRE	Chlamydomonas reinhardtii.	Flagellar associated protein (Fragment)	3e-43	CCD65_BOVIN	Bos taurus (Bovine).	Coiled-coil domain-containing protein 65	2e-31
A8IXS4_CHLRE	GS00287	9e-12	3	0	0.06257	0		A8IXS4_CHLRE	Chlamydomonas reinhardtii.	Flagellar associated protein	9e-12
A8HZK8_CHLRE	GS00857	1e-09	3	0	0.06257	0		A8HZK8_CHLRE	Chlamydomonas reinhardtii	Flagellar associated protein (Fragment)	1e-09
A8I9E8_CHLRE	GS03063	2e-22	3	0	0.06257	0		A8I9E8_CHLRE	Chlamydomonas reinhardtii.	Flagella associated protein	2e-22	ITSN1_MOUSE	Mus musculus (Mouse).	Intersectin-1 (EH and SH3 domains protein 1)	8e-09
	GS07835	1e-08	2	0	0.1251	0		A8I9E8_CHLRE	Chlamydomonas reinhardtii.	Flagella associated protein	1e-08
A7S8J6_NEMVE	GS00154	3e-39	6	0	0.00783	0		A7S8J6_NEMVE	Nematostella vectensis (Starlet sea anemone).	Predicted protein	3e-39	IQCG_MOUSE	Mus musculus (Mouse).	IQ domain-containing protein G	3e-22
A8HMZ4_CHLRE	GS06330	2e-33	1	0	0.25013	0		A8HMZ4_CHLRE	Chlamydomonas reinhardtii.	Flagellar associated protein	2e-33	TCTE1_MACFA	Macaca fascicularis (Crab eating macaque) (Cynomolgus monkey).	T-complex-associated testis-expressed protein 1 (Tcte-1)	5e-21
A9UVL9_MONBE	GS05223*	3e-06	3	0	0.06257	0	1	A9UVL9_MONBE	Monosiga brevicollis (Choanoflagellate).	Predicted protein	3e-06
A8J795_CHLRE	GS07471	6e-63	2	0	0.1251	0		A8J795_CHLRE	Chlamydomonas reinhardtii.	Flagellar/basal body protein (Fragment)	6e-63	CD022_XENLA	Xenopus laevis (African clawed frog).	Uncharacterized protein C4orf22 homolog	3e-49
A8I6L8_CHLRE	GS06922	1e-10	1	0	0.25013	0		A8I6L8_CHLRE	Chlamydomonas reinhardtii.	Flagellar/basal body protein	1e-10
A8JEA1_CHLRE	GS02585	7e-48	4	0	0.03129	0		A8JEA1_CHLRE	Chlamydomonas reinhardtii.	Bardet-biedl syndrome 1 protein	7e-48	BBS1_HUMAN	Homo sapiens (Human).	Bardet-Biedl syndrome 1 protein (BBS2-like protein 2)	6e-36
PTHB1_HUMAN	GS09434	5e-16	2	0	0.1251	0		PTHB1_HUMAN	Homo sapiens (Human).	Protein PTHB1 (Parathyroid hormone-responsive B1 gene protein) (Bardet-Biedl syndrome 9 protein)	5e-16	PTHB1_HUMAN	Homo sapiens (Human).	Protein PTHB1 (Parathyroid hormone-responsive B1 gene protein) (Bardet-Biedl syndrome 9 protein)	5e-16
A7RY88_NEMVE	GS00844	5e-93	2	0	0.1251	0		A7RY88_NEMVE	Nematostella vectensis (Starlet sea anemone).	Predicted protein	5e-93	BBS5_DANRE	Danio rerio (Zebrafish) (Brachydanio rerio).	Bardet-Biedl syndrome 5 protein homolog	3e-91
A7S3C1_NEMVE	GS10201	3e-34	1	0	0.25013	0		A7S3C1_NEMVE	Nematostella vectensis (Starlet sea anemone).	Predicted protein (Fragment)	3e-34	BBS7_MOUSE	Mus musculus (Mouse).	Bardet-Biedl syndrome 7 protein homolog (BBS2-like protein 1)	5e-30
A8HY05_CHLRE	GS11232	9e-14	1	0	0.25013	0		A8HY05_CHLRE	Chlamydomonas reinhardtii.	Predicted protein	9e-14	BBS2_MOUSE	Mus musculus (Mouse).	Bardet-Biedl syndrome 2 protein homolog	3e-10
A7SR08_NEMVE	GS01715	8e-57	3	0	0.06257	0		A7SR08_NEMVE	Nematostella vectensis (Starlet sea anemone).	Predicted protein	8e-57	ARL6_MOUSE	Mus musculus (Mouse).	ADP-ribosylation factor-like protein 6	3e-53
Summary:
	Clusters		Sum of 1N reads	Sum of 2N reads
No obvious cytoplasmic role	90		275	9
False positives	8		23	9
Predicted to be flagella-specific	82		252	0
PROTEINS WITH KNOWN POTENTIAL CYTOPLASMIC ROLES:
Tubulins
alpha-1 tubulin (TUA1, TUA2)	GS00946	1e-132	1	4	0.10925	1		Q5G920_ISOGA	Isochrysis galbana.	Alpha-tubulin (Fragment)	1e-132	TBA2_PELFA	Pelvetia fastigiata.	Tubulin alpha-2 chain	1e-130
	GS03216	1e-116	2	0	0.1251	1		Q5G920_ISOGA	Isochrysis galbana.	Alpha-tubulin (Fragment)	1e-116	TBA2_PELFA	Pelvetia fastigiata.	Tubulin alpha-2 chain	1e-114
	GS02824	3e-95	0	1	0.24987	1		A7QZH1_VITVI	Vitis vinifera (Grape).	Chromosome chr7 scaffold_275, whole genome shotgun sequence	9e-93	TBA2_ARATH	Arabidopsis thaliana (Mouse-ear cress).	Tubulin alpha-2/alpha-4 chain	1e-92
	GS04691	1e-92	1	0	0.25013	1		TBA_OXYGR	Oxytricha granulifera.	Tubulin alpha chain	4e-90	TBA_OXYGR	Oxytricha granulifera.	Tubulin alpha chain	4e-90
	GS06022	6e-69	1	0	0.25013	1		TBA_OXYGR	Oxytricha granulifera.	Tubulin alpha chain	2e-67	TBA_OXYGR	Oxytricha granulifera.	Tubulin alpha chain	2e-67
	GS02567	2e-57	4	0	0.03129	1		TBA_OXYGR	Oxytricha granulifera.	Tubulin alpha chain	7e-56	TBA_OXYGR	Oxytricha granulifera.	Tubulin alpha chain	7e-56
	GS10821	3e-30	1	0	0.25013	1		Q5G913_9EUKA	Prymnesium parvum.	Alpha-tubulin (Fragment)	3e-29	TBA1C_BOVIN	Bos taurus (Bovine).	Tubulin alpha-1C chain	5e-28
beta-1 tubulin (TUB1, TUB2)	GS01675	3e-121	2	0	0.1251	1		A9XIV0_9EUKA	Chrysochromulina polylepis.	Beta-tubulin (Fragment)	1e-120	TBB_TETTH	Tetrahymena thermophila.	Tubulin beta chain (Beta-tubulin)	1e-118
	GS05420	3e-75	1	0	0.25013	1		Q9ZTQ1_BIGNA	Bigelowiella natans (Pedinomonas minutissima) (Chlorarachnion sp. (strain CCMP 621)).	Beta-tubulin-1 (Fragment)	3e-75	TBB_TRITR	Trichuris trichiura (Whipworm).	Tubulin beta chain (Beta-tubulin)	2e-73
	GS04855	1e-74	0	2	0.1249	1		Q5G930_ISOGA	Isochrysis galbana.	Beta-tubulin (Fragment)	1e-74	TBB_STYLE	Stylonychia lemnae.	Tubulin beta chain (Beta-tubulin)	2e-71
	GS08259	6e-62	1	0	0.25013	1		Q5G930_ISOGA	Isochrysis galbana.	Beta-tubulin (Fragment)	6e-62	TBB2_SOYBN	Glycine max (Soybean).	Tubulin beta-2 chain (Beta-2-tubulin)	4e-54
Inner dynein arm
actin, inner dynein arm intermediate chain (IDA5)	GS00624	0	1	1	0.50019	1		Q41205_EMIHU	Emiliania huxleyi.	Type 1 actin (Fragment)	0	ACT3_LIMPO	Limulus polyphemus (Atlantic horseshoe crab).	Actin-3	0
	GS00601	1e-174	0	2	0.1249	1		Q41205_EMIHU	Emiliania huxleyi.	Type 1 actin (Fragment)	1e-174	ACT3_LIMPO	Limulus polyphemus (Atlantic horseshoe crab).	Actin-3	1e-174
	GS02592	1e-137	3	0	0.06257	1		Q6WE55_9EUKA	Vannella ebro.	Actin	1e-137	ACT1_PODCA	Podocoryne carnea.	Actin-1/2	1e-137
	GS09329	1e-79	1	1	0.50019	1		Q41205_EMIHU	Emiliania huxleyi.	Type 1 actin (Fragment)	1e-79	ACTB_XENTR	Xenopus tropicalis (Western clawed frog) (Silurana tropicalis).	Actin, cytoplasmic 1 (Beta-actin)	1e-75
	GS06094	9e-54	1	0	0.25013	1		Q9SWQ1_PLECA	Pleurochrysis carterae (Marine alga).	Type 1 actin (Fragment)	1e-53	ACT22_DICDI	Dictyostelium discoideum (Slime mold).	Putative actin-22	1e-51
	GS02226	3e-33	2	2	0.50024	1		ARP6_ORYSJ	Oryza sativa subsp. japonica (Rice).	Actin-related protein 6	3e-33	ARP6_ORYSJ	Oryza sativa subsp. japonica (Rice).	Actin-related protein 6	3e-33
	GS03981	4e-19	2	6	0.08972	1		A3GI55_PICST	Pichia stipitis (Yeast).	Actin	4e-17	ACT2_PEA	Pisum sativum (Garden pea).	Actin-2	7e-17
	GS04196	9e-28	0	1	0.24987	1		ARP6_ORYSJ	Oryza sativa subsp. japonica (Rice).	Actin-related protein 6	9e-28	ARP6_ORYSJ	Oryza sativa subsp. japonica (Rice).	Actin-related protein 6	9e-28
	GS12992	3e-07	1	0	0.25013	1		ACT_HYDAT	Hydra attenuata (Hydra) (Hydra vulgaris).	Actin, non-muscle 6.2	3e-07	ACT_HYDAT	Hydra attenuata (Hydra) (Hydra vulgaris).	Actin, non-muscle 6.2	3e-07
caltractin/centrin 20kD calcium-binding protein (VFL2)	GS01786	2e-64	1	5	0.06241	1		Q6L7Z7_SCYLO	Scytosiphon lomentaria (Brown alga).	Centrin	2e-64	CATR_SCHDU	Scherffelia dubia.	Caltractin (Centrin)	4e-63
	GS04906	2e-62	1	0	0.25013	1		A9T3R9_PHYPA	Physcomitrella patens subsp. patens.	Predicted protein	2e-62	CATR_SCHDU	Scherffelia dubia.	Caltractin (Centrin)	3e-62
	GS06198	5e-55	1	4	0.10925	1		CATR_SCHDU	Scherffelia dubia.	Caltractin (Centrin)	5e-55	CATR_SCHDU	Scherffelia dubia.	Caltractin (Centrin)	5e-55
	GS10849	4e-14	1	0	0.25013	1		Q4SJS6_TETNG	Tetraodon nigroviridis (Green puffer).	Chromosome 1 SCAF14573, whole genome shotgun sequence. (Fragment)	4e-14	CATR_TETST	Tetraselmis striata (Green microalga).	Caltractin (Centrin) (Fragment)	5e-14
	GS06464	7e-09	1	0	0.25013	1
	GS08718	4e-30	0	1	0.24987	1		Q2VPU9_SKECO	Skeletonema costatum (Marine centric diatom).	Death-specific protein	4e-30	SCMC1_RABIT	Oryctolagus cuniculus (Rabbit).	Calcium-binding mitochondrial carrier protein SCaMC-1 (Small calcium-binding mitochondrial carrier protein 1) (Solute carrier family 25 member 24) (Peroxisomal Ca(2+)-dependent solute carrier)	9e-06
	GS01877	9e-07	5	12	0.04802	1
	GS05394	1e-06	1	0	0.25013	1
	GS06388	5e-06	2	0	0.1251	1
Central Pair
kinesin-like protein 1 (KLP1)	GS06300	2e-11	1	0	0.25013	1		A7RVQ1_NEMVE	Nematostella vectensis (Starlet sea anemone).	Predicted protein	9e-10	KLP1_CHLRE	Chlamydomonas reinhardtii.	Kinesin-like protein KLP1	6e-08
phophatase 1 (PP1a)	GS00446	1e-109	2	5	0.14436	1		Q2HYD1_SCOMX	Scophthalmus maximus (Turbot).	Serine/threonine protein phosphatase (EC 3.1.3.16)	1e-109	PP1B_XENTR	Xenopus tropicalis (Western clawed frog) (Silurana tropicalis).	Serine/threonine-protein phosphatase PP1-beta catalytic subunit (EC 3.1.3.16) (PP-1B)	1e-108
	GS02737	8e-75	1	3	0.18734	1		A6R5D3_AJECN	Ajellomyces capsulata (strain NAm1 / WU24) (Darling's disease fungus) (Histoplasma capsulatum).	Serine/threonine protein phosphatase (EC 3.1.3.16)	8e-75	PP1_EMENI	Emericella nidulans (Aspergillus nidulans).	Serine/threonine-protein phosphatase PP1 (EC 3.1.3.16)	3e-74
	GS07313	1e-22	1	0	0.25013	1		A1CRG8_ASPCL	Aspergillus clavatus.	Serine/threonine protein phosphatase (EC 3.1.3.16)	1e-22	PP1_EMENI	Emericella nidulans (Aspergillus nidulans).	Serine/threonine-protein phosphatase PP1 (EC 3.1.3.16)	1e-22
Intraflagellar transport
cytoplasmic dynein heavy chain 1b (DHC1b)	GS03135	3e-65	2	0	0.1251	1		A9V384_MONBE	Monosiga brevicollis (Choanoflagellate).	Predicted protein	3e-65	DYHC2_TRIGR	Tripneustes gratilla (Hawaian sea urchin).	Cytoplasmic dynein 2 heavy chain 1 (Dynein heavy chain isotype 1B)	1e-61
	GS02889	2e-30	5	0	0.01565	1		DYHC2_TRIGR	Tripneustes gratilla (Hawaian sea urchin).	Cytoplasmic dynein 2 heavy chain 1 (Dynein heavy chain isotype 1B)	3e-30	DYHC2_TRIGR	Tripneustes gratilla (Hawaian sea urchin).	Cytoplasmic dynein 2 heavy chain 1 (Dynein heavy chain isotype 1B)	3e-30
kinesin-II associated protein (KAP1)	GS05477	2e-26	1	0	0.25013	1		Q5G8B9_CHLRE	Chlamydomonas reinhardtii.	Kinesin associated protein (Kinesin-ii-associated protein)	7e-23	KIFA3_STRPU	Strongylocentrotus purpuratus (Purple sea urchin).	Kinesin-associated protein 3 (SpKAP115)	4e-18
Miscellaneous
microtubule-associated protein (EB1)	GS07356	1e-07	6	4	0.27471	1		A2I475_MACHI	Maconellicoccus hirsutus (Pink hibiscus mealybug).	Putative microtubule-associated protein RP/EB family member 3	1e-07	MARE1_XENTR	Xenopus tropicalis (Western clawed frog) (Silurana tropicalis).	Microtubule-associated protein RP/EB family member 1	2e-06
glycogen synthase kinase 3 (GSK3)	GS00239	1e-125	2	8	0.03265	1		Q9NL43_CIOIN	Ciona intestinalis (Transparent sea squirt).	Glycogen synthase kinase (Glycogen synthase kinase alpha/beta)	1e-125	GSK3A_RAT	Rattus norvegicus (Rat).	Glycogen synthase kinase-3 alpha (EC 2.7.11.26) (GSK-3 alpha) (Factor A) (FA)	-124
	GS04517	3e-43	3	4	0.363	1		Q6VM14_PHYPA	Physcomitrella patens (Moss).	Shaggy-related protein kinase 1	3e-43	KSG10_ARATH	Arabidopsis thaliana (Mouse-ear cress).	Shaggy-related protein kinase kappa (EC 2.7.11.1) (ASK-kappa) (AtK-1)	4e-41
calmodulin (CAM)	GS06314	1e-74	3	0	0.06257	1		Q6EEV2_PINFU	Pinctada fucata (Pearl oyster).	Calmodulin	1e-74	CALM3_PETHY	Petunia hybrida (Petunia).	Calmodulin-related protein	2e-74
	GS06024	1e-74	0	5	0.0156	1		Q6EEV2_PINFU	Pinctada fucata (Pearl oyster).	Calmodulin	1e-74	CALM_MACPY	Macrocystis pyrifera (Giant kelp).	Calmodulin (CaM)	3e-74
	GS01658	2e-19	6	2	0.08997	1		A9V8J8_MONBE	Monosiga brevicollis (Choanoflagellate).	Predicted protein	3e-17	CALM_XENLA	Xenopus laevis (African clawed frog).	Calmodulin (CaM)	1e-16
	GS01548	4e-16	2	3	0.34351	1		Q69HQ7_CIOIN	Ciona intestinalis (Transparent sea squirt).	Calmodulin-like	7e-15	CML6_ORYSJ	Oryza sativa subsp. japonica (Rice).	Putative calmodulin-like protein 6	1e-14
	GS01532	1e-17	4	0	0.03129	1		A7T1D5_NEMVE	Nematostella vectensis (Starlet sea anemone).	Predicted protein	1e-17	EFCB2_MOUSE	Mus musculus (Mouse).	EF-hand calcium-binding domain-containing protein 2	3e-16
	GS03324	8e-16	2	0	0.1251	1		Q584B0_9TRYP	Trypanosoma brucei.	Putative uncharacterized protein	8e-16	CALL5_HUMAN	Homo sapiens (Human).	Calmodulin-like protein 5 (Calmodulin-like skin protein)	5e-10
	GS05422	3e-15	1	0	0.25013	1		Q584B0_9TRYP	Trypanosoma brucei.	Putative uncharacterized protein	3e-15	CALL5_HUMAN	Homo sapiens (Human).	Calmodulin-like protein 5 (Calmodulin-like skin protein)	2e-09
	GS08744	1e-09	1	0	0.25013	1		A9V8J8_MONBE	Monosiga brevicollis (Choanoflagellate).	Predicted protein	3e-07	CALM_STRPU	Strongylocentrotus purpuratus (Purple sea urchin).	Calmodulin (CaM) (Fragment)	8e-07
deflagellation inducible protein, 13KD (DIP13)	GS09611	6e-27	0	1	0.24987	1		Q6GNZ2_XENLA	Xenopus laevis (African clawed frog).	MGC80776 protein	6e-27	SSNA1_HUMAN	Homo sapiens (Human).	Sjoegren syndrome nuclear autoantigen 1 (Nuclear autoantigen of 14 kDa)	3e-25
heat shock 70 kDa protein (HSP70A)	GS03701	1e-20	3	2	0.34399	1		Q6DE62_XENLA	Xenopus laevis (African clawed frog).	LOC398863 protein	1e-20	HS74L_MOUSE	Mus musculus (Mouse).	Heat shock 70 kDa protein 4L (Osmotic stress protein 94) (Heat shock 70-related protein APG-1)	4e-20
	GS07602	1e-53	0	3	0.06243	1		Q1HGN3_METEN	Metapenaeus ensis (Greasyback shrimp) (Sand shrimp).	HSC70	1e-53	HSP7D_MANSE	Manduca sexta (Tobacco hawkmoth) (Tobacco hornworm).	Heat shock 70 kDa protein cognate 4 (Hsc 70-4)	3e-52
	GS04763	5e-43	1	0	0.25013	1		Q5QHT3_9FABA	Vigna radiata.	70 kDa heat shock cognate protein 2	5e-43	HSP72_SOLLC	Solanum lycopersicum (Tomato) (Lycopersicon esculentum).	Heat shock cognate 70 kDa protein 2	7e-43
	GS02977	2e-38	6	1	0.03521	1		Q2PUK3_PROCL	Procambarus clarkii (Red swamp crayfish).	HSP70	2e-38	HS7C1_DICDI	Dictyostelium discoideum (Slime mold).	Heat shock cognate 70 kDa protein 1 (HSC70-1)	2e-36
	GS05710	8e-32	0	2	0.1249	1		Q6FTB5_CANGA	Candida glabrata (Yeast) (Torulopsis glabrata).	Candida glabrata strain CBS138 chromosome G complete sequence	5e-31	HSP71_YEAST	Saccharomyces cerevisiae (Baker's yeast).	Heat shock protein SSA1 (Heat shock protein YG100)	1e-30
	GS11175	3e-36	1	0	0.25013	1		HSP72_CANAL	Candida albicans (Yeast).	Heat shock protein SSA2	3e-36	HSP72_CANAL	Candida albicans (Yeast).	Heat shock protein SSA2	3e-36
phototropin, blue light receptor (PHOT)	GS00920	1e-22	4	0	0.03129	1		Q00TW1_OSTTA	Ostreococcus tauri.	Putative blue light receptor (ISS)	1e-22	PHOT2_ARATH	Arabidopsis thaliana (Mouse-ear cress).	Phototropin-2 (EC 2.7.11.1) (Defective in chloroplast avoidance protein 1) (Non-phototropic hypocotyl 1-like protein 1) (NPH1-like protein 1) (AtKin7)	2e-18
	GS01923	1e-21	4	0	0.03129	1		Q00TW1_OSTTA	Ostreococcus tauri.	Putative blue light receptor (ISS)	3e-21	PHOT2_ARATH	Arabidopsis thaliana (Mouse-ear cress).	Phototropin-2 (EC 2.7.11.1) (Defective in chloroplast avoidance protein 1) (Non-phototropic hypocotyl 1-like protein 1) (NPH1-like protein 1) (AtKin7)	2e-18
	GS00132	2e-21	3	0	0.06257	1		Q011Q5_OSTTA	Ostreococcus tauri.	PAS (ISS)	2e-20	PHOT_LISIN	Listeria innocua.	Blue-light photoreceptor (Phototropin homolog)	1e-14
	GS01944	9e-15	4	2	0.22678	1		Q2NB77_ERYLH	Erythrobacter litoralis (strain HTCC2594).	Sensory box histidine kinase	1e-13	PHOT2_ARATH	Arabidopsis thaliana (Mouse-ear cress).	Phototropin-2 (EC 2.7.11.1) (Defective in chloroplast avoidance protein 1) (Non-phototropic hypocotyl 1-like protein 1) (NPH1-like protein 1) (AtKin7)	8e-10
	GS02023*	1e-12	2	0	0.1251	1	1	Q3U3M8_MOUSE	Mus musculus (Mouse).	NOD-derived CD11c +ve dendritic cells cDNA, RIKEN full-length enriched library, clone:F630103A01 product:ribosomal protein S6 kinase, polypeptide 4, full insert sequence	3e-11	KS6A4_MOUSE	Mus musculus (Mouse).	Ribosomal protein S6 kinase alpha-4 (EC 2.7.11.1) (Nuclear mitogen-and stress-activated protein kinase 2) (90 kDa ribosomal protein S6 kinase 4) (RSK-like protein kinase) (RLSK)	3e-11
	GS04170	3e-09	0	4	0.03129	1		A9B1I0_HERA2	Herpetosiphon aurantiacus (strain ATCC 23779 / DSM 785).	Sensor protein (EC 2.7.13.3)	6e-11	PHOT1_ARATH	Arabidopsis thaliana (Mouse-ear cress).	Phototropin-1 (EC 2.7.11.1) (Non-phototropic hypocotyl protein 1) (Root phototropism protein 1)	3e-08
protein phosphatase 2a (PP2A-r2)	GS08543	2e-44	0	1	0.24987	1		Q23922_DICDI	Dictyostelium discoideum (Slime mold).	Phosphoprotein phosphatase A	2e-44	2AAG_ARATH	Arabidopsis thaliana (Mouse-ear cress).	Serine/threonine-protein phosphatase 2A 65 kDa regulatory subunit A gamma isoform (PP2A, subunit A, gamma isoform) (AtA gamma)	4e-40
	GS12267	1e-12	0	1	0.24987	1		A8J709_CHLRE	Chlamydomonas reinhardtii.	Protein phosphatase 2A regulatory subunit (EC 3.1.3.16)	3e-09	2AAG_ARATH	Arabidopsis thaliana (Mouse-ear cress).	Serine/threonine-protein phosphatase 2A 65 kDa regulatory subunit A gamma isoform (PP2A, subunit A, gamma isoform) (AtA gamma)	2e-06
	GS09370	7e-23	0	1	0.24987	1		A4HXU2_LEIIN	Leishmania infantum.	Putative uncharacterized protein	7e-23	PP4R1_RAT	Rattus norvegicus (Rat).	Serine/threonine-protein phosphatase 4 regulatory subunit 1	1e-18
Proteins found by manual search of Uniprot/Swissprot hits related to eukaryotic flagella and basal-body
	GS01953	4e-61	6	4	0.27471	1		A8JAF7_CHLRE	Chlamydomonas reinhardtii.	Flagellar associated protein	4e-61	PLZ12_LUPPO	Lupinus polyphyllus (Large-leaved lupin).	Protein PPLZ12	5e-37
	GS00260	5e-96	6	1	0.03521	1		A8JC09_CHLRE	Chlamydomonas reinhardtii.	Flagellar associated protein	5e-96	ARB1_YEAST	Saccharomyces cerevisiae (Baker's yeast).	ABC transporter ATP-binding protein ARB1 (ATP-binding cassette protein involved in ribosome biogenesis 1)	5e-78
Summary:
	Clusters		Sum of 1N reads	Sum of 2N reads
Totals:	65		121	99
False positives:	1		2	0
Totals w/o false positives:	64		119	99

## Sheet:  query results
	Functional annotation	Chlamydomonas ID	The cluster is "Best" hit to the Chlamy gene or just "hit" to the gene	Ehux EST cluster	BLASTX Score	E-value
Tubulins	alpha-1 tubulin (TUA1, TUA2)	jgi|Chlre3|128523|estExt_gwp_1H.C_140050 {TUA1}	best	GS00946	462	4e-132
		jgi|Chlre3|128523|estExt_gwp_1H.C_140050 {TUA1}	best	GS03216	409	3e-116
		jgi|Chlre3|128523|estExt_gwp_1H.C_140050 {TUA1}	best	GS02824	339	3e-95
		jgi|Chlre3|128523|estExt_gwp_1H.C_140050 {TUA1}	best	GS04691	330	1e-92
		jgi|Chlre3|128523|estExt_gwp_1H.C_140050 {TUA1}	best	GS06022	251	6e-69
		jgi|Chlre3|128523|estExt_gwp_1H.C_140050 {TUA1}	best	GS02567	214	2e-57
		jgi|Chlre3|128523|estExt_gwp_1H.C_140050 {TUA1}	best	GS10821	122	3e-30
	beta-1 tubulin (TUB1, TUB2)	jgi|Chlre3|129876|estExt_gwp_1H.C_200099 {TUB1}	best	GS01675	426	3e-121
		jgi|Chlre3|129876|estExt_gwp_1H.C_200099 {TUB1}	best	GS05420	271	6e-75
		jgi|Chlre3|129876|estExt_gwp_1H.C_200099 {TUB1}	best	GS04855	267	1e-73
		jgi|Chlre3|129876|estExt_gwp_1H.C_200099 {TUB1}	best	GS08259	184	3e-57
Outer dynein arm	dynein heavy chain alpha (ODA11)	jgi|Chlre3|130849|estExt_gwp_1H.C_270103 {ODA11} Flagellar outer dynein arm heavy chain alpha	best	GS00667	201	1e-53
		jgi|Chlre3|130849|estExt_gwp_1H.C_270103 {ODA11} Flagellar outer dynein arm heavy chain alpha	best	GS06462	73.2	4e-15
	dynein heavy chain beta (ODA4)	jgi|Chlre3|24252|estExt_fgenesh1_pm.C_250005 {ODA4} Flagellar outer dynein arm heavy chain beta	best	GS01613	303	3e-84
		jgi|Chlre3|24252|estExt_fgenesh1_pm.C_250005 {ODA4} Flagellar outer dynein arm heavy chain beta	best	GS00095	154	2e-39
		jgi|Chlre3|24252|estExt_fgenesh1_pm.C_250005 {ODA4} Flagellar outer dynein arm heavy chain beta	best	GS03181	95.5	8e-22
	dynein heavy chain gamma (ODA2)	gi|2494209|sp|Q39575.1|DYHG_CHLRE Dynein gamma chain, flagellar outer arm	no homolog found
		gi|2494209|sp|Q39575.1|DYHG_CHLRE Dynein gamma chain, flagellar outer arm
		jgi|Chlre3|155136|Chlre2_kg.scaffold_70a000005 {ODA2} Flagellar outer dynein arm heavy chain gamma
		jgi|Chlre3|37963|gwH.70.3.1
	outer dynein arm intermediate chain 1 (ODA9)	jgi|Chlre3|129433|estExt_gwp_1H.C_180023 {ODA9} Flagellar outer dynein arm intemediate chain 1	best	GS06867	249	4e-68
	dynein, 70 kDa intermediate chain, flagellar outer arm (ODA6)	jgi|Chlre3|188612|estExt_fgenesh2_pg.C_110110 {ODA6} Flagellar outer dynein arm intermediate chain 2	best	GS00708	218	1e-58
		jgi|Chlre3|188612|estExt_fgenesh2_pg.C_110110 {ODA6} Flagellar outer dynein arm intermediate chain 2	best	GS07741	145	7e-37
	outer dynein arm light chain 1 (DLC1)	jgi|Chlre3|186669|estExt_fgenesh2_pg.C_70399 {DLC1} Flagellar outer dynein arm light chain 1	best	GS03471	209	4e-56
	outer dynein arm light chain 2 (ODA12)	jgi|Chlre3|184900|estExt_fgenesh2_kg.C_310022 {ODA12} Flagellar outer dynein arm light chain 2	best	GS01589	63.9	3e-12
	outer dynein arm light chain 3, 16KD (DLC3)	gi|2501201|sp|Q39592.1|DYL5_CHLRE Dynein 16 kDa light chain, flagellar outer arm	no homolog found
		jgi|Chlre3|192564|estExt_fgenesh2_pg.C_310024 {DLC3} Flagellar outer dynein arm light chain 3
	outer dynein arm light chain 4 (DLC4)	gi|2493447|sp|Q39584.1|DYL3_CHLRE Dynein 18 kDa light chain, flagellar outer arm	no homolog found
		jgi|Chlre3|190145|estExt_fgenesh2_pg.C_10767 {DLC4} Flagellar outer dynein arm light chain 4
	outer dynein arm light chain 5, 14KD (DLC5)	jgi|Chlre3|152943|Chlre2_kg.scaffold_54000044 {DLC5} Mr 14,000 flagellar outer arm dynein light chain LC5	best	GS06421	62.4	4e-12
		jgi|Chlre3|152943|Chlre2_kg.scaffold_54000044 {DLC5} Mr 14,000 flagellar outer arm dynein light chain LC5	best	GS01171	60.1	5e-11
		jgi|Chlre3|152943|Chlre2_kg.scaffold_54000044 {DLC5} Mr 14,000 flagellar outer arm dynein light chain LC5	best	GS04968	49.3	6e-08
	outer dynein arm light chain 6, 11KD (ODA13)	gi|747964|gb|AAA80216.1| 11 kDa outer arm dynein light chain	no homolog found
		jgi|Chlre3|128553|estExt_gwp_1H.C_140092 {ODA13} Flagellar outer dynein arm light chain 6
	outer dynein arm light chain 7a (ODA15)	gi|5639737|gb|AAD45881.1|AF140239_1 outer arm dynein light chain [Chlamydomonas reinhardtii]	no homolog found
		jgi|Chlre3|137559|estExt_gwp_1W.C_210163 {DLC7a} Flagellar outer dynein arm light chain 7
	outer dynein arm light chain 7b (DLC7b)	jgi|Chlre3|196084|SAN_chlre3.20.7.3.11 Roadblock/LC7 family protein	best	GS10274	100	1e-23
	outer dynein arm light chain 8, 8KD (FLA14)	jgi|Chlre3|194837|estExt_fgenesh2_pg.C_820019 {FLA14} Outer dynein arm light chain 8, 8 kD	best	GS09765	174	7e-46
		jgi|Chlre3|194837|estExt_fgenesh2_pg.C_820019 {FLA14} Outer dynein arm light chain 8, 8 kD	hit	GS09082	76.3	3e-16
	outer dynein arm docking complex 1 (ODA-DC1)	gi|2150041|gb|AAC49732.1| Mr 105,000 outer dynein arm docking complex protein [Chlamydomonas reinhardtii]
		jgi|Chlre3|189083|estExt_fgenesh2_pg.C_130163 {ODA3} Outer dynein arm-docking complex subunit 1
	outer dynein arm docking complex 2 (ODA-DC2)	jgi|Chlre3|132719|estExt_gwp_1H.C_670038 {ODA1} Flagellar outer dynein arm-docking complex protein 2	best	GS00788	65.9	7e-13
	outer dynein arm docking complex 3 (ODA-DC3)	jgi|Chlre3|136411|estExt_gwp_1W.C_10115 {ODA14} Outer dynein arm-docking complex subunit 3	best	GS02246	111	2e-26
		jgi|Chlre3|136411|estExt_gwp_1W.C_10115 {ODA14} Outer dynein arm-docking complex subunit 3	best	GS04411	95.9	6e-22
	ODA5-associated adenylate kinase	gi|46518741|gb|AAS10182.1| flagellar adenylate kinase [Chlamydomonas reinhardtii]	no homolog found
		jgi|Chlre3|129362|estExt_gwp_1H.C_10679 {FAK1} ODA5-associated flagellar adenylate kinase
	outer dynein arm protein (ODA5)	gi|41745812|gb|AAS10183.1| Oda5p [Chlamydomonas reinhardtii] [AY452532]	no homolog found
		jgi|Chlre3|183457|estExt_fgenesh2_kg.C_160025
Inner dynein arm	inner dynein arm heavy chain 1-alpha (DHC1a)	jgi|Chlre3|60432|estExt_GenewiseH_1.C_880001 {PF9} Flagellar inner arm dynein 1 heavy chain alpha	best	GS03727	280	2e-77
	inner dynein arm heavy chain 1-beta (DHC1b/IDA2/DHC10)	jgi|Chlre3|137221|estExt_gwp_1W.C_170117 {IDA2} Flagellar inner arm dynein 1 heavy chain beta	best	GS02579	295	6e-82
		jgi|Chlre3|137221|estExt_gwp_1W.C_170117 {IDA2} Flagellar inner arm dynein 1 heavy chain beta	best	GS06225	205	6e-55
		jgi|Chlre3|137221|estExt_gwp_1W.C_170117 {IDA2} Flagellar inner arm dynein 1 heavy chain beta	best	GS07942	55.1	9e-10
	dynein heavy chain 2 (DHC2)	jgi|Chlre3|130324|estExt_gwp_1H.C_230051 {DHC2} Dynein heavy chain 2	best	GS00012	426	5e-121
		jgi|Chlre3|130324|estExt_gwp_1H.C_230051 {DHC2} Dynein heavy chain 2	best	GS00981	395	4e-112
		jgi|Chlre3|130324|estExt_gwp_1H.C_230051 {DHC2} Dynein heavy chain 2	best	GS00730	368	8e-104
	dynein heavy chain 3 (DHC3)	gi|159476346|ref|XP_001696272.1| dynein heavy chain 3 [Chlamydomonas reinhardtii]	no homolog found
		jgi|Chlre3|187119|estExt_fgenesh2_pg.C_30218 {DHC3} Dynein heavy chain 3
	dynein heavy chain 4 (DHC4)	gi|159483825|ref|XP_001699961.1| dynein heavy chain 4 [Chlamydomonas reinhardtii]	no homolog found
		jgi|Chlre3|126616|estExt_gwp_1H.C_50218 {DHC4} Dynein heavy chain 4
	dynein heavy chain 5 (DHC5)	gi|159483387|ref|XP_001699742.1| dynein heavy chain 5 [Chlamydomonas reinhardtii]	no homolog found
		jgi|Chlre3|126477|estExt_gwp_1H.C_50006 {DHC5} Dynein heavy chain 5
	dynein heavy chain 6 (DHC6)	gi|159485418|ref|XP_001700741.1| dynein heavy chain 6 [Chlamydomonas reinhardtii]	no homolog found
		jgi|Chlre3|134599|estExt_gwp_1W.C_60245 {DHC6} Dynein heavy chain 6
	dynein heavy chain 7 (DHC7)	gi|159469079|ref|XP_001692695.1| dynein heavy chain 7 [Chlamydomonas reinhardtii]	no homolog found
		jgi|Chlre3|117459|e_gwW.17.5.1 {DHC7} Dynein heavy chain 7
	dynein heavy chain 8 (DHC8)	jgi|Chlre3|135994|estExt_gwp_1W.C_140128 {DHC8} Dynein heavy chain 8	best	GS11376	44.3	9e-07
	dynein heavy chain 9 (DHC9)	gi|86439947|dbj|BAE19786.2| dynein heavy chain 9 [Chlamydomonas reinhardtii]	best	GS00124	467	2e-133
		gi|86439947|dbj|BAE19786.2| dynein heavy chain 9 [Chlamydomonas reinhardtii]	best	GS01392	314	1e-87
		jgi|Chlre3|133402|estExt_gwp_1H.C_2140007
		jgi|Chlre3|194093|estExt_fgenesh2_pg.C_550001 {DHC9} Dynein heavy chain 9	best	GS01656	85.1	1e-18
	dynein heavy chain 11 (DHC11)	gi|159471806|ref|XP_001694047.1| dynein heavy chain 11 [Chlamydomonas reinhardtii]	no homolog found
		jgi|Chlre3|117608|e_gwW.20.2.1 {DHC11} Flagellar inner dynein arm heavy chain 11
	inner dynein arm I1 intermediate chain IC140 (IDA7)	jgi|Chlre3|137826|estExt_gwp_1W.C_280016 {IDA7} Flagellar inner dynein arm I1 intermediate chain IC140	best	GS00514	186	8e-49
	inner dynein arm I1 intermediate chain (IC138)	jgi|Chlre3|158948|acegs_kg.scaffold_31000069 {BOP5} Flagellar inner dynein arm I1 intermediate chain IC138	best	GS01222	224	2e-60
	inner dynein arm I1 intermediate chain IC97 (BOP5)	IA1-IC97 could not be identified in public databases
	inner dynein arm ligh chain p28 (IDA4)	jgi|Chlre3|132451|estExt_gwp_1H.C_560011 {IDA4} Flagellar inner arm dynein light chain p28	best	GS01741	291	1e-80
	actin, inner dynein arm intermediate chain (IDA5)	jgi|Chlre3|24392|estExt_fgenesh1_pm.C_440001 {IDA5} Actin	best	GS00624	631	0
		jgi|Chlre3|24392|estExt_fgenesh1_pm.C_440001 {IDA5} Actin	best	GS00601	578	4e-167
		jgi|Chlre3|24392|estExt_fgenesh1_pm.C_440001 {IDA5} Actin	best	GS02592	469	3e-134
		jgi|Chlre3|24392|estExt_fgenesh1_pm.C_440001 {IDA5} Actin	best	GS09329	263	1e-72
		jgi|Chlre3|24392|estExt_fgenesh1_pm.C_440001 {IDA5} Actin	best	GS06094	201	9e-54
		jgi|Chlre3|24392|estExt_fgenesh1_pm.C_440001 {IDA5} Actin	best	GS02226	91.7	2e-25
		jgi|Chlre3|24392|estExt_fgenesh1_pm.C_440001 {IDA5} Actin	best	GS03981	86.7	4e-19
		jgi|Chlre3|24392|estExt_fgenesh1_pm.C_440001 {IDA5} Actin	best	GS04196	82	9e-18
		jgi|Chlre3|24392|estExt_fgenesh1_pm.C_440001 {IDA5} Actin	best	GS12992	43.5	5e-07
	dynein light chain tctex1 (TCTEX1)	jgi|Chlre3|160073|acegs_kg.scaffold_72000026 {Tctex1} Flagellar inner arm dynein light chain Tctex1	best	GS08244	133	3e-33
		jgi|Chlre3|160073|acegs_kg.scaffold_72000026 {Tctex1} Flagellar inner arm dynein light chain Tctex1	best	GS09760	55.1	7e-10
	dynein light chain Tctex2b	jgi|Chlre3|130357|estExt_gwp_1H.C_230106 {Tctex2b} Similar to ODA-LC2	best	GS06393	133	3e-33
	caltractin/centrin 20kD calcium-binding protein (VFL2)	jgi|Chlre3|159554|acegs_kg.scaffold_48000029 {VFL2} Centrin	best	GS01786	221	1e-59
		jgi|Chlre3|159554|acegs_kg.scaffold_48000029 {VFL2} Centrin	best	GS04906	213	2e-57
		jgi|Chlre3|159554|acegs_kg.scaffold_48000029 {VFL2} Centrin	best	GS06198	190	2e-50
		jgi|Chlre3|159554|acegs_kg.scaffold_48000029 {VFL2} Centrin	best	GS10849	67	2e-13
		jgi|Chlre3|159554|acegs_kg.scaffold_48000029 {VFL2} Centrin	best	GS06464	52.4	7e-09
		jgi|Chlre3|159554|acegs_kg.scaffold_48000029 {VFL2} Centrin	best	GS08718	50.8	2e-08
		jgi|Chlre3|159554|acegs_kg.scaffold_48000029 {VFL2} Centrin	best	GS01877	45.8	9e-07
		jgi|Chlre3|159554|acegs_kg.scaffold_48000029 {VFL2} Centrin	best	GS05394	43.5	1e-06
		jgi|Chlre3|159554|acegs_kg.scaffold_48000029 {VFL2} Centrin	best	GS06388	42.7	5e-06
Radial spoke associated proteins	radial spoke protein 1	jgi|Chlre3|196412|PYA_e_gwH.19.179.1 {RSP1} Radial spoke protein 1	best	GS07077	75.5	7e-16
	radial spoke protein 2 (PF24)	jgi|Chlre3|186281|estExt_fgenesh2_pg.C_80158 {PF24} Radial spoke protein 2	best	GS03282	47.4	1e-07
	radial spoke protein 3 (PF14)	gi|134041|sp|P12759.1|RSP3_CHLRE Flagellar radial spoke protein 3	no homolog found
		jgi|Chlre3|138046|estExt_gwp_1W.C_260138 {PF14} Radial spoke protein 3
	radial spoke protein 4 (PF1)	gi|401050|sp|Q01656.1|RSP4_CHLRE Flagellar radial spoke protein 4
		jgi|Chlre3|24016|estExt_fgenesh1_pm.C_60005 {PF1} Radial spoke protein 4	best	GS04163	84.3	2e-18
	radial spoke protein 5	estExt_fgenesh2_pg.C_200082 [Chlre3:190792] [RSP5]	no homolog found
		jgi|Chlre3|190792|estExt_fgenesh2_pg.C_200082 {RSP5} Radial spoke protein 5
	radial spoke protein 6 (PF26)	gi|401051|sp|Q01657.1|RSP6_CHLRE Flagellar radial spoke protein 6	no homolog found
		jgi|Chlre3|54360|estExt_GenewiseH_1.C_60055 {PF26} Radial spoke protein 6
	radial spoke protein 7	estExt_fgenesh2_pg.C_160138 [Chlre3:189584] [RSP7]	no homolog found
		jgi|Chlre3|189584|estExt_fgenesh2_pg.C_160138 {RSP7} Radial spoke protein 7
	radial spoke protein 8	Chlre2_kg.scaffold_7000113 [Chlre3:141286] [RSP8]	no homolog found
		jgi|Chlre3|141286|Chlre2_kg.scaffold_7000113 {RSP8} Radial spoke protein 8
	radial spoke protein 9	estExt_fgenesh2_kg.C_100107 [Chlre3:182960] [RSP9]
		jgi|Chlre3|182960|estExt_fgenesh2_kg.C_100107 {PF17} Radial spoke protein 9	best	GS01207	67.8	3e-13
	radial spoke protein 10	estExt_fgenesh2_kg.C_720008 [Chlre3:185792] [RSP10]
		jgi|Chlre3|185792|estExt_fgenesh2_kg.C_720008 {RSP10} Radial spoke protein 10	hit	GS02465	79.7	5e-17
		jgi|Chlre3|185792|estExt_fgenesh2_kg.C_720008 {RSP10} Radial spoke protein 10	best	GS07344	48.1	1e-07
	radial spoke protein 11	jgi|Chlre3|182635|estExt_fgenesh2_kg.C_40124 {PF25} Radial spoke protein 11	best	GS06727	45.1	1e-06
	radial spoke protein 12	Chlre2_kg.scaffold_5000052 [Chlre3:141642] [RSP12]	no homolog found
		jgi|Chlre3|141642|Chlre2_kg.scaffold_5000052 {CYN17} Radial spoke protein 12, cyclophilin
	radial spoke protein 14	jgi|Chlre3|172252|fgenesh2_pg.C_scaffold_1000873 {RSP14} Radial spoke protein 14	best	GS02902	54.3	2e-09
	radial spoke protein 15	RSP15 could not be identified in public databases
	radial spoke protein 16	jgi|Chlre3|78044|estExt_GenewiseW_1.C_110077 {RSP16} Radial spoke protein 16	best	GS12118	89.7	1e-20
	radial spoke protein 17	PYA_fgenesh2_pg.C_scaffold_16000039 [Chlre3:196397] [RSP17]	no homolog found
		jgi|Chlre3|196397|PYA_fgenesh2_pg.C_scaffold_16000039 {RSP17} Radial spoke protein 17
	radial spoke protein 23	jgi|Chlre3|139197|estExt_gwp_1W.C_390083 {RSP23} Radial spoke protein 23	best	GS02958	120	3e-29
Central pair	kinesin-like protein 1 (KLP1)	jgi|Chlre3|186414|estExt_fgenesh2_pg.C_70014 {KLP1} Kinesin-like protein 1	best	GS06300	60.8	2e-11
	central pair protein (PF16)	jgi|Chlre3|103782|e_gwH.23.36.1 {PF16} Central pair associated protein	best	GS01450	220	3e-59
		jgi|Chlre3|103782|e_gwH.23.36.1 {PF16} Central pair associated protein	best	GS01971	81.3	2e-17
	centrail pair associated WD-repeat protein	jgi|Chlre3|101210|e_gwH.15.10.1	best	GS01964	132	7e-33
	phophatase 1 (PP1a)	gi|5053113|gb|AAD38856.1| phosphatase PP1 [Chlamydomonas reinhardtii]
		jgi|Chlre3|160030|acegs_kg.scaffold_69000020 {PP1a} Protein Phosphatase 1	best	GS00446	385	9e-109
		jgi|Chlre3|160030|acegs_kg.scaffold_69000020 {PP1a} Protein Phosphatase 1	best	GS02737	253	3e-69
		jgi|Chlre3|160030|acegs_kg.scaffold_69000020 {PP1a} Protein Phosphatase 1	best	GS07313	97.8	1e-22
	central pair complex 1 (CPC1)	gi|48249490|gb|AAT40991.1| central pair complex 1 CPC1 [Chlamydomonas reinhardtii]	no homolog found
		jgi|Chlre3|24512|estExt_fgenesh1_pm.C_820010 {FBB7,CPC1} central pair associated complex protein
	central pair protein (PF6)	gi|13676773|gb|AAK38270.1|AF327876_1 PF6 protein [Chlamydomonas reinhardtii]
		jgi|Chlre3|181848|estExt_fgenesh2_kg.C_80010 {PF6} Flagellar central pair-associated protein	best	GS04426	50.1	4e-08
Intraflagellar transport	kinesin-II motor protein (FLA10)	gi|1169693|sp|P46869.1|FLA10_CHLRE Kinesin-like protein FLA10 (Protein KHP1)	no homolog found
		jgi|Chlre3|185750|estExt_fgenesh2_kg.C_680016 {FLA10} Kinesin-II Motor Protein
	kinesin-II motor protein (FLA8)	Chlre2_kg.scaffold_31000132 [Chlre3:150766] [FLA8]	no homolog found
		jgi|Chlre3|150766|Chlre2_kg.scaffold_31000132 {FLA8} Kinesin-II motor subunit
	kinesin-II associated protein (KAP1)	estExt_fgenesh2_kg.C_40036 [Chlre3:182554] [KAP]
		jgi|Chlre3|182554|estExt_fgenesh2_kg.C_40036 {KAP} Kinesin-II-associated protein	best	GS05477	110	2e-26
	cytoplasmic dynein heavy chain 1b (DHC1b)	gi|50831331|emb|CAB56748.2| cytoplasmic dynein heavy chain 1b [Chlamydomonas reinhardtii] [DHC1b]
		jgi|Chlre3|24009|estExt_fgenesh1_pm.C_30073 {DHC1b} Cytoplasmic dynein 1b heavy chain	best	GS03135	228	8e-62
		jgi|Chlre3|24009|estExt_fgenesh1_pm.C_30073 {DHC1b} Cytoplasmic dynein 1b heavy chain	best	GS02889	124	2e-30
	dynein 1b light intermediate chain (D1bLIC)	gi|31376209|gb|AAO12154.1| dynein light intermediate chain [Chlamydomonas reinhardtii] [D1bLIC]
		jgi|Chlre3|130394|estExt_gwp_1H.C_230162 {D1bLIC} Cytoplasmic dynein 1b light intermediate chain	best	GS11159	58.2	7e-11
	intraflagellar transport protein 20 (IFT20)	gi|21700234|gb|AAM75748.1|AF285762_1 intraflagellar transport particle protein IFT20 [Chlamydomonas reinhardtii]
		jgi|Chlre3|182072|estExt_fgenesh2_kg.C_70147 {IFT20} Intraflagellar transport particle protein 20	best	GS07961	54.3	2e-09
	intraflagellar transport protein 27 (IFT27)	IFT27 could not be identified in public databases
	intraflagellar transport protein 46 (IFT46)	IFT46 could not be identified in public databases
	intraflagellar transport protein 52 (IFT52)	gi|15987823|gb|AAL12162.1|AF420244_1 intraflagellar transport protein component IFT52 [Chlamydomonas reinhardtii]	no homolog found
		jgi|Chlre3|24116|estExt_fgenesh1_pm.C_150001 {BLD1} intraflagellar transport protein IFT52 (BLD1)
	intraflagellar transport protein 57 (IFT57)	gi|82400100|gb|ABB72789.1| intraflagellar transport protein 57 (IFT57) [Chlamydomonas reinhardtii]	no homolog found
		jgi|Chlre3|98642|e_gwH.4.49.1 {IFT57} Intraflagellar transport protein 57
	intraflagellar transport protein 57 (IFT57), alternative version	gi|159481156|ref|XP_001698648.1| intraflagellar transport protein 57 [Chlamydomonas reinhardtii] [IFT57 alternate version]
		jgi|Chlre3|98642|e_gwH.4.49.1 {IFT57} Intraflagellar transport protein 57	best	GS01432	128	2e-31
	intraflagellar transport protein 72 and 74 (IFT72/74)	gi|29825690|gb|AAO92260.1| intraflagellar transport protein component IFT74/72 [Chlamydomonas reinhardtii]
		jgi|Chlre3|136521|estExt_gwp_1W.C_10279 {IFT74} Intraflagellar transport protein 74/72	best	GS07252	78.6	8e-17
	intraflagellar transport protein 80 (CHE2)	estExt_fgenesh1_pm.C_190009 IFT80 [Chlre3:24171]
		jgi|Chlre3|24171|estExt_fgenesh1_pm.C_190009 {IFT80} Intraflagellar transport particle protein 80	best	GS00419	263	5e-72
		jgi|Chlre3|24171|estExt_fgenesh1_pm.C_190009 {IFT80} Intraflagellar transport particle protein 80	best	GS12902	57.8	3e-11
	intraflagellar transport protein 81 (IFT81)	gi|51242686|gb|AAT99262.1| intraflagellar transport protein 81 [Chlamydomonas reinhardtii]
		jgi|Chlre3|138649|estExt_gwp_1W.C_320137 {IFT81} Intraflagellar Transport Protein 81	best	GS01814	129	6e-32
	intraflagellar transport protein 88 (IFT88)	gi|11528335|gb|AAG37228.1|AF298884_1 intraflagellar transport particle protein IFT88 [Chlamydomonas reinhardtii]	no homolog found
		jgi|Chlre3|24421|estExt_fgenesh1_pm.C_500002 {IFT88} Intraflagellar transport particle protein 88
	intraflagellar transport protein 121 (IFT121)	gi|156631028|gb|ABU89876.1| intraflagellar transport protein 121 [Chlamydomonas reinhardtii]
		jgi|Chlre3|195385|estExt_fgenesh2_pg.C_70a0033 {FAP118} Flagellar Associated Protein	best	GS02951	158	1e-40
	intraflagellar transport protein 122 (IFT122)	estExt_gwp_1W.C_510064 (IFT122?) [Chlre3:139789]	no homolog found
		jgi|Chlre3|139789|estExt_gwp_1W.C_510064
	intraflagellar transport protein 139 (IFT139)	gi|156766595|gb|ABU95018.1| intraflagellar transport protein 139 [Chlamydomonas reinhardtii]
		jgi|Chlre3|126867|estExt_gwp_1H.C_30331 {FAP60} Conserved Uncharacterized Flagellar Associated Protein	best	GS07544	216	3e-58
	intraflagellar transport protein 140 (IFT140)	gi|51101256|gb|AAT95430.1| intraflagellar transport particle protein 140 [Chlamydomonas reinhardtii]
		jgi|Chlre3|192205|estExt_fgenesh2_pg.C_290033 {IFT140} Intraflagellar transport particle protein IFT140	best	GS07726	179	3e-47
		jgi|Chlre3|192205|estExt_fgenesh2_pg.C_290033 {IFT140} Intraflagellar transport particle protein IFT140	best	GS04384	57	3e-10
	intraflagellar transport protein 144 (IFT144)	IFT144 could not be identified in public databases
	intraflagellar transport protein 172 (IFT172)	gi|51242688|gb|AAT99263.1| intraflagellar transport protein 172 [Chlamydomonas reinhardtii]
		jgi|Chlre3|183240|estExt_fgenesh2_kg.C_130056 {IFT172} Intraflagellar transport protein 172	best	GS11582	103	2e-24
Membrane proteins	flagellar membrane glycoprotein 1B (FMG1B)	gi|187884915|gb|AAO25118.2| flagella membrane glycoprotein 1B (FMG1b) [Chlamydomonas reinhardtii]	no homolog found
		jgi|Chlre3|158519|acegs_kg.scaffold_25000041
		jgi|Chlre3|16132|fgenesh1_pg.C_scaffold_25000176 {FMG1-2} flagella membrane glycoprotein
		jgi|Chlre3|181390|fgenesh2_pg.C_scaffold_918000001
		jgi|Chlre3|23479|fgenesh1_pg.C_scaffold_1069000001 {FMG1-1} flagella membrane glycoprotein
	mastigoneme (MST)	gi|21039486|gb|AAM33652.1|AF508983_1 mastigoneme-like protein (MST) [Chlamydomonas reinhardtii]	no homolog found
		jgi|Chlre3|574|fgenesh1_pm.C_scaffold_39000006 {MLP} mastigoneme-like flagellar protein
Miscellaneous	dynein regulatory complex protein (PF2)	gi|32265046|gb|AAP57169.1| PF2 [Chlamydomonas reinhardtii]
		jgi|Chlre3|151144|Chlre2_kg.scaffold_33000012 {PF2} component of dynein regulatory complex (DRC) of flagellar axoneme	best	GS02259	309	4e-86
	p80 katanin (PF15)	gi|46562016|gb|AAT01224.1| katanin p80 subunit PF15p [Chlamydomonas reinhardtii]	no homolog found
		jgi|Chlre3|80954|estExt_GenewiseW_1.C_340005 {PF15} katanin p80 subunit
	protein kinase (FA2)	gi|19338976|gb|AAL86904.1|AF479588_1 protein kinase Fa2 [Chlamydomonas reinhardtii]	no homolog found
		jgi|Chlre3|183505|estExt_fgenesh2_kg.C_160075 {FA2} Flagellar Autonomy 2 protein, NIMA kinase family
	microtubule-associated protein (EB1)	gi|29124955|gb|AAO62368.1| microtubule-associated protein EB1 [Chlamydomonas reinhardtii]
		jgi|Chlre3|194209|estExt_fgenesh2_pg.C_600026 {EB1}	best	GS07356	42.4	6e-06
	glycogen synthase kinase 3 (GSK3)	gi|48093968|gb|AAT40314.1| glycogen synthase kinase 3 [Chlamydomonas reinhardtii]
		jgi|Chlre3|114692|e_gwW.11.68.1 {GSK3} Glycogen Synthase Kinase 3	best	GS00239	421	2e-119
		jgi|Chlre3|114692|e_gwW.11.68.1 {GSK3} Glycogen Synthase Kinase 3	best	GS04517	152	7e-39
	long flagella protein (LF4)	gi|32130553|gb|AAO86688.1| long flagella protein LF4 [Chlamydomonas reinhardtii]	no homolog found
		jgi|Chlre3|134943|estExt_gwp_1W.C_20207 {LF4} Long Flagella Protein 4
	calmodulin (CAM)	gi|115506|sp|P04352.2|CALM_CHLRE Calmodulin (CaM)
		jgi|Chlre3|188144|estExt_fgenesh2_pg.C_90045 {CAM1} calmodulin	best	GS06314	265	7e-73
		jgi|Chlre3|188144|estExt_fgenesh2_pg.C_90045 {CAM1} calmodulin	best	GS06024	265	7e-73
		jgi|Chlre3|188144|estExt_fgenesh2_pg.C_90045 {CAM1} calmodulin	best	GS01658	87.8	2e-19
		jgi|Chlre3|188144|estExt_fgenesh2_pg.C_90045 {CAM1} calmodulin	best	GS01548	77	4e-16
		jgi|Chlre3|188144|estExt_fgenesh2_pg.C_90045 {CAM1} calmodulin	best	GS01532	76.6	5e-16
		jgi|Chlre3|188144|estExt_fgenesh2_pg.C_90045 {CAM1} calmodulin	best	GS03324	62	1e-11
		jgi|Chlre3|188144|estExt_fgenesh2_pg.C_90045 {CAM1} calmodulin	best	GS05422	59.7	4e-11
		jgi|Chlre3|188144|estExt_fgenesh2_pg.C_90045 {CAM1} calmodulin	best	GS08744	54.3	1e-09
	deflagellation inducible protein, 13KD (DIP13)	gi|4689324|gb|AAD27849.1|AF131736_1 DIP13 protein [Chlamydomonas reinhardtii]
		jgi|Chlre3|131284|estExt_gwp_1H.C_320189 {DIP13} Deflagellation inducible protein, 13 kD.	best	GS09611	109	3e-26
	heat shock 70 kDa protein (HSP70A)	gi|24638460|sp|P25840.2|HSP70_CHLRE Heat shock 70 kDa protein	hit	GS03701	68.6	1e-13
		jgi|Chlre3|185673|estExt_fgenesh2_kg.C_640006 {HSP70A} Heat shock protein 70A	best	GS07602	182	3e-48
		jgi|Chlre3|185673|estExt_fgenesh2_kg.C_640006 {HSP70A} Heat shock protein 70A	best	GS04763	162	7e-42
		jgi|Chlre3|185673|estExt_fgenesh2_kg.C_640006 {HSP70A} Heat shock protein 70A	best	GS02977	143	4e-36
		jgi|Chlre3|185673|estExt_fgenesh2_kg.C_640006 {HSP70A} Heat shock protein 70A	best	GS05710	128	8e-32
		jgi|Chlre3|185673|estExt_fgenesh2_kg.C_640006 {HSP70A} Heat shock protein 70A	best	GS11175	115	3e-28
	profilin (PRF1)	gi|14133547|gb|AAK54060.1| profilin [Chlamydomonas reinhardtii]	no homolog found
		jgi|Chlre3|181887|estExt_fgenesh2_kg.C_80051 {PRO1} Profilin
	tektin	gi|31442297|dbj|BAC77347.1| tektin [Chlamydomonas reinhardtii]
		jgi|Chlre3|24358|estExt_fgenesh1_pm.C_370002 {Tektin} Flagellar Protein Associated with Inner Arm Dynein	best	GS07533	46.2	4e-07
	coiled-coil flagellar protein (MBO2)	gi|20219008|gb|AAM15771.1|AF394181_1 coiled-coil flagellar protein (MBO2) [Chlamydomonas reinhardtii]
		see note: closer to FAP189
	conserved uncharacterized flagellar associated protein found in the flagellar proteome (FAP58)	estExt_fgenesh2_pg.C_20395 [Chlre3:188056]	hit	GS01427	93.6	4e-21
		estExt_fgenesh2_pg.C_20395 [Chlre3:188056]	hit	GS02724	89.7	5e-20
	conserved unchacterized coiled-coil flagellar associated protein; found in the flagellar proteome (FAP189)	SKA_Chlre2_kg.scaffold_2000405 [Chlre3:206234]	hit	GS05052	74.3	2e-15
		jgi|Chlre3|192170|estExt_fgenesh2_pg.C_300175 {MBO2} Move Backard Only 2	hit	GS05764	42.4	7e-06
	flagellar protofilament ribbon protein (RIB43a)	gi|6979562|gb|AAF34540.1|AF196577_1 flagellar protofilament ribbon protein (RIB43a) [Chlamydomonas reinhardtii]
		jgi|Chlre3|77703|estExt_GenewiseW_1.C_90096 {RIB43a} Coiled-coil protein associated with protofilament ribbons of flagellar microtubules	best	GS01693	88.2	1e-19
		jgi|Chlre3|77703|estExt_GenewiseW_1.C_90096 {RIB43a} Coiled-coil protein associated with protofilament ribbons of flagellar microtubules	best	GS03617	74.7	1e-15
	phototropin, blue light receptor (PHOT)	gi|20797097|emb|CAC94941.1| putative blue light receptor (phototropin) [Chlamydomonas reinhardtii]	best	GS02023	65.1	1e-12
		jgi|Chlre3|183965|estExt_fgenesh2_kg.C_190109 {PHOT} phototropin	hit	GS01923	95.5	1e-21
		jgi|Chlre3|183965|estExt_fgenesh2_kg.C_190109 {PHOT} phototropin	best	GS00132	95.5	2e-21
		jgi|Chlre3|183965|estExt_fgenesh2_kg.C_190109 {PHOT} phototropin	best	GS00920	93.2	6e-21
		jgi|Chlre3|183965|estExt_fgenesh2_kg.C_190109 {PHOT} phototropin	best	GS01944	72.4	9e-15
		jgi|Chlre3|183965|estExt_fgenesh2_kg.C_190109 {PHOT} phototropin	hit	GS04170	53.9	3e-09
	protein kinase, 48K	gi|1019887|gb|AAA96956.1| protein kinase (SKS-C)	no homolog found
		jgi|Chlre3|184895|estExt_fgenesh2_kg.C_310017
	nucleoside-diphosphokinase regulatory subunit p72 (RIB72)	gi|21239432|gb|AAM44303.1|AF512500_1 RIB72 protein [Chlamydomonas reinhardtii]
		jgi|Chlre3|126286|estExt_gwp_1H.C_70091 {Rib72} Protein associated with protofilament ribbons of flagellar microtubules	best	GS09812	84.7	9e-19
	protein phosphatase 2a (PP2A-r2)	gi|159478419|ref|XP_001697300.1| protein phosphatase 2A regulatory subunit (PP2A-r2) [Chlamydomonas reinhardtii]
		jgi|Chlre3|131550|estExt_gwp_1H.C_330009 {PP2A-2r} Protein Phosphatase 2A Homolog 2 regulatory subunit	best	GS08543	142	5e-36
		jgi|Chlre3|131550|estExt_gwp_1H.C_330009 {PP2A-2r} Protein Phosphatase 2A Homolog 2 regulatory subunit	best	GS12267	63.2	1e-12
		jgi|Chlre3|131550|estExt_gwp_1H.C_330009 {PP2A-2r} Protein Phosphatase 2A Homolog 2 regulatory subunit	best	GS09370	44.7	1e-06
		Total Chlamydomonas flagellar proteins investigated (5 not identified in public databases)	105
		Total Chlamydomonas flagellar-related proteins queried	100
		Chlamydomonas flagellar-related proteins for which no homolog was found:	34
		clusters identified as homologs of Chlamydomonas flagellar-related proteins	134

## Sheet: KEGG homologs
Cluster ID	Number of mini-clusters	Mini-clusters	1N reads	2N reads	p-value	UniProt	UniProt	UniProt	Swiss-Prot	Swiss-Prot	Swiss-Prot	KOG	KOG	KOG	KOG	CDD	CDD	CDD	CDD	CDD	Kegg+ Best Hit Group	Stramenopiles	Viridiplantae-	Metazoa	Proteobacteria	Chlamydomonas	Choanoflagellida	Cyanobacteria	Amoebozoa	Alveolata	Fungi	Rhodophyta	Other bacteria	Other eukaryotes	Viruses	Archaea
GS00946	2	e00946.1 e00946.2	1	4	0.109253	Q5G920_ISOGA	Isochrysis galbana.	SubName: Full=Alpha-tubulin; Flags: Fragment; (E-value=e-132)	TBA2_PELFA	Pelvetia fastigiata.	Tubulin alpha-2 chain (E-value=e-130)	KOG1376	Alpha tubulin	Cytoskeleton	CELLULAR PROCESSES AND SIGNALING	cd02186	alpha_tubulin	The tubulin superfamily includes five distinct families, the alpha-, beta-, gamma-, delta-, and epsilon-tubulins and a sixth family (zeta-tubulin) whi ...	533	e-152	Viridiplantae-	tps:THAPSDRAFT_29304 (scr=462)	vvi:100255913 (scr=463)	spu:754102 (scr=460)		cre:CHLREDRAFT_186023 (scr=462)	mbr:MONBRDRAFT_17634 (scr=446)		ddi:DDBDRAFT_0204271 (scr=363)	tet:TTHERM_00558620 (scr=462)	cne:CNB02810 (scr=388)	cme:CMT504C (scr=411)		gla:GL50803_112079 (scr=452)
GS03216	1	e03216.1	2	0	0.125098	Q5G920_ISOGA	Isochrysis galbana.	SubName: Full=Alpha-tubulin; Flags: Fragment; (E-value=e-115)	TBA2_PELFA	Pelvetia fastigiata.	Tubulin alpha-2 chain (E-value=e-114)	KOG1376	Alpha tubulin	Cytoskeleton	CELLULAR PROCESSES AND SIGNALING	cd02186	alpha_tubulin	The tubulin superfamily includes five distinct families, the alpha-, beta-, gamma-, delta-, and epsilon-tubulins and a sixth family (zeta-tubulin) whi ...	469	e-133	Viridiplantae-	tps:THAPSDRAFT_29304 (scr=410)	vvi:100255913 (scr=411)	spu:754102 (scr=407)		cre:CHLREDRAFT_186023 (scr=409)	mbr:MONBRDRAFT_17634 (scr=393)		ddi:DDB_0191380 (scr=322)	tet:TTHERM_00558620 (scr=410)	cne:CNB02810 (scr=340)	cme:CMT504C (scr=357)		gla:GL50803_112079 (scr=399)
GS02824	1	e02824.1	0	1	0.24987	A7QZH1_VITVI	Vitis vinifera (Grape).	SubName: Full=Chromosome chr7 scaffold_275, whole genome shotgun sequence; (E-value=1e-92)	TBA2_ARATH	Arabidopsis thaliana (Mouse-ear cress).	Tubulin alpha-2/alpha-4 chain (E-value=1e-92)	KOG1376	Alpha tubulin	Cytoskeleton	CELLULAR PROCESSES AND SIGNALING	cd02186	alpha_tubulin	The tubulin superfamily includes five distinct families, the alpha-, beta-, gamma-, delta-, and epsilon-tubulins and a sixth family (zeta-tubulin) whi ...	379	e-106	Viridiplantae-	tps:THAPSDRAFT_29304 (scr=337)	vvi:100255913 (scr=343)	hsa:84790 (scr=334)		cre:CHLREDRAFT_186023 (scr=339)	mbr:MONBRDRAFT_17634 (scr=322)		ddi:DDBDRAFT_0204271 (scr=255)	tet:TTHERM_00558620 (scr=338)	cne:CNB02810 (scr=276)	cme:CMT504C (scr=292)		tbr:Tb927.1.2400 (scr=327)
GS04691	1	e04691.1	1	0	0.25013	TBA_OXYGR	Oxytricha granulifera.	RecName: Full=Tubulin alpha chain; (E-value=6e-90)	TBA_OXYGR	Oxytricha granulifera.	Tubulin alpha chain (E-value=4e-90)	KOG1376	Alpha tubulin	Cytoskeleton	CELLULAR PROCESSES AND SIGNALING	cd02186	alpha_tubulin	The tubulin superfamily includes five distinct families, the alpha-, beta-, gamma-, delta-, and epsilon-tubulins and a sixth family (zeta-tubulin) whi ...	387	e-108	Viridiplantae-	tps:THAPSDRAFT_29304 (scr=325)	vvi:100260286 (scr=330)	dre:795591 (scr=325)		cre:CHLREDRAFT_186023 (scr=330)	mbr:MONBRDRAFT_17634 (scr=317)		ddi:DDB_0191380 (scr=235)	pfa:PFD1050w (scr=329)	cne:CNB02810 (scr=275)	cme:CMT504C (scr=303)		tbr:Tb927.1.2400 (scr=327)
GS06022	1	e06022.1	1	0	0.25013	TBA_OXYGR	Oxytricha granulifera.	RecName: Full=Tubulin alpha chain; (E-value=3e-67)	TBA_OXYGR	Oxytricha granulifera.	Tubulin alpha chain (E-value=2e-67)	KOG1376	Alpha tubulin	Cytoskeleton	CELLULAR PROCESSES AND SIGNALING	cd02186	alpha_tubulin	The tubulin superfamily includes five distinct families, the alpha-, beta-, gamma-, delta-, and epsilon-tubulins and a sixth family (zeta-tubulin) whi ...	299	2e-82	Viridiplantae-	tps:THAPSDRAFT_29304 (scr=250)	vvi:100256600 (scr=255)	hmg:100213486 (scr=249)		cre:CHLREDRAFT_186023 (scr=251)	mbr:MONBRDRAFT_17634 (scr=243)		ddi:DDB_0191380 (scr=181)	pfa:PFI0180w (scr=254)	ani:AN0316.2 (scr=219)	cme:CMT504C (scr=236)		lma:LmjF13.0390 (scr=251)
GS02567	1	e02567.1	4	0	0.0312907	TBA_OXYGR	Oxytricha granulifera.	RecName: Full=Tubulin alpha chain; (E-value=1e-55)	TBA_OXYGR	Oxytricha granulifera.	Tubulin alpha chain (E-value=7e-56)	KOG1376	Alpha tubulin	Cytoskeleton	CELLULAR PROCESSES AND SIGNALING	cd02186	alpha_tubulin	The tubulin superfamily includes five distinct families, the alpha-, beta-, gamma-, delta-, and epsilon-tubulins and a sixth family (zeta-tubulin) whi ...	254	5e-69	Viridiplantae-	tps:THAPSDRAFT_29304 (scr=213)	vvi:100256600 (scr=218)	hmg:100213486 (scr=213)		cre:CHLREDRAFT_186023 (scr=214)	mbr:MONBRDRAFT_17634 (scr=208)		ddi:DDB_0191380 (scr=152)	pfa:PFI0180w (scr=216)	ani:AN0316.2 (scr=189)	cme:CMT504C (scr=198)		lma:LmjF13.0390 (scr=214)
GS10821	1	e10821.1	1	0	0.25013	Q5G913_9EUKA	Prymnesium parvum.	SubName: Full=Alpha-tubulin; Flags: Fragment; (E-value=4e-29)	TBA1C_BOVIN	Bos taurus (Bovine).	Tubulin alpha-1C chain (E-value=5e-28)										Metazoa	tps:THAPSDRAFT_29304 (scr=122)	ppp:PHYPADRAFT_226002 (scr=123)	gga:429035 (scr=129)		cre:CHLREDRAFT_186023 (scr=122)	mbr:MONBRDRAFT_17634 (scr=127)		ddi:DDB_0191380 (scr=109)	ptm:GSPATT00002927001 (scr=122)	ani:AN7570.2 (scr=112)	cme:CMT504C (scr=117)		tva:TVAG_519620 (scr=125)
GS01675	1	e01675.1	2	0	0.125098	A9XIV0_9EUKA	Chrysochromulina polylepis.	SubName: Full=Beta-tubulin; Flags: Fragment; (E-value=e-120)	TBB_TETTH	Tetrahymena thermophila.	Tubulin beta chain (Beta-tubulin) (E-value=e-118)	KOG1375	Beta tubulin	Cytoskeleton	CELLULAR PROCESSES AND SIGNALING	cd02187	beta_tubulin	The tubulin superfamily includes five distinct families, the alpha-, beta-, gamma-, delta-, and epsilon-tubulins and a sixth family (zeta-tubulin) whi ...	492	e-140	Alveolata	tps:THAPSDRAFT_8069 (scr=419)	ppp:PHYPADRAFT_232451 (scr=424)	spu:586940 (scr=416)		cre:CHLREDRAFT_129876 (scr=426)	mbr:MONBRDRAFT_44315 (scr=413)		ddi:DDB_0191169 (scr=360)	tet:TTHERM_00836580 (scr=427)	mgr:MGG_00604 (scr=383)	cme:CMN263C (scr=340)		lma:LmjF33.0820 (scr=421)
GS05420	1	e05420.1	1	0	0.25013	Q9ZTQ1_BIGNA	Bigelowiella natans (Pedinomonas minutissima) (Chlorarachnion sp. (strain CCMP621)).	SubName: Full=Beta-tubulin-1; Flags: Fragment; (E-value=4e-75)	TBB_TRITR	Trichuris trichiura (Whipworm).	Tubulin beta chain (Beta-tubulin) (E-value=2e-73)	KOG1374	Gamma tubulin	Cytoskeleton	CELLULAR PROCESSES AND SIGNALING	cd02187	beta_tubulin	The tubulin superfamily includes five distinct families, the alpha-, beta-, gamma-, delta-, and epsilon-tubulins and a sixth family (zeta-tubulin) whi ...	326	3e-90	Metazoa	tps:THAPSDRAFT_8069 (scr=274)	ppp:PHYPADRAFT_232451 (scr=270)	hmg:100199191 (scr=278)		cre:CHLREDRAFT_129876 (scr=271)	mbr:MONBRDRAFT_44315 (scr=277)		ddi:DDB_0191169 (scr=248)	tet:TTHERM_00836580 (scr=277)	ecu:ECU03_0820i (scr=268)	cme:CMN263C (scr=259)		gla:GL50803_136021 (scr=271)
GS04855	2	e04855.1 e04855.2	0	2	0.124902	Q5G930_ISOGA	Isochrysis galbana.	SubName: Full=Beta-tubulin; Flags: Fragment; (E-value=2e-74)	TBB_STYLE	Stylonychia lemnae.	Tubulin beta chain (Beta-tubulin) (E-value=2e-71)	KOG1375	Beta tubulin	Cytoskeleton	CELLULAR PROCESSES AND SIGNALING	cd02187	beta_tubulin	The tubulin superfamily includes five distinct families, the alpha-, beta-, gamma-, delta-, and epsilon-tubulins and a sixth family (zeta-tubulin) whi ...	313	1e-86	Alveolata	tps:THAPSDRAFT_8069 (scr=264)	ppp:PHYPADRAFT_232451 (scr=262)	tca:658517 (scr=267)		cre:CHLREDRAFT_129876 (scr=267)	mbr:MONBRDRAFT_44315 (scr=267)		ddi:DDB_0191169 (scr=234)	tet:TTHERM_00836580 (scr=270)	cne:CNC03260 (scr=243)	cme:CMN263C (scr=231)		lma:LmjF21.1860 (scr=254)
GS08259	1	e08259.1	1	0	0.25013	Q5G930_ISOGA	Isochrysis galbana.	SubName: Full=Beta-tubulin; Flags: Fragment; (E-value=8e-62)	TBB2_SOYBN	Glycine max (Soybean).	Tubulin beta-2 chain (Beta-2-tubulin) (E-value=4e-54)	KOG1375	Beta tubulin	Cytoskeleton	CELLULAR PROCESSES AND SIGNALING	cd02187	beta_tubulin	The tubulin superfamily includes five distinct families, the alpha-, beta-, gamma-, delta-, and epsilon-tubulins and a sixth family (zeta-tubulin) whi ...	228	5e-61	Other eukaryotes	tps:THAPSDRAFT_8069 (scr=182)	dota:Ot01g04230 (scr=184)	hmg:100215901 (scr=179)		cre:CHLREDRAFT_129876 (scr=184)	mbr:MONBRDRAFT_44315 (scr=177)		ddi:DDB_0191169 (scr=169)	tet:TTHERM_00836580 (scr=182)	cne:CNC03260 (scr=175)	cme:CMN263C (scr=162)		lma:LmjF33.0820 (scr=186)
GS00667	1	e00667.1	7	0	0.0039144	B3RPT9_TRIAD	Trichoplax adhaerens.	SubName: Full=Putative uncharacterized protein; (E-value=1e-52)	DYHC_ANTCR	Anthocidaris crassispina (Sea urchin).	Dynein beta chain, ciliary (E-value=2e-52)					pfam03028	Dynein_heavy	Dynein heavy chain. This family represents the C-terminal region of dynein heavy chain. The chain also contains ATPase activity and microtubule bindin ...	251	2e-67	Metazoa	tps:THAPSDRAFT_40445 (scr=177)	ppp:PHYPADRAFT_81163 (scr=133)	gga:768861 (scr=211)		cre:CHLREDRAFT_130849 (scr=201)	mbr:MONBRDRAFT_8849 (scr=188)			tet:TTHERM_00486600 (scr=201)				tva:TVAG_497260 (scr=200)
GS06462	1	e06462.1	1	0	0.25013	Q17G87_AEDAE	Aedes aegypti (Yellowfever mosquito) (Culex aegypti).	SubName: Full=Dynein heavy chain; (E-value=4e-16)	DYH17_MOUSE	Mus musculus (Mouse).	Dynein heavy chain 17, axonemal (Axonemal beta dynein heavy chain 17) (Ciliary dynein heavy chain 17) (E-value=6e-14)					pfam08393	DHC_N2	Dynein heavy chain, N-terminal region 2. Dyneins are described as motor proteins of eukaryotic cells, as they can convert energy derived from the hydr ...	70.3	4e-13	Metazoa	tps:THAPSDRAFT_40445 (scr=75.5)	ppp:PHYPADRAFT_91725 (scr=73.6)	gga:768861 (scr=87.4)		cre:CHLREDRAFT_130849 (scr=73.2)	mbr:MONBRDRAFT_8849 (scr=84.7)			tet:TTHERM_00486600 (scr=84.0)				tva:TVAG_432890 (scr=81.3)
GS01613	3	e01613.1 e01613.2 e01613.3	5	0	0.0156494	DYHC_TRIGR	Tripneustes gratilla (Hawaian sea urchin).	RecName: Full=Dynein beta chain, ciliary; (E-value=2e-89)	DYHC_TRIGR	Tripneustes gratilla (Hawaian sea urchin).	Dynein beta chain, ciliary (E-value=2e-89)					pfam03028	Dynein_heavy	Dynein heavy chain. This family represents the C-terminal region of dynein heavy chain. The chain also contains ATPase activity and microtubule bindin ...	345	1e-95	Metazoa	tps:THAPSDRAFT_40445 (scr=249)	ppp:PHYPADRAFT_83783 (scr=165)	spu:593201 (scr=329)		cre:CHLREDRAFT_24252 (scr=303)	mbr:MONBRDRAFT_8849 (scr=302)			tet:TTHERM_00499300 (scr=240)				gla:GL50803_8172 (scr=315)
GS00095	1	e00095.1	6	0	0.00782676	DYHB_CHLRE	Chlamydomonas reinhardtii.	RecName: Full=Dynein beta chain, flagellar outer arm; (E-value=2e-35)	DYHB_CHLRE	Chlamydomonas reinhardtii.	Dynein beta chain, flagellar outer arm (E-value=1e-35)					pfam03028	Dynein_heavy	Dynein heavy chain. This family represents the C-terminal region of dynein heavy chain. The chain also contains ATPase activity and microtubule bindin ...	184	5e-47	Chlamydomonas	tps:THAPSDRAFT_40445 (scr=122)	ppp:PHYPADRAFT_81163 (scr=113)	nve:NEMVE_v1g159788 (scr=146)		cre:CHLREDRAFT_24252 (scr=154)	mbr:MONBRDRAFT_8849 (scr=138)			tet:TTHERM_00486600 (scr=117)				tva:TVAG_497260 (scr=139)
GS03181	1	e03181.1	1	0	0.25013	B9QB10_TOXGO	Toxoplasma gondii VEG.	SubName: Full=Dynein beta chain, ciliary, putative; (E-value=1e-22)	DYH9_HUMAN	Homo sapiens (Human).	Dynein heavy chain 9, axonemal (Axonemal beta dynein heavy chain 9) (Ciliary dynein heavy chain 9) (E-value=4e-20)	KOG3595	Dyneins, heavy chain	Cytoskeleton	CELLULAR PROCESSES AND SIGNALING						Metazoa	tps:THAPS_35342 (scr=92.8)	ppp:PHYPADRAFT_81163 (scr=86.3)	dre:552915 (scr=104)		cre:CHLREDRAFT_24252 (scr=95.5)	mbr:MONBRDRAFT_8849 (scr=96.7)			ptm:GSPATT00038423001 (scr=102)				tbr:Tb927.3.930 (scr=87.4)
GS06867	1	e06867.1	2	0	0.125098	C1MIG6_9CHLO	Micromonas pusilla CCMP1545.	SubName: Full=Flagellar outer dynein arm intermediate chain 1; (E-value=9e-79)	DYI2_ANTCR	Anthocidaris crassispina (Sea urchin).	Dynein intermediate chain 2, ciliary (E-value=6e-66)	KOG1587	Cytoplasmic dynein intermediate chain	Cytoskeleton	CELLULAR PROCESSES AND SIGNALING						Stramenopiles	tps:THAPSDRAFT_13149 (scr=261)	ppp:PHYPADRAFT_65120 (scr=129)	tad:TRIADDRAFT_22484 (scr=258)		cre:CHLREDRAFT_129433 (scr=249)	mbr:MONBRDRAFT_32485 (scr=218)			tet:TTHERM_00487150 (scr=212)	cne:CNI01410 (scr=72.0)			lma:LmjF24.0280 (scr=203)
GS00708	2	e00708.1 e00708.2	6	0	0.00782676	C1MXT0_9CHLO	Micromonas pusilla CCMP1545.	SubName: Full=Flagellar outer dynein arm intermediate chain 2; (E-value=3e-71)	DYI3_ANTCR	Anthocidaris crassispina (Sea urchin).	Dynein intermediate chain 3, ciliary (E-value=6e-62)	KOG1587	Cytoplasmic dynein intermediate chain	Cytoskeleton	CELLULAR PROCESSES AND SIGNALING	cd00200	WD40	WD40 domain, found in a number of eukaryotic proteins that cover a wide variety of functions including adaptor/regulatory modules in signal transducti ...	55	2e-08	Metazoa	tps:THAPSDRAFT_40529 (scr=183)	ppp:PHYPADRAFT_92497 (scr=92.0)	bfo:BRAFLDRAFT_227300 (scr=248)		cre:CHLREDRAFT_188612 (scr=218)	mbr:MONBRDRAFT_39146 (scr=182)		ddi:DDB_0215397 (scr=81.3)	ptm:GSPATT00035822001 (scr=188)	ani:AN1454.2 (scr=78.6)			tbr:Tb11.01.5910 (scr=182)
GS07741	1	e07741.1	1	0	0.25013	Q2PEE4_CIOIN	Ciona intestinalis (Transparent sea squirt) (Ascidia intestinalis).	SubName: Full=Axonemal outer arm dynein intermediate chain 1; (E-value=1e-34)	DYI3_CHLRE	Chlamydomonas reinhardtii.	Dynein, 70 kDa intermediate chain, flagellar outer arm (IC70) (IC69) (E-value=2e-33)	KOG1587	Cytoplasmic dynein intermediate chain	Cytoskeleton	CELLULAR PROCESSES AND SIGNALING						Metazoa	tps:THAPSDRAFT_40529 (scr=111)		cin:778839 (scr=149)		cre:CHLREDRAFT_188612 (scr=145)	mbr:MONBRDRAFT_39146 (scr=127)			tet:TTHERM_00079230 (scr=115)				lma:LmjF32.1060 (scr=90.9)
GS03471	2	e03471.1 e03471.2	6	0	0.00782676	DNAL1_CHLRE	Chlamydomonas reinhardtii.	RecName: Full=Dynein light chain 1, axonemal; AltName: Full=Flagellar outer arm dynein light chain 1; (E-value=2e-52)	DNAL1_CHLRE	Chlamydomonas reinhardtii.	Dynein light chain 1, axonemal (Flagellar outer arm dynein light chain 1) (E-value=1e-52)	KOG0531	Protein phosphatase 1, regulatory subunit, and related proteins	Signal transduction mechanisms	CELLULAR PROCESSES AND SIGNALING	COG4886	COG4886	Leucine-rich repeat (LRR) protein [Function unknown]	46.5	5e-06	Chlamydomonas	tps:THAPSDRAFT_7378 (scr=152)	ath:AT3G17920 (scr=76.6)	tad:TRIADDRAFT_56121 (scr=187)		cre:CHLREDRAFT_186669 (scr=209)	mbr:MONBRDRAFT_17815 (scr=174)			tet:TTHERM_00334290 (scr=155)				gla:GL50803_4463 (scr=190)
GS10274	1	e10274.1	2	0	0.125098	Q7ZUX8_DANRE	Danio rerio (Zebrafish) (Brachydanio rerio).	SubName: Full=Dynein, light chain, roadblock-type 1; (E-value=6e-25)	DLRB1_HUMAN	Homo sapiens (Human).	Dynein light chain roadblock-type 1 (Dynein light chain 2A, cytoplasmic) (Dynein-associated protein Km23) (Bithoraxoid-like protein) (BLP) (E-value=1e-24)	KOG4115	Dynein-associated protein Roadblock	Cell cycle control, cell division, chromosome partitioning	CELLULAR PROCESSES AND SIGNALING	pfam03259	Robl_LC7	Roadblock/LC7 domain. This family includes proteins that are about 100 amino acids long and have been shown to be related. Members of this family of p ...	73	2e-14	Metazoa	tps:THAPSDRAFT_261228 (scr=70.9)		dre:791827 (scr=116)		cre:CHLREDRAFT_196084 (scr=100)	mbr:MONBRDRAFT_31547 (scr=100)		ddi:DDB_0233812 (scr=79.3)	pfa:PF10_0195 (scr=98.6)				tbr:Tb09.211.4920 (scr=95.1)
GS09765	1	e09765.1	1	0	0.25013	Q5M781_XENLA	Xenopus laevis (African clawed frog).	SubName: Full=Dynein light chain dlc8b; SubName: Full=Dynll2 protein; (E-value=4e-45)	DYL2_RAT	Rattus norvegicus (Rat).	Dynein light chain 2, cytoplasmic (Dynein light chain LC8-type 2) (E-value=3e-45)	KOG3430	Dynein light chain type 1	Cytoskeleton	CELLULAR PROCESSES AND SIGNALING	pfam01221	Dynein_light	Dynein light chain type 1.	172	4e-44	Metazoa	pti:PHATRDRAFT_16008 (scr=160)	ppp:PHYPADRAFT_151365 (scr=172)	hsa:140735 (scr=184)		cre:CHLREDRAFT_194837 (scr=174)	mbr:MONBRDRAFT_35100 (scr=166)		ddi:DDB_0233811 (scr=122)	ptm:GSPATT00024306001 (scr=176)	cne:CNF01970 (scr=125)	cme:CMT356C (scr=137)		tbr:Tb11.50.0007 (scr=159)
GS09082	1	e09082.1	2	0	0.125098	Q6DIF1_XENTR	Xenopus tropicalis (Western clawed frog) (Silurana tropicalis).	SubName: Full=Dynein, axonemal, light chain 4; SubName: Full=Dynein, axonemal, light polypeptide 4; (E-value=6e-23)	DNAL4_MOUSE	Mus musculus (Mouse).	Dynein light chain 4, axonemal (E-value=4e-21)	KOG3430	Dynein light chain type 1	Cytoskeleton	CELLULAR PROCESSES AND SIGNALING	pfam01221	Dynein_light	Dynein light chain type 1.	74.8	6e-15	Metazoa	pti:PHATRDRAFT_16008 (scr=79.3)	ppp:PHYPADRAFT_142110 (scr=77.4)	bfo:BRAFLDRAFT_119023 (scr=107)		cre:CHLREDRAFT_131333 (scr=86.7)	mbr:MONBRDRAFT_35100 (scr=83.6)			ptm:GSPATT00024306001 (scr=81.3)				lma:LmjF16.0940 (scr=94.4)
GS02246	1	e02246.1	5	0	0.0156494	C1FD69_9CHLO	Micromonas sp. RCC299.	SubName: Full=Outer dynein arm docking complex 3; (E-value=3e-24)	CALL_CAEEL	Caenorhabditis elegans.	Calmodulin-like protein (E-value=2e-06)	KOG0027	Calmodulin and related proteins (EF-Hand superfamily)	Signal transduction mechanisms	CELLULAR PROCESSES AND SIGNALING						Chlamydomonas	tps:THAPSDRAFT_19637 (scr=78.2)				cre:CHLREDRAFT_136411 (scr=111)				pfa:PF14_0420 (scr=89.0)
GS04411	1	e04411.1	2	0	0.125098	C1MKD3_9CHLO	Micromonas pusilla CCMP1545.	SubName: Full=Outer dynein arm docking complex 3; (E-value=1e-23)	TNNC_BRALA	Branchiostoma lanceolatum (Common lancelet) (Amphioxus).	Troponin C (E-value=3e-06)	KOG0027	Calmodulin and related proteins (EF-Hand superfamily)	Signal transduction mechanisms	CELLULAR PROCESSES AND SIGNALING						Chlamydomonas					cre:CHLREDRAFT_136411 (scr=95.9)				pfa:PF14_0420 (scr=78.6)
GS03727	1	e03727.1	1	0	0.25013	C1N2S6_9CHLO	Micromonas pusilla CCMP1545.	SubName: Full=Inner dynein arm heavy chain 1-alpha; (E-value=7e-77)	DYH1A_CHLRE	Chlamydomonas reinhardtii.	Dynein-1-alpha heavy chain, flagellar inner arm I1 complex (1-alpha DHC) (Dynein-1, subspecies f) (E-value=6e-74)					pfam03028	Dynein_heavy	Dynein heavy chain. This family represents the C-terminal region of dynein heavy chain. The chain also contains ATPase activity and microtubule bindin ...	187	2e-48	Chlamydomonas	tps:THAPSDRAFT_40445 (scr=118)	ppp:PHYPADRAFT_81168 (scr=265)	nve:NEMVE_v1g245829 (scr=274)		cre:CHLREDRAFT_60432 (scr=280)	mbr:MONBRDRAFT_39235 (scr=260)			ptm:GSPATT00015638001 (scr=258)				tva:TVAG_236550 (scr=236)
GS02579	2	e02579.1 e02579.2	4	0	0.0312907	DYH1B_CHLRE	Chlamydomonas reinhardtii.	RecName: Full=Dynein-1-beta heavy chain, flagellar inner arm I1 complex; AltName: Full=1-beta DHC; AltName: Full=Dynein-1, subspecies f; (E-value=3e-78)	DYH1B_CHLRE	Chlamydomonas reinhardtii.	Dynein-1-beta heavy chain, flagellar inner arm I1 complex (1-beta DHC) (Dynein-1, subspecies f) (E-value=2e-78)					pfam03028	Dynein_heavy	Dynein heavy chain. This family represents the C-terminal region of dynein heavy chain. The chain also contains ATPase activity and microtubule bindin ...	206	3e-54	Chlamydomonas	tps:THAPSDRAFT_2984 (scr=120)	ppp:PHYPADRAFT_151766 (scr=264)	hsa:146754 (scr=261)		cre:CHLREDRAFT_137221 (scr=295)	mbr:MONBRDRAFT_20211 (scr=244)			tet:TTHERM_00912290 (scr=189)				lma:LmjF23.1310 (scr=262)
GS06225	1	e06225.1	1	0	0.25013	A7SQG6_NEMVE	Nematostella vectensis (Starlet sea anemone).	SubName: Full=Predicted protein; (E-value=2e-57)	DYH2_MOUSE	Mus musculus (Mouse).	Dynein heavy chain 2, axonemal (Axonemal beta dynein heavy chain 2) (Ciliary dynein heavy chain 2) (E-value=1e-52)	KOG3595	Dyneins, heavy chain	Cytoskeleton	CELLULAR PROCESSES AND SIGNALING	COG5245	DYN1	Dynein, heavy chain [Cytoskeleton]	58.1	2e-09	Metazoa	tps:THAPSDRAFT_40445 (scr=140)	ppp:PHYPADRAFT_131838 (scr=187)	nve:NEMVE_v1g173194 (scr=225)		cre:CHLREDRAFT_137221 (scr=205)	mbr:MONBRDRAFT_20211 (scr=221)			tet:TTHERM_00420340 (scr=188)				lma:LmjF23.1310 (scr=177)
GS00012	1	e00012.1	9	0	0.00097911	C1MTS7_9CHLO	Micromonas pusilla CCMP1545.	SubName: Full=Dynein heavy chain; (E-value=e-155)	DYH6_HUMAN	Homo sapiens (Human).	Dynein heavy chain 6, axonemal (Axonemal beta dynein heavy chain 6) (Ciliary dynein heavy chain 6) (E-value=e-129)					pfam03028	Dynein_heavy	Dynein heavy chain. This family represents the C-terminal region of dynein heavy chain. The chain also contains ATPase activity and microtubule bindin ...	517	e-147	Alveolata	tps:THAPSDRAFT_40445 (scr=239)	ppp:PHYPADRAFT_122924 (scr=494)	nve:NEMVE_v1g175144 (scr=476)		cre:CHLREDRAFT_130324 (scr=426)	mbr:MONBRDRAFT_36422 (scr=480)			tet:TTHERM_00565600 (scr=510)				tbr:Tb11.01.3010 (scr=438)
GS00981	1	e00981.1	3	0	0.0625652	A8J063_CHLRE	Chlamydomonas reinhardtii.	SubName: Full=Dynein heavy chain 2; (E-value=e-108)	DYH1_RAT	Rattus norvegicus (Rat).	Dynein heavy chain 1, axonemal (Axonemal beta dynein heavy chain 1) (Ciliary dynein heavy chain 1) (E-value=e-106)					pfam03028	Dynein_heavy	Dynein heavy chain. This family represents the C-terminal region of dynein heavy chain. The chain also contains ATPase activity and microtubule bindin ...	333	6e-92	Chlamydomonas	tps:THAPSDRAFT_2984 (scr=190)	ppp:PHYPADRAFT_83783 (scr=355)	hsa:25981 (scr=386)		cre:CHLREDRAFT_130324 (scr=395)	mbr:MONBRDRAFT_15298 (scr=358)			tet:TTHERM_01151430 (scr=357)				tbr:Tb11.01.0390 (scr=358)
GS00730	1	e00730.1	3	0	0.0625652	C1N0I8_9CHLO	Micromonas pusilla CCMP1545.	SubName: Full=Dynein heavy chain; (E-value=e-106)	DYH1_RAT	Rattus norvegicus (Rat).	Dynein heavy chain 1, axonemal (Axonemal beta dynein heavy chain 1) (Ciliary dynein heavy chain 1) (E-value=9e-96)					pfam03028	Dynein_heavy	Dynein heavy chain. This family represents the C-terminal region of dynein heavy chain. The chain also contains ATPase activity and microtubule bindin ...	335	1e-92	Chlamydomonas	tps:THAPSDRAFT_2984 (scr=142)	ppp:PHYPADRAFT_83783 (scr=327)	bfo:BRAFLDRAFT_276972 (scr=357)		cre:CHLREDRAFT_130324 (scr=368)	mbr:MONBRDRAFT_15298 (scr=346)			tet:TTHERM_00947430 (scr=332)				tbr:Tb10.70.1720 (scr=316)
GS00124	2	e00124.1 e00124.2	5	0	0.0156494	Q4AC22_CHLRE	Chlamydomonas reinhardtii.	SubName: Full=Dynein heavy chain 9; (E-value=e-129)	DYH3_MOUSE	Mus musculus (Mouse).	Dynein heavy chain 3, axonemal (Axonemal beta dynein heavy chain 3) (Ciliary dynein heavy chain 3) (E-value=e-126)	KOG3595	Dyneins, heavy chain	Cytoskeleton	CELLULAR PROCESSES AND SIGNALING	pfam03028	Dynein_heavy	Dynein heavy chain. This family represents the C-terminal region of dynein heavy chain. The chain also contains ATPase activity and microtubule bindin ...	441	e-124	Metazoa	tps:THAPSDRAFT_2984 (scr=184)	ppp:PHYPADRAFT_114162 (scr=441)	cin:100186010 (scr=475)		cre:CHLREDRAFT_133402 (scr=464)	mbr:MONBRDRAFT_39292 (scr=434)			tet:TTHERM_00420340 (scr=446)				tbr:Tb927.2.5270 (scr=373)
GS01392	2	e01392.1 e01392.2	9	0	0.00097911	A7RRR2_NEMVE	Nematostella vectensis (Starlet sea anemone).	SubName: Full=Predicted protein; (E-value=7e-94)	DYH3_MOUSE	Mus musculus (Mouse).	Dynein heavy chain 3, axonemal (Axonemal beta dynein heavy chain 3) (Ciliary dynein heavy chain 3) (E-value=5e-89)					pfam03028	Dynein_heavy	Dynein heavy chain. This family represents the C-terminal region of dynein heavy chain. The chain also contains ATPase activity and microtubule bindin ...	295	8e-81	Metazoa	tps:THAPSDRAFT_2984 (scr=115)	ppp:PHYPADRAFT_114162 (scr=302)	cin:100186010 (scr=354)		cre:CHLREDRAFT_133402 (scr=311)	mbr:MONBRDRAFT_37951 (scr=313)			tet:TTHERM_00420340 (scr=303)				tbr:Tb927.2.5270 (scr=281)
GS01656	2	e01656.1 e01656.2	1	4	0.109253	A9AUA9_HERA2	Herpetosiphon aurantiacus (strain ATCC 23779 / DSM 785).	SubName: Full=Uracil phosphoribosyltransferase; (E-value=5e-46)	UPP_ROSS1	Roseiflexus sp. (strain RS-1).	Uracil phosphoribosyltransferase (EC 2.4.2.9) (UMP pyrophosphorylase) (UPRTase) (E-value=5e-46)	KOG4203	Armadillo/beta-Catenin/plakoglobin	Signal transduction mechanisms	CELLULAR PROCESSES AND SIGNALING	COG0035	Upp	Uracil phosphoribosyltransferase [Nucleotide transport and metabolism]	201	2e-52	Other bacteria	tps:THAPSDRAFT_24488 (scr=164)	ath:AT3G53900 (scr=110)		UPP_CAUCR (scr=163)	cre:CHLREDRAFT_194093 (scr=85.1)		B4WG16_9SYNE (scr=149)			cne:CNE02040 (scr=144)		A9AUA9_HERA2 (scr=188)	gla:GL50803_6563 (scr=139)		B9AH34_METSM (scr=155)
GS00514	1	e00514.1	4	0	0.0312907	C1N1B1_9CHLO	Micromonas pusilla CCMP1545.	SubName: Full=Flagellar inner arm intermediate chain; (E-value=3e-52)	WDR63_HUMAN	Homo sapiens (Human).	WD repeat-containing protein 63 (Testis development protein NYD-SP29) (E-value=7e-27)	KOG1587	Cytoplasmic dynein intermediate chain	Cytoskeleton	CELLULAR PROCESSES AND SIGNALING						Chlamydomonas	tps:THAPSDRAFT_40529 (scr=126)	ppp:PHYPADRAFT_92497 (scr=177)	tad:TRIADDRAFT_29120 (scr=159)		cre:CHLREDRAFT_137826 (scr=186)	mbr:MONBRDRAFT_39146 (scr=106)			ptm:GSPATT00021536001 (scr=124)				tbr:Tb11.18.0003 (scr=162)
GS01222	2	e01222.1 e01222.2	3	0	0.0625652	B3S4S9_TRIAD	Trichoplax adhaerens.	SubName: Full=Putative uncharacterized protein; Flags: Fragment; (E-value=2e-57)	WDR78_RAT	Rattus norvegicus (Rat).	WD repeat-containing protein 78 (E-value=8e-50)	KOG1587	Cytoplasmic dynein intermediate chain	Cytoskeleton	CELLULAR PROCESSES AND SIGNALING	cd00200	WD40	WD40 domain, found in a number of eukaryotic proteins that cover a wide variety of functions including adaptor/regulatory modules in signal transducti ...	80.8	3e-16	Metazoa	tps:THAPSDRAFT_13149 (scr=155)	ppp:PHYPADRAFT_65120 (scr=173)	tad:TRIADDRAFT_29402 (scr=226)		cre:CHLREDRAFT_158948 (scr=224)	mbr:MONBRDRAFT_29152 (scr=168)	Y2800_ANASP (scr=74.3)	ddi:DDB_0215397 (scr=103)	ptm:GSPATT00022879001 (scr=198)	cne:CNI01410 (scr=79.7)			tbr:Tb927.2.4060 (scr=164)
GS01741	1	e01741.1	2	0	0.125098	A7RQ98_NEMVE	Nematostella vectensis (Starlet sea anemone).	SubName: Full=Predicted protein; (E-value=1e-79)	IDLC_STRPU	Strongylocentrotus purpuratus (Purple sea urchin).	33 kDa inner dynein arm light chain, axonemal (p33) (E-value=7e-79)	KOG4001	Axonemal dynein light chain	Cytoskeleton	CELLULAR PROCESSES AND SIGNALING	pfam10211	Ax_dynein_light	Axonemal dynein light chain. Axonemal dynein light chain proteins play a dynamic role in flagellar and cilia motility. Eukaryotic cilia and flagella a ...	289	4e-79	Metazoa		ppp:PHYPADRAFT_60285 (scr=250)	nve:NEMVE_v1g234328 (scr=300)		cre:CHLREDRAFT_132451 (scr=291)	mbr:MONBRDRAFT_33249 (scr=268)			tet:TTHERM_00319990 (scr=237)				gla:GL50803_13273 (scr=238)
GS00624	1	e00624.1	1	1	0.500195	Q41205_EMIHU	Emiliania huxleyi.	SubName: Full=Type 1 actin; Flags: Fragment; (E-value=0.0)	ACT3_LIMPO	Limulus polyphemus (Atlantic horseshoe crab).	Actin-3 (E-value=0.0)	KOG0676	Actin and related proteins	Cytoskeleton	CELLULAR PROCESSES AND SIGNALING	pfam00022	Actin	Actin.	566	e-162	Metazoa	pti:PHATRDRAFT_51157 (scr=603)	osa:4352927 (scr=637)	dre:641320 (scr=662)		cre:CHLREDRAFT_24392 (scr=631)	mbr:MONBRDRAFT_37852 (scr=658)		ddi:DDB_0220457 (scr=660)	tpv:TP02_0903 (scr=605)	cne:CNA04650 (scr=637)	cme:CMM237C (scr=596)		tva:TVAG_090470 (scr=551)
GS00601	1	e00601.1	0	2	0.124902	Q41205_EMIHU	Emiliania huxleyi.	SubName: Full=Type 1 actin; Flags: Fragment; (E-value=e-174)	ACT3_LIMPO	Limulus polyphemus (Atlantic horseshoe crab).	Actin-3 (E-value=e-174)	KOG0676	Actin and related proteins	Cytoskeleton	CELLULAR PROCESSES AND SIGNALING	pfam00022	Actin	Actin.	516	e-147	Metazoa	pti:PHATRDRAFT_51157 (scr=550)	osa:4352927 (scr=586)	hmg:100202036 (scr=612)		cre:CHLREDRAFT_24392 (scr=578)	mbr:MONBRDRAFT_37852 (scr=607)		ddi:DDB_0220457 (scr=607)	tpv:TP02_0903 (scr=554)	cne:CNA04650 (scr=585)	cme:CMM237C (scr=550)		tva:TVAG_090470 (scr=507)
GS02592	2	e02592.1 e02592.2	3	0	0.0625652	Q6WE55_9EUKA	Vannella ebro.	SubName: Full=Actin; (E-value=e-137)	ACT1_PODCA	Podocoryne carnea.	Actin-1/2 (E-value=e-137)	KOG0676	Actin and related proteins	Cytoskeleton	CELLULAR PROCESSES AND SIGNALING	pfam00022	Actin	Actin.	399	e-112	Metazoa	pti:PHATRDRAFT_51157 (scr=451)	ppp:PHYPADRAFT_226658 (scr=463)	hmg:100202036 (scr=488)		cre:CHLREDRAFT_24392 (scr=469)	mbr:MONBRDRAFT_37852 (scr=484)		ddi:DDB_0220457 (scr=482)	cpv:cgd5_3160 (scr=447)	cne:CNA04650 (scr=468)	cme:CMM237C (scr=444)		tva:TVAG_485210 (scr=406)
GS09329	1	e09329.1	1	1	0.500195	Q41205_EMIHU	Emiliania huxleyi.	SubName: Full=Type 1 actin; Flags: Fragment; (E-value=2e-79)	ACTB_XENTR	Xenopus tropicalis (Western clawed frog) (Silurana tropicalis).	Actin, cytoplasmic 1 (Beta-actin) (E-value=1e-75)	KOG0676	Actin and related proteins	Cytoskeleton	CELLULAR PROCESSES AND SIGNALING	pfam00022	Actin	Actin.	181	4e-47	Metazoa	tps:THAPSDRAFT_25772 (scr=248)	osa:4333919 (scr=273)	nve:NEMVE_v1g234494 (scr=285)		cre:CHLREDRAFT_24392 (scr=263)	mbr:MONBRDRAFT_37852 (scr=282)		ddi:DDB_0220457 (scr=283)	pfa:PFL2215w (scr=257)	cne:CNA04650 (scr=274)	cme:CMM237C (scr=234)		tva:TVAG_090470 (scr=225)
GS06094	1	e06094.1	1	0	0.25013	Q9SWQ1_PLECA	Pleurochrysis carterae (Marine alga).	SubName: Full=Type 1 actin; Flags: Fragment; (E-value=1e-53)	ACT22_DICDI	Dictyostelium discoideum (Slime mold).	Putative actin-22 (E-value=1e-51)	KOG0676	Actin and related proteins	Cytoskeleton	CELLULAR PROCESSES AND SIGNALING	cd00012	ACTIN	Actin; An ubiquitous protein involved in the formation of filaments that are a major component of the cytoskeleton. Interaction with myosin provides t ...	176	3e-45	Amoebozoa	pti:PHATRDRAFT_51157 (scr=192)	vvi:100244452 (scr=204)	nve:NEMVE_v1g210933 (scr=203)		cre:CHLREDRAFT_24392 (scr=201)	mbr:MONBRDRAFT_37852 (scr=202)		ddi:DDB_0220460 (scr=206)	cpv:cgd5_3160 (scr=193)	cne:CNA04650 (scr=188)	cme:CMM237C (scr=200)		tva:TVAG_512800 (scr=182)
GS02226	1	e02226.1	2	2	0.500244	B9IMW6_POPTR	Populus trichocarpa (Western balsam poplar) (Populus balsamifera subsp. trichocarpa).	SubName: Full=Actin related protein; (E-value=1e-41)	ARP6_ORYSJ	Oryza sativa subsp. japonica (Rice).	Actin-related protein 6 (E-value=3e-33)	KOG0680	Actin-related protein - Arp6p	Cytoskeleton	CELLULAR PROCESSES AND SIGNALING	cd00012	ACTIN	Actin; An ubiquitous protein involved in the formation of filaments that are a major component of the cytoskeleton. Interaction with myosin provides t ...	143	2e-35	Viridiplantae-	tps:THAPSDRAFT_25772 (scr=98.6)	osa:4326270 (scr=145)	nve:NEMVE_v1g138209 (scr=125)		cre:CHLREDRAFT_24392 (scr=91.7)	mbr:MONBRDRAFT_37852 (scr=98.6)	A8YGN0_MICAE (scr=93.6)	ddi:DDB_0234010 (scr=106)	ptm:GSPATT00011797001 (scr=96.7)	ani:AN7009.2 (scr=107)	cme:CMM237C (scr=94.0)		tva:TVAG_054030 (scr=96.7)
GS03981	3	e03981.1 e03981.2 e03981.3	2	6	0.0897156	A3GI55_PICST	Pichia stipitis (Yeast).	SubName: Full=Actin; (E-value=6e-17)	ACT2_PEA	Pisum sativum (Garden pea).	Actin-2 (E-value=7e-17)	KOG0679	Actin-related protein - Arp4p/Act3p	Cytoskeleton	CELLULAR PROCESSES AND SIGNALING	pfam00022	Actin	Actin.	132	5e-32	Viridiplantae-	tps:THAPSDRAFT_269504 (scr=85.5)	ath:AT5G09810 (scr=89.4)	cin:100181800 (scr=85.5)		cre:CHLREDRAFT_24392 (scr=86.7)	mbr:MONBRDRAFT_37852 (scr=82.0)		ddi:DDB_0220489 (scr=84.0)	tet:TTHERM_00190950 (scr=84.7)	vpo:Kpol_1058p15 (scr=87.0)	cme:CMR270C (scr=84.7)		tva:TVAG_090470 (scr=83.2)
GS04196	1	e04196.1	0	1	0.24987	B9SMG5_RICCO	Ricinus communis (Castor bean).	SubName: Full=Putative uncharacterized protein; (E-value=4e-28)	ARP6_ORYSJ	Oryza sativa subsp. japonica (Rice).	Actin-related protein 6 (E-value=9e-28)	KOG0680	Actin-related protein - Arp6p	Cytoskeleton	CELLULAR PROCESSES AND SIGNALING	cd00012	ACTIN	Actin; An ubiquitous protein involved in the formation of filaments that are a major component of the cytoskeleton. Interaction with myosin provides t ...	129	3e-31	Viridiplantae-	tps:THAPSDRAFT_25772 (scr=89.4)	pop:POPTR_736541 (scr=127)	nve:NEMVE_v1g138209 (scr=107)	C1UUQ2_9DELT (scr=85.9)		mbr:MONBRDRAFT_37852 (scr=90.5)	A8YGN0_MICAE (scr=92.8)	ddi:DDB_0220459 (scr=91.3)	ptm:GSPATT00011797001 (scr=85.9)	cne:CNJ00880 (scr=92.4)	cme:CMM237C (scr=86.3)		tva:TVAG_054030 (scr=88.2)
GS08244	1	e08244.1	1	0	0.25013	Q5I0R5_XENTR	Xenopus tropicalis (Western clawed frog) (Silurana tropicalis).	SubName: Full=Dynein, light chain, Tctex-type 1; (E-value=3e-31)	DYLT1_MOUSE	Mus musculus (Mouse).	Dynein light chain Tctex-type 1 (T-complex testis-specific protein 1) (TCTEX-1) (E-value=7e-31)	KOG4081	Dynein light chain	Cell motility	CELLULAR PROCESSES AND SIGNALING	pfam03645	Tctex-1	Tctex-1 family. Tctex-1 is a dynein light chain. It has been shown that Tctex-1 can bind to the cytoplasmic tail of rhodopsin. C-terminal rhodopsin mu ...	116	1e-27	Metazoa		ppp:PHYPADRAFT_141438 (scr=111)	bfo:BRAFLDRAFT_132592 (scr=137)		cre:CHLREDRAFT_160073 (scr=133)	mbr:MONBRDRAFT_19126 (scr=133)		ddi:DDB_0233810 (scr=110)	ptm:GSPATT00020365001 (scr=90.9)				gla:GL50803_4236 (scr=115)
GS06393	1	e06393.1	4	0	0.0312907	Q6IET4_CHLRE	Chlamydomonas reinhardtii.	SubName: Full=Inner arm dynein light chain; SubName: Full=Tctex2-related light chain; (E-value=1e-29)	TC1D2_MOUSE	Mus musculus (Mouse).	Tctex1 domain-containing protein 2 (E-value=4e-25)	KOG4108	Dynein light chain	Cell motility	CELLULAR PROCESSES AND SIGNALING	pfam03645	Tctex-1	Tctex-1 family. Tctex-1 is a dynein light chain. It has been shown that Tctex-1 can bind to the cytoplasmic tail of rhodopsin. C-terminal rhodopsin mu ...	72.4	4e-14	Chlamydomonas	tps:THAPSDRAFT_264728 (scr=70.9)		gga:424914 (scr=128)		cre:CHLREDRAFT_130357 (scr=133)	mbr:MONBRDRAFT_26449 (scr=80.9)			ptm:GSPATT00015357001 (scr=105)				lma:LmjF35.2910 (scr=97.1)
GS01786	1	e01786.1	1	5	0.0624146	Q6L7Z7_SCYLO	Scytosiphon lomentaria (Brown alga).	SubName: Full=Centrin; (E-value=3e-64)	CATR_SCHDU	Scherffelia dubia.	Caltractin (Centrin) (E-value=4e-63)	KOG0028	Ca2+-binding protein (centrin/caltractin), EF-Hand superfamily protein	Cytoskeleton	CELLULAR PROCESSES AND SIGNALING	COG5126	FRQ1	Ca2+-binding protein (EF-Hand superfamily) [Signal transduction mechanisms / Cytoskeleton / Cell division and chromosome partitioning / General functi ...	114	8e-27	Metazoa	tps:THAPS_35423 (scr=231)	ppp:PHYPADRAFT_87691 (scr=243)	nve:NEMVE_v1g106028 (scr=243)		cre:CHLREDRAFT_159554 (scr=221)	mbr:MONBRDRAFT_19580 (scr=225)		ddi:DDB_0214955 (scr=135)	pfa:MAL1P1.61 (scr=223)	vpo:Kpol_1064p19 (scr=155)	cme:CME034C (scr=113)		gla:GL50803_6744 (scr=225)
GS04906	1	e04906.1	1	0	0.25013	A9T3R9_PHYPA	Physcomitrella patens subsp. patens.	SubName: Full=Predicted protein; (E-value=3e-62)	CATR_SCHDU	Scherffelia dubia.	Caltractin (Centrin) (E-value=3e-62)	KOG0028	Ca2+-binding protein (centrin/caltractin), EF-Hand superfamily protein	Cytoskeleton	CELLULAR PROCESSES AND SIGNALING	COG5126	FRQ1	Ca2+-binding protein (EF-Hand superfamily) [Signal transduction mechanisms / Cytoskeleton / Cell division and chromosome partitioning / General functi ...	126	4e-30	Viridiplantae-	tps:THAPS_35423 (scr=212)	ppp:PHYPADRAFT_87691 (scr=241)	nve:NEMVE_v1g106028 (scr=234)		cre:CHLREDRAFT_159554 (scr=213)	mbr:MONBRDRAFT_19580 (scr=221)		ddi:DDB_0214955 (scr=151)	pfa:MAL1P1.61 (scr=220)	vpo:Kpol_1064p19 (scr=160)			gla:GL50803_6744 (scr=217)
GS06198	1	e06198.1	1	4	0.109253	CATR_SCHDU	Scherffelia dubia.	RecName: Full=Caltractin; AltName: Full=Centrin; (E-value=7e-55)	CATR_SCHDU	Scherffelia dubia.	Caltractin (Centrin) (E-value=5e-55)	KOG0028	Ca2+-binding protein (centrin/caltractin), EF-Hand superfamily protein	Cytoskeleton	CELLULAR PROCESSES AND SIGNALING	COG5126	FRQ1	Ca2+-binding protein (EF-Hand superfamily) [Signal transduction mechanisms / Cytoskeleton / Cell division and chromosome partitioning / General functi ...	116	3e-27	Viridiplantae-	tps:THAPS_35423 (scr=199)	ppp:PHYPADRAFT_87691 (scr=216)	nve:NEMVE_v1g106028 (scr=211)		cre:CHLREDRAFT_159554 (scr=190)	mbr:MONBRDRAFT_19580 (scr=194)		ddi:DDB_0214955 (scr=140)	pfa:MAL1P1.61 (scr=199)	vpo:Kpol_1064p19 (scr=146)			gla:GL50803_6744 (scr=190)
GS10849	1	e10849.1	1	0	0.25013	Q4SJS6_TETNG	Tetraodon nigroviridis (Green puffer).	SubName: Full=Chromosome 1 SCAF14573, whole genome shotgun sequence.; Flags: Fragment; (E-value=5e-14)	CATR_TETST	Tetraselmis striata (Green microalga).	Caltractin (Centrin) (Fragment) (E-value=5e-14)	KOG0028	Ca2+-binding protein (centrin/caltractin), EF-Hand superfamily protein	Cytoskeleton	CELLULAR PROCESSES AND SIGNALING	COG5126	FRQ1	Ca2+-binding protein (EF-Hand superfamily) [Signal transduction mechanisms / Cytoskeleton / Cell division and chromosome partitioning / General functi ...	49.9	2e-07	Metazoa	tps:THAPS_35423 (scr=71.6)	ppp:PHYPADRAFT_87691 (scr=80.1)	tca:660873 (scr=80.1)						pfa:MAL1P1.61 (scr=77.8)	vpo:Kpol_1064p19 (scr=70.1)			tbr:Tb927.8.1080 (scr=75.5)
GS08718	1	e08718.1	0	1	0.24987	B8LD43_THAPS	Thalassiosira pseudonana CCMP1335.	SubName: Full=Predicted protein; (E-value=3e-32)	SCMC1_RABIT	Oryctolagus cuniculus (Rabbit).	Calcium-binding mitochondrial carrier protein SCaMC-1 (Small calcium-binding mitochondrial carrier protein 1) (Solute carrier family 25 member 24) (Peroxisomal Ca(2+)-dependent solute carrier) (E-value=9e-06)	KOG0036	Predicted mitochondrial carrier protein	Nucleotide transport and metabolism	METABOLISM	cd00051	EFh	EF-hand, calcium binding motif; A diverse superfamily of calcium sensors and calcium signal modulators; most examples in this alignment model have 2 a ...	51.7	8e-08	Stramenopiles	tps:THAPSDRAFT_11118 (scr=141)
GS07077	1	e07077.1	1	0	0.25013	C3KJ74_9PERC	Anoplopoma fimbria.	SubName: Full=MORN repeat-containing protein 2; (E-value=9e-25)	RSPH1_MOUSE	Mus musculus (Mouse).	Radial spoke head 1 homolog (Testis-specific gene A2 protein) (Male meiotic metaphase chromosome-associated acidic protein) (Meichroacidin) (E-value=6e-13)	KOG0231	Junctional membrane complex protein Junctophilin and related MORN repeat proteins	General function prediction only	POORLY CHARACTERIZED	COG4642	COG4642	Uncharacterized protein conserved in bacteria [Function unknown]	57.6	1e-09	Metazoa	pti:PHATRDRAFT_11352 (scr=89.0)	ppp:PHYPADRAFT_80570 (scr=95.9)	bfo:BRAFLDRAFT_246978 (scr=109)	A3JR03_9RHOB (scr=97.1)		mbr:MONBRDRAFT_32782 (scr=91.7)	A3ISC5_9CHRO (scr=85.1)		tet:TTHERM_00732890 (scr=103)			C3RAW6_9BACE (scr=91.7)	tva:TVAG_196340 (scr=100)
GS04163	2	e04163.1 e04163.2	3	0	0.0625652	A9V1Q8_MONBE	Monosiga brevicollis (Choanoflagellate).	SubName: Full=Predicted protein; (E-value=3e-21)	RSHL3_MOUSE	Mus musculus (Mouse).	Radial spokehead-like protein 3 (E-value=1e-18)					pfam04712	Radial_spoke	Radial spokehead-like protein. This family includes the radial spoke head proteins RSP4 and RSP6 from Chlamydomonas reinhardtii, and several eukaryoti ...	124	2e-29	Choanoflagellida			tad:TRIADDRAFT_61253 (scr=96.7)		cre:CHLREDRAFT_24016 (scr=84.3)	mbr:MONBRDRAFT_37436 (scr=105)			tet:TTHERM_00427590 (scr=94.0)				lma:LmjF13.0430 (scr=86.7)
GS01207	1	e01207.1	8	0	0.00195771	B3S0N2_TRIAD	Trichoplax adhaerens.	SubName: Full=Putative uncharacterized protein; (E-value=1e-29)	CF206_MOUSE	Mus musculus (Mouse).	Uncharacterized protein C6orf206 homolog (E-value=2e-26)										Metazoa			tad:TRIADDRAFT_26904 (scr=134)			mbr:MONBRDRAFT_23250 (scr=100)			tet:TTHERM_00430020 (scr=99.4)				lma:LmjF33.2500 (scr=73.9)
GS02465	2	e02465.1 e02465.2	5	0	0.0156494	A0E470_PARTE	Paramecium tetraurelia.	SubName: Full=Chromosome undetermined scaffold_78, whole genome shotgun sequence; (E-value=1e-25)	RSPH1_MOUSE	Mus musculus (Mouse).	Radial spoke head 1 homolog (Testis-specific gene A2 protein) (Male meiotic metaphase chromosome-associated acidic protein) (Meichroacidin) (E-value=2e-19)	KOG0231	Junctional membrane complex protein Junctophilin and related MORN repeat proteins	General function prediction only	POORLY CHARACTERIZED	COG4642	COG4642	Uncharacterized protein conserved in bacteria [Function unknown]	49.6	9e-07	Alveolata	pti:PHATRDRAFT_10974 (scr=87.8)	ppp:PHYPADRAFT_30361 (scr=102)	tca:656508 (scr=108)	A3SGB3_9RHOB (scr=112)	cre:CHLREDRAFT_77886 (scr=85.9)	mbr:MONBRDRAFT_32782 (scr=98.2)	B7KIX4_CYAP7 (scr=97.4)		ptm:GSPATT00023261001 (scr=120)			Q6SHJ9_9BACT (scr=105)	lma:LmjF03.0970 (scr=97.1)
GS12118	1	e12118.1	1	0	0.25013	Q8T895_CIOIN	Ciona intestinalis (Transparent sea squirt) (Ascidia intestinalis).	SubName: Full=Heat shock protein 40; (E-value=5e-22)	DNJB1_MOUSE	Mus musculus (Mouse).	DnaJ homolog subfamily B member 1 (Heat shock 40 kDa protein 1) (Heat shock protein 40) (HSP40) (E-value=1e-18)	KOG0714	Molecular chaperone (DnaJ superfamily)	Posttranslational modification, protein turnover, chaperones	CELLULAR PROCESSES AND SIGNALING	COG0484	DnaJ	DnaJ-class molecular chaperone with C-terminal Zn finger domain [Posttranslational modification, protein turnover, chaperones]	96.8	1e-21	Metazoa		vvi:100253930 (scr=104)	cin:445757 (scr=106)	DNAJ_METCA (scr=83.2)	cre:CHLREDRAFT_78044 (scr=89.7)	mbr:MONBRDRAFT_38336 (scr=93.6)		ehi:EHI_183280 (scr=92.0)	pfa:PFB0595w (scr=84.3)	cne:CNM01120 (scr=84.7)	cme:CMO101C (scr=75.9)	B2UL09_AKKM8 (scr=86.3)	tva:TVAG_317210 (scr=97.4)
GS02958	3	e02958.1 e02958.2 e02958.3	8	5	0.212262	C1EHE9_9CHLO	Micromonas sp. RCC299.	SubName: Full=Flagellar radial spoke nucleoside diphosphate kinase RSP23; (E-value=8e-30)	NDK7_RAT	Rattus norvegicus (Rat).	Nucleoside diphosphate kinase 7 (EC 2.7.4.6) (NDP kinase 7) (NDK 7) (nm23-R7) (E-value=5e-24)	KOG0888	Nucleoside diphosphate kinase	Nucleotide transport and metabolism	METABOLISM	smart00562	NDK	These are enzymes that catalyze nonsubstrate specific conversions of nucleoside diphosphates to nucleoside triphosphates. These enzymes play important ...	149	8e-37	Viridiplantae-		vvi:100244666 (scr=128)	nve:NEMVE_v1g244029 (scr=124)	B8KFI8_9GAMM (scr=103)	cre:CHLREDRAFT_139197 (scr=120)	mbr:MONBRDRAFT_32671 (scr=127)	NDK_SYNJA (scr=89.0)	ddi:DDB_0238334 (scr=80.5)	tet:TTHERM_00372530 (scr=123)	sce:YKL067W (scr=77.8)	cme:CML110C (scr=76.6)	NDK_AQUAE (scr=108)	tva:TVAG_498410 (scr=122)		NDK_ARCFU (scr=91.7)
GS01450	1	e01450.1	3	0	0.0625652	Q4CZ83_TRYCR	Trypanosoma cruzi.	SubName: Full=Axoneme central apparatus protein, putative; (E-value=1e-80)	SPAG6_HUMAN	Homo sapiens (Human).	Sperm-associated antigen 6 (PF16 protein homolog) (Sperm flagellar protein) (Repro-SA-1) (E-value=1e-74)	KOG0166	Karyopherin (importin) alpha	Intracellular trafficking, secretion, and vesicular transport	CELLULAR PROCESSES AND SIGNALING						Other eukaryotes		ppp:PHYPADRAFT_98134 (scr=221)	bfo:BRAFLDRAFT_281199 (scr=296)		cre:CHLREDRAFT_103782 (scr=220)	mbr:MONBRDRAFT_37986 (scr=255)			tet:TTHERM_00157940 (scr=239)				tbr:Tb927.1.2670 (scr=301)
GS01971	1	e01971.1	2	0	0.125098	B9Q188_TOXGO	Toxoplasma gondii GT1.	SubName: Full=Spag6, putative; (E-value=1e-16)	SPAG6_HUMAN	Homo sapiens (Human).	Sperm-associated antigen 6 (PF16 protein homolog) (Sperm flagellar protein) (Repro-SA-1) (E-value=7e-14)	KOG0166	Karyopherin (importin) alpha	Intracellular trafficking, secretion, and vesicular transport	CELLULAR PROCESSES AND SIGNALING	cd00020	ARM	Armadillo/beta-catenin-like repeats. An approximately 40 amino acid long tandemly repeated sequence motif first identified in the Drosophila segment p ...	51.1	2e-07	Choanoflagellida			spu:589479 (scr=85.9)		cre:CHLREDRAFT_103782 (scr=81.3)	mbr:MONBRDRAFT_37986 (scr=88.6)			tet:TTHERM_00157940 (scr=85.5)				tbr:Tb927.1.2670 (scr=77.8)
GS01964	2	e01964.1 e01964.2	4	0	0.0312907	C1MR80_9CHLO	Micromonas pusilla CCMP1545.	SubName: Full=Central pair associated wd-repeat protein; (E-value=5e-63)	SPG16_MOUSE	Mus musculus (Mouse).	Sperm-associated antigen 16 protein (Pf20 protein homolog) (E-value=9e-44)	KOG0272	U4/U6 small nuclear ribonucleoprotein Prp4 (contains WD40 repeats)	RNA processing and modification	INFORMATION STORAGE AND PROCESSING	cd00200	WD40	WD40 domain, found in a number of eukaryotic proteins that cover a wide variety of functions including adaptor/regulatory modules in signal transducti ...	92	2e-19	Metazoa	pti:PHATRDRAFT_17300 (scr=81.3)	ppp:PHYPADRAFT_90935 (scr=138)	tad:TRIADDRAFT_31080 (scr=239)	A9GSK2_SORC5 (scr=83.2)	cre:CHLREDRAFT_101210 (scr=132)	mbr:MONBRDRAFT_26509 (scr=160)	B4WTY0_9SYNE (scr=88.2)		ptm:GSPATT00034193001 (scr=225)	ani:AN8468.2 (scr=81.3)		A5URP9_ROSS1 (scr=80.9)	tbr:Tb10.61.2920 (scr=181)
GS00446	1	e00446.1	2	5	0.14436	B5DG88_SALSA	Salmo salar (Atlantic salmon).	RecName: Full=Serine/threonine protein phosphatase; EC=3.1.3.16; (E-value=e-109)	PP1B_XENTR	Xenopus tropicalis (Western clawed frog) (Silurana tropicalis).	Serine/threonine-protein phosphatase PP1-beta catalytic subunit (EC 3.1.3.16) (PP-1B) (E-value=e-108)	KOG0374	Serine/threonine specific protein phosphatase PP1, catalytic subunit	Signal transduction mechanisms	CELLULAR PROCESSES AND SIGNALING	smart00156	PP2Ac	Protein phosphatase 2A homologues, catalytic domain. Large family of serine/threonine phosphatases, that includes PP1, PP2A and PP2B (calcineurin) fam ...	352	7e-98	Metazoa	pti:PHATRDRAFT_18899 (scr=387)	pop:POPTR_724597 (scr=392)	nve:NEMVE_v1g240980 (scr=396)		cre:CHLREDRAFT_160030 (scr=385)	mbr:MONBRDRAFT_35258 (scr=385)		ddi:DDB_0185058 (scr=380)	tpv:TP02_0350 (scr=385)	cne:CNB02030 (scr=388)	cme:CME079C (scr=384)		tbr:Tb11.01.0450 (scr=372)
GS02737	2	e02737.1 e02737.2	1	3	0.187337	C1GQI8_PARBR	Paracoccidioides brasiliensis Pb01.	SubName: Full=Serine/threonine-protein phosphatase PP1; (E-value=1e-74)	PP1_EMENI	Emericella nidulans (Aspergillus nidulans).	Serine/threonine-protein phosphatase PP1 (EC 3.1.3.16) (E-value=3e-74)	KOG0374	Serine/threonine specific protein phosphatase PP1, catalytic subunit	Signal transduction mechanisms	CELLULAR PROCESSES AND SIGNALING	smart00156	PP2Ac	Protein phosphatase 2A homologues, catalytic domain. Large family of serine/threonine phosphatases, that includes PP1, PP2A and PP2B (calcineurin) fam ...	216	2e-57	Metazoa	pti:PHATRDRAFT_50645 (scr=260)	ppp:PHYPADRAFT_160451 (scr=264)	hmg:100198416 (scr=283)		cre:CHLREDRAFT_160030 (scr=253)	mbr:MONBRDRAFT_35258 (scr=265)		ddi:DDB_0185058 (scr=261)	tet:TTHERM_00238830 (scr=260)	ani:AN0410.2 (scr=281)	cme:CME079C (scr=257)		gla:GL50803_14568 (scr=249)
GS07313	1	e07313.1	1	0	0.25013	A1CRG8_ASPCL	Aspergillus clavatus.	RecName: Full=Serine/threonine protein phosphatase; EC=3.1.3.16; (E-value=1e-22)	PP1_EMENI	Emericella nidulans (Aspergillus nidulans).	Serine/threonine-protein phosphatase PP1 (EC 3.1.3.16) (E-value=1e-22)	KOG0374	Serine/threonine specific protein phosphatase PP1, catalytic subunit	Signal transduction mechanisms	CELLULAR PROCESSES AND SIGNALING	cd00144	PP2Ac	Protein phosphatase 2A homologues, catalytic domain. Large family of serine/threonine phosphatases, including PP1, PP2A and PP2B (calcineurin) family ...	61	2e-10	Fungi	tps:THAPSDRAFT_27365 (scr=94.4)	osa:4332369 (scr=99.8)	dme:Dmel_CG6593 (scr=102)		cre:CHLREDRAFT_160030 (scr=97.8)	mbr:MONBRDRAFT_35258 (scr=103)		ddi:DDB_0185058 (scr=90.5)	pfa:PF14_0142 (scr=103)	ani:AN0410.2 (scr=109)	cme:CME079C (scr=86.3)		tbr:Tb11.01.0450 (scr=92.4)
GS05477	1	e05477.1	1	0	0.25013	Q5G8B9_CHLRE	Chlamydomonas reinhardtii.	SubName: Full=Kinesin associated protein; SubName: Full=Kinesin-ii-associated protein; (E-value=1e-22)	KIFA3_STRPU	Strongylocentrotus purpuratus (Purple sea urchin).	Kinesin-associated protein 3 (SpKAP115) (E-value=4e-18)	KOG1222	Kinesin associated protein KAP	Intracellular trafficking, secretion, and vesicular transport	CELLULAR PROCESSES AND SIGNALING	pfam05804	KAP	Kinesin-associated protein (KAP). This family consists of several eukaryotic kinesin-associated (KAP) proteins. Kinesins are intracellular multimeric ...	97.6	2e-21	Chlamydomonas			cin:100179824 (scr=95.1)		cre:CHLREDRAFT_182554 (scr=110)	mbr:MONBRDRAFT_22625 (scr=79.3)
GS03135	1	e03135.1	2	0	0.125098	B6KY65_BRAFL	Branchiostoma floridae (Florida lancelet) (Amphioxus).	SubName: Full=Putative uncharacterized protein; (E-value=1e-66)	DYHC2_TRIGR	Tripneustes gratilla (Hawaian sea urchin).	Cytoplasmic dynein 2 heavy chain 1 (Dynein heavy chain isotype 1B) (E-value=1e-61)					pfam03028	Dynein_heavy	Dynein heavy chain. This family represents the C-terminal region of dynein heavy chain. The chain also contains ATPase activity and microtubule bindin ...	209	8e-55	Metazoa	tps:THAPSDRAFT_2984 (scr=110)	dota:Ot06g04800 (scr=130)	bfo:BRAFLDRAFT_117190 (scr=256)		cre:CHLREDRAFT_24009 (scr=228)	mbr:MONBRDRAFT_26740 (scr=251)		ddi:DDB_0185096 (scr=161)	tet:TTHERM_00558310 (scr=221)	cne:CNF00790 (scr=130)			tbr:Tb927.4.560g (scr=202)
GS02889	2	e02889.1 e02889.2	5	0	0.0156494	B7QH07_IXOSC	Ixodes scapularis (Black-legged tick) (Deer tick).	SubName: Full=Cytoplasmic dynein heavy chain, putative; (E-value=2e-32)	DYHC2_TRIGR	Tripneustes gratilla (Hawaian sea urchin).	Cytoplasmic dynein 2 heavy chain 1 (Dynein heavy chain isotype 1B) (E-value=3e-30)					pfam03028	Dynein_heavy	Dynein heavy chain. This family represents the C-terminal region of dynein heavy chain. The chain also contains ATPase activity and microtubule bindin ...	75.4	1e-14	Metazoa			bfo:BRAFLDRAFT_125557 (scr=135)		cre:CHLREDRAFT_24009 (scr=124)	mbr:MONBRDRAFT_26740 (scr=113)			tet:TTHERM_00558310 (scr=98.2)				tbr:Tb927.4.560g (scr=93.6)
GS11159	1	e11159.1	1	0	0.25013	DC2L1_RAT	Rattus norvegicus (Rat).	RecName: Full=Cytoplasmic dynein 2 light intermediate chain 1; (E-value=1e-11)	DC2L1_RAT	Rattus norvegicus (Rat).	Cytoplasmic dynein 2 light intermediate chain 1 (E-value=8e-12)	KOG3905	Dynein light intermediate chain	Cell motility	CELLULAR PROCESSES AND SIGNALING	pfam05783	DLIC	Dynein light intermediate chain (DLIC). This family consists of several eukaryotic dynein light intermediate chain proteins. The light intermediate ch ...	66.1	4e-12	Metazoa			gga:421400 (scr=73.6)
GS07961	1	e07961.1	2	0	0.125098	A6MI40_NYCOV	Nyctotherus ovalis.	SubName: Full=Putative uncharacterized protein; (E-value=5e-15)	IFT20_DANRE	Danio rerio (Zebrafish) (Brachydanio rerio).	Intraflagellar transport protein 20 homolog (E-value=4e-09)										Alveolata									tet:TTHERM_00334500 (scr=55.5)
GS01432	1	e01432.1	4	0	0.0312907	A7RYI7_NEMVE	Nematostella vectensis (Starlet sea anemone).	SubName: Full=Predicted protein; (E-value=4e-31)	IFT57_BOVIN	Bos taurus (Bovine).	Intraflagellar transport protein 57 homolog (E-value=8e-31)	KOG0972	Huntingtin interacting protein 1 (Hip1) interactor Hippi	Signal transduction mechanisms	CELLULAR PROCESSES AND SIGNALING	pfam10498	IFT57	Intra-flagellar transport protein 57. Eukaryotic cilia and flagella are specialised organelles found at the periphery of cells of diverse organisms. I ...	77.8	3e-15	Metazoa		ppp:PHYPADRAFT_128428 (scr=103)	nve:NEMVE_v1g232450 (scr=139)		cre:CHLREDRAFT_98642 (scr=128)	mbr:MONBRDRAFT_17952 (scr=134)			ptm:GSPATT00033566001 (scr=110)				tbr:Tb10.26.0670 (scr=112)
GS07252	1	e07252.1	1	0	0.25013	C1MPM0_9CHLO	Micromonas pusilla CCMP1545.	SubName: Full=Intraflagellar transport protein 72/74; (E-value=8e-16)													Chlamydomonas					cre:CHLREDRAFT_136521 (scr=78.6)								tbr:Tb927.7.3370 (scr=77.8)
GS00419	1	e00419.1	5	0	0.0156494	A7S6M0_NEMVE	Nematostella vectensis (Starlet sea anemone).	SubName: Full=Predicted protein; (E-value=6e-77)	IFT80_RAT	Rattus norvegicus (Rat).	Intraflagellar transport protein 80 homolog (WD repeat-containing protein 56) (E-value=1e-69)	KOG1524	WD40 repeat-containing protein CHE-2	General function prediction only	POORLY CHARACTERIZED						Metazoa		ppp:PHYPADRAFT_131844 (scr=231)	nve:NEMVE_v1g167102 (scr=291)		cre:CHLREDRAFT_24171 (scr=263)	mbr:MONBRDRAFT_33490 (scr=196)			ptm:GSPATT00018269001 (scr=253)				tbr:Tb10.61.1560 (scr=237)
GS12902	1	e12902.1	1	0	0.25013	A8PT45_BRUMA	Brugia malayi (Filarial nematode worm).	SubName: Full=RIKEN cDNA 4921524P20, putative; (E-value=4e-16)	IFT80_HUMAN	Homo sapiens (Human).	Intraflagellar transport protein 80 homolog (WD repeat-containing protein 56) (E-value=5e-15)										Metazoa		ppp:PHYPADRAFT_131844 (scr=74.3)	spu:593294 (scr=86.3)						ptm:GSPATT00018269001 (scr=80.9)
GS01814	1	e01814.1	4	0	0.0312907	A7SUB4_NEMVE	Nematostella vectensis (Starlet sea anemone).	SubName: Full=Predicted protein; (E-value=2e-37)	IFT81_MOUSE	Mus musculus (Mouse).	Intraflagellar transport protein 81 homolog (Carnitine deficiency-associated protein expressed in ventricle 1) (CDV-1) (E-value=3e-29)										Metazoa			nve:NEMVE_v1g174414 (scr=159)		cre:CHLREDRAFT_138649 (scr=129)	mbr:MONBRDRAFT_30004 (scr=110)			ptm:GSPATT00014663001 (scr=110)				tva:TVAG_009330 (scr=102)
GS02951	1	e02951.1	2	0	0.125098	A8JFR3_CHLRE	Chlamydomonas reinhardtii.	SubName: Full=Flagellar associated protein; SubName: Full=Intraflagellar transport protein 121; (E-value=5e-37)	WDR35_MOUSE	Mus musculus (Mouse).	WD repeat-containing protein 35 (E-value=2e-27)	KOG2041	WD40 repeat protein	General function prediction only	POORLY CHARACTERIZED						Chlamydomonas		ppp:PHYPADRAFT_65521 (scr=96.7)	spu:577925 (scr=154)		cre:CHLREDRAFT_195385 (scr=158)	mbr:MONBRDRAFT_34149 (scr=139)			tet:TTHERM_00261950 (scr=145)				tva:TVAG_238970 (scr=105)
GS07544	1	e07544.1	1	0	0.25013	A9XPA6_CHLRE	Chlamydomonas reinhardtii.	SubName: Full=Intraflagellar transport protein 139; (E-value=1e-54)	TT21B_MOUSE	Mus musculus (Mouse).	Tetratricopeptide repeat protein 21B (TPR repeat protein 21B) (Tetratricopeptide repeat-containing hedgehog modulator 1) (E-value=2e-48)										Chlamydomonas		ppp:PHYPADRAFT_87851 (scr=153)	bfo:BRAFLDRAFT_128460 (scr=199)		cre:CHLREDRAFT_126867 (scr=216)	mbr:MONBRDRAFT_37859 (scr=142)			tet:TTHERM_00219470 (scr=159)				tva:TVAG_006830 (scr=71.6)
GS07726	1	e07726.1	1	0	0.25013	Q68K27_CHLRE	Chlamydomonas reinhardtii.	SubName: Full=Intraflagellar transport particle protein 140; (E-value=1e-43)	IF140_HUMAN	Homo sapiens (Human).	Intraflagellar transport protein 140 homolog (WD and tetratricopeptide repeats protein 2) (E-value=1e-37)	KOG3617	WD40 and TPR repeat-containing protein	General function prediction only	POORLY CHARACTERIZED						Chlamydomonas		ppp:PHYPADRAFT_75973 (scr=142)	cin:100176326 (scr=164)		cre:CHLREDRAFT_192205 (scr=179)	mbr:MONBRDRAFT_17802 (scr=152)			tet:TTHERM_00220810 (scr=167)				tva:TVAG_404040 (scr=99.4)
GS04384	1	e04384.1	1	0	0.25013	A7SLF0_NEMVE	Nematostella vectensis (Starlet sea anemone).	SubName: Full=Predicted protein; Flags: Fragment; (E-value=3e-14)				KOG3617	WD40 and TPR repeat-containing protein	General function prediction only	POORLY CHARACTERIZED						Metazoa			nve:NEMVE_v1g122551 (scr=82.8)
GS11582	1	e11582.1	1	0	0.25013	A9U3E6_PHYPA	Physcomitrella patens subsp. patens.	SubName: Full=Intraflagellar transport protein IFT172; (E-value=7e-26)	IF172_MOUSE	Mus musculus (Mouse).	Intraflagellar transport protein 172 homolog (Protein wimple) (E-value=1e-23)	KOG3616	Selective LIM binding factor	Transcription	INFORMATION STORAGE AND PROCESSING						Viridiplantae-		ppp:PHYPADRAFT_173461 (scr=119)	nve:NEMVE_v1g169781 (scr=112)		cre:CHLREDRAFT_183240 (scr=103)	mbr:MONBRDRAFT_34156 (scr=110)			tet:TTHERM_00089240 (scr=83.2)				tbr:Tb10.70.6920 (scr=82.8)
GS02259	3	e02259.1 e02259.2 e02259.3	7	0	0.0039144	GAS8_CHLRE	Chlamydomonas reinhardtii.	RecName: Full=Growth arrest-specific protein 8 homolog; AltName: Full=Protein PF2; (E-value=2e-82)	GAS8_CHLRE	Chlamydomonas reinhardtii.	Growth arrest-specific protein 8 homolog (Protein PF2) (E-value=2e-82)										Chlamydomonas	tps:THAPSDRAFT_261716 (scr=110)	ppp:PHYPADRAFT_145574 (scr=220)	bfo:BRAFLDRAFT_280144 (scr=286)		cre:CHLREDRAFT_151144 (scr=309)	mbr:MONBRDRAFT_33818 (scr=230)			ptm:GSPATT00031933001 (scr=176)				gla:GL50803_16540 (scr=216)
GS00239	1	e00239.1	2	8	0.0326519	Q9NL43_CIOIN	Ciona intestinalis (Transparent sea squirt) (Ascidia intestinalis).	SubName: Full=Glycogen synthase kinase; SubName: Full=Glycogen synthase kinase alpha/beta; (E-value=e-125)	GSK3A_RAT	Rattus norvegicus (Rat).	Glycogen synthase kinase-3 alpha (EC 2.7.11.26) (GSK-3 alpha) (Factor A) (FA) (E-value=e-124)	KOG0658	Glycogen synthase kinase-3	Carbohydrate transport and metabolism	METABOLISM	pfam00069	Pkinase	Protein kinase domain.	217	3e-57	Metazoa	tps:THAPSDRAFT_38559 (scr=426)	ppp:PHYPADRAFT_210224 (scr=441)	cin:445595 (scr=451)		cre:CHLREDRAFT_114692 (scr=421)	mbr:MONBRDRAFT_8104 (scr=342)		ddi:DDB_0185150 (scr=404)	ptm:GSPATT00032166001 (scr=378)	cne:CNB00720 (scr=414)	cme:CMO218C (scr=356)		gla:GL50803_9116 (scr=295)
GS04517	6	e04517.1 e04517.2 e04517.3 e04517.4 e04517.5 e04517.6	3	4	0.362996	Q6VM14_PHYPA	Physcomitrella patens (Moss).	SubName: Full=Shaggy-related protein kinase 1; (E-value=4e-43)	KSG10_ARATH	Arabidopsis thaliana (Mouse-ear cress).	Shaggy-related protein kinase kappa (EC 2.7.11.1) (ASK-kappa) (AtK-1) (E-value=4e-41)	KOG0658	Glycogen synthase kinase-3	Carbohydrate transport and metabolism	METABOLISM	pfam00069	Pkinase	Protein kinase domain.	102	3e-23	Viridiplantae-	tps:THAPSDRAFT_38559 (scr=157)	ppp:PHYPADRAFT_210224 (scr=178)	hmg:100203080 (scr=165)		cre:CHLREDRAFT_114692 (scr=152)	mbr:MONBRDRAFT_8104 (scr=134)		ddi:DDB_0185150 (scr=151)	ptm:GSPATT00032166001 (scr=145)	cne:CNB00720 (scr=159)	cme:CMO218C (scr=149)	B9XQ23_9BACT (scr=70.5)	tva:TVAG_214690 (scr=110)
GS06314	1	e06314.1	3	0	0.0625652	Q6EEV2_PINFU	Pinctada fucata (Pearl oyster).	SubName: Full=Calmodulin; (E-value=2e-74)	CALM3_PETHY	Petunia hybrida (Petunia).	Calmodulin-related protein (E-value=2e-74)	KOG0027	Calmodulin and related proteins (EF-Hand superfamily)	Signal transduction mechanisms	CELLULAR PROCESSES AND SIGNALING	COG5126	FRQ1	Ca2+-binding protein (EF-Hand superfamily) [Signal transduction mechanisms / Cytoskeleton / Cell division and chromosome partitioning / General functi ...	160	1e-40	Metazoa	tps:THAPS_41291 (scr=276)	pop:POPTR_745468 (scr=277)	nve:NEMVE_v1g239788 (scr=280)		cre:CHLREDRAFT_188144 (scr=265)	mbr:MONBRDRAFT_33928 (scr=267)	Q8RLY3_NOSP7 (scr=143)	ddi:DDB_0214955 (scr=265)	tet:TTHERM_00630500 (scr=273)	mgr:MGG_06884 (scr=253)	cme:CME034C (scr=168)		tbr:Tb11.01.4624 (scr=273)
GS06024	1	e06024.1	0	5	0.0156006	Q6EEV2_PINFU	Pinctada fucata (Pearl oyster).	SubName: Full=Calmodulin; (E-value=2e-74)	CALM_MACPY	Macrocystis pyrifera (Giant kelp).	Calmodulin (CaM) (E-value=3e-74)	KOG0027	Calmodulin and related proteins (EF-Hand superfamily)	Signal transduction mechanisms	CELLULAR PROCESSES AND SIGNALING	COG5126	FRQ1	Ca2+-binding protein (EF-Hand superfamily) [Signal transduction mechanisms / Cytoskeleton / Cell division and chromosome partitioning / General functi ...	158	8e-40	Metazoa	tps:THAPS_41291 (scr=276)	pop:POPTR_745468 (scr=277)	nve:NEMVE_v1g239788 (scr=280)		cre:CHLREDRAFT_188144 (scr=265)	mbr:MONBRDRAFT_33928 (scr=267)	Q8RLY3_NOSP7 (scr=143)	ddi:DDB_0214955 (scr=264)	tet:TTHERM_00630500 (scr=273)	mgr:MGG_06884 (scr=253)	cme:CME034C (scr=169)		tbr:Tb11.01.4624 (scr=273)
GS01658	1	e01658.1	6	2	0.089972	A9V8J8_MONBE	Monosiga brevicollis (Choanoflagellate).	SubName: Full=Predicted protein; (E-value=5e-17)	CALM_XENLA	Xenopus laevis (African clawed frog).	Calmodulin (CaM) (E-value=1e-16)	KOG0027	Calmodulin and related proteins (EF-Hand superfamily)	Signal transduction mechanisms	CELLULAR PROCESSES AND SIGNALING	COG5126	FRQ1	Ca2+-binding protein (EF-Hand superfamily) [Signal transduction mechanisms / Cytoskeleton / Cell division and chromosome partitioning / General functi ...	52.9	6e-08	Choanoflagellida	tps:THAPS_41291 (scr=89.7)	dota:Ot01g03840 (scr=89.0)	spu:591984 (scr=91.7)		cre:CHLREDRAFT_188144 (scr=87.8)	mbr:MONBRDRAFT_33928 (scr=92.4)		ddi:DDB_0214955 (scr=86.3)	cpv:cgd2_810 (scr=89.0)	mgr:MGG_06884 (scr=89.7)	cme:CME034C (scr=73.9)		lma:LmjF09.0930 (scr=85.9)
GS01548	1	e01548.1	2	3	0.343506	Q69HQ7_CIOIN	Ciona intestinalis (Transparent sea squirt) (Ascidia intestinalis).	SubName: Full=Calmodulin-like; (E-value=1e-14)	CML6_ORYSJ	Oryza sativa subsp. japonica (Rice).	Putative calmodulin-like protein 6 (E-value=1e-14)	KOG0027	Calmodulin and related proteins (EF-Hand superfamily)	Signal transduction mechanisms	CELLULAR PROCESSES AND SIGNALING	COG5126	FRQ1	Ca2+-binding protein (EF-Hand superfamily) [Signal transduction mechanisms / Cytoskeleton / Cell division and chromosome partitioning / General functi ...	80.3	3e-16	Metazoa	tps:THAPS_41291 (scr=78.6)	osa:4327351 (scr=79.7)	cin:494376 (scr=84.7)		cre:CHLREDRAFT_188144 (scr=77.0)	mbr:MONBRDRAFT_33928 (scr=78.2)		ddi:DDB_0214955 (scr=76.3)	cpv:cgd2_810 (scr=77.0)	vpo:Kpol_376p14 (scr=80.5)	cme:CME034C (scr=76.3)		lma:LmjF09.0930 (scr=78.6)
GS01532	1	e01532.1	4	0	0.0312907	A7T1D5_NEMVE	Nematostella vectensis (Starlet sea anemone).	SubName: Full=Predicted protein; (E-value=1e-17)	EFCB2_MOUSE	Mus musculus (Mouse).	EF-hand calcium-binding domain-containing protein 2 (E-value=3e-16)	KOG0027	Calmodulin and related proteins (EF-Hand superfamily)	Signal transduction mechanisms	CELLULAR PROCESSES AND SIGNALING	COG5126	FRQ1	Ca2+-binding protein (EF-Hand superfamily) [Signal transduction mechanisms / Cytoskeleton / Cell division and chromosome partitioning / General functi ...	67.2	2e-12	Metazoa	pti:PHATRDRAFT_23794 (scr=76.6)	dota:Ot01g03840 (scr=77.4)	nve:NEMVE_v1g248492 (scr=94.4)		cre:CHLREDRAFT_188144 (scr=76.6)	mbr:MONBRDRAFT_37236 (scr=88.6)		ddi:DDB_0214955 (scr=74.7)	pfa:PF14_0323 (scr=80.1)	mgr:MGG_06884 (scr=75.1)	cme:CME034C (scr=76.3)		gla:GL50803_13652 (scr=83.2)
GS03324	1	e03324.1	2	0	0.125098	Q584B0_9TRYP	Trypanosoma brucei.	SubName: Full=Putative uncharacterized protein; (E-value=1e-15)	CALL5_HUMAN	Homo sapiens (Human).	Calmodulin-like protein 5 (Calmodulin-like skin protein) (E-value=5e-10)	KOG0027	Calmodulin and related proteins (EF-Hand superfamily)	Signal transduction mechanisms	CELLULAR PROCESSES AND SIGNALING	COG5126	FRQ1	Ca2+-binding protein (EF-Hand superfamily) [Signal transduction mechanisms / Cytoskeleton / Cell division and chromosome partitioning / General functi ...	59.9	4e-10	Other eukaryotes													tbr:Tb927.4.3330 (scr=87.4)
GS05422	1	e05422.1	1	0	0.25013	Q584B0_9TRYP	Trypanosoma brucei.	SubName: Full=Putative uncharacterized protein; (E-value=5e-15)	CALL5_HUMAN	Homo sapiens (Human).	Calmodulin-like protein 5 (Calmodulin-like skin protein) (E-value=2e-09)	KOG0027	Calmodulin and related proteins (EF-Hand superfamily)	Signal transduction mechanisms	CELLULAR PROCESSES AND SIGNALING	COG5126	FRQ1	Ca2+-binding protein (EF-Hand superfamily) [Signal transduction mechanisms / Cytoskeleton / Cell division and chromosome partitioning / General functi ...	56.4	3e-09	Other eukaryotes													tbr:Tb927.4.3330 (scr=85.1)
GS09611	1	e09611.1	0	1	0.24987	Q6GNZ2_XENLA	Xenopus laevis (African clawed frog).	SubName: Full=MGC80776 protein; (E-value=8e-27)	SSNA1_HUMAN	Homo sapiens (Human).	Sjoegren syndrome nuclear autoantigen 1 (Nuclear autoantigen of 14 kDa) (E-value=3e-25)										Metazoa	tps:THAPSDRAFT_3256 (scr=71.2)		bfo:BRAFLDRAFT_57176 (scr=120)		cre:CHLREDRAFT_131284 (scr=109)	mbr:MONBRDRAFT_10940 (scr=105)			cpv:cgd8_1690 (scr=107)
GS03701	4	e03701.1 e03701.2 e03701.3 e03701.4	3	2	0.343994	Q6DE62_XENLA	Xenopus laevis (African clawed frog).	SubName: Full=LOC398863 protein; (E-value=1e-20)	HS74L_MOUSE	Mus musculus (Mouse).	Heat shock 70 kDa protein 4L (Osmotic stress protein 94) (Heat shock 70-related protein APG-1) (E-value=4e-20)	KOG0104	Molecular chaperones GRP170/SIL1, HSP70 superfamily	Posttranslational modification, protein turnover, chaperones	CELLULAR PROCESSES AND SIGNALING	pfam00012	HSP70	Hsp70 protein. Hsp70 chaperones help to fold many proteins. Hsp70 assisted folding involves repeated cycles of substrate binding and release. Hsp70 ac ...	108	7e-25	Metazoa	tps:THAPSDRAFT_41898 (scr=77.0)	ath:AT4G16660 (scr=81.6)	dre:334086 (scr=99.0)	Q1CY00_MYXXD (scr=79.0)	cre:CHLREDRAFT_205988 (scr=78.6)	mbr:MONBRDRAFT_34504 (scr=86.3)		edi:EDI_138780 (scr=71.6)	tpv:TP04_0683 (scr=82.4)	sce:YBR169C (scr=85.1)		DNAK_RHOMR (scr=72.4)	tva:TVAG_139320 (scr=78.2)
GS07602	3	e07602.1 e07602.2 e07602.3	0	3	0.0624349	Q1HGN3_METEN	Metapenaeus ensis (Greasyback shrimp) (Sand shrimp).	SubName: Full=HSC70; (E-value=2e-53)	HSP7D_MANSE	Manduca sexta (Tobacco hawkmoth) (Tobacco hornworm).	Heat shock 70 kDa protein cognate 4 (Hsc 70-4) (E-value=3e-52)	KOG0101	Molecular chaperones HSP70/HSC70, HSP70 superfamily	Posttranslational modification, protein turnover, chaperones	CELLULAR PROCESSES AND SIGNALING	pfam00012	HSP70	Hsp70 protein. Hsp70 chaperones help to fold many proteins. Hsp70 assisted folding involves repeated cycles of substrate binding and release. Hsp70 ac ...	178	5e-46	Metazoa	tps:THAPSDRAFT_269120 (scr=201)	osa:4332420 (scr=197)	nve:NEMVE_v1g189485 (scr=210)	Q2II73_ANADE (scr=115)	cre:CHLREDRAFT_185673 (scr=182)	mbr:MONBRDRAFT_35238 (scr=201)		ddi:DDB_0191168 (scr=177)	cpv:cgd2_20 (scr=184)	ani:AN5129.2 (scr=192)	cme:CMP145C (scr=171)	C1F2D2_ACIC5 (scr=119)	lma:LmjF28.2780 (scr=184)	HSP70_MIMIV (scr=159)	B9AF92_METSM (scr=112)
GS04763	1	e04763.1	1	0	0.25013	Q5QHT3_9FABA	Vigna radiata.	SubName: Full=70 kDa heat shock cognate protein 2; (E-value=7e-43)	HSP72_SOLLC	Solanum lycopersicum (Tomato) (Lycopersicon esculentum).	Heat shock cognate 70 kDa protein 2 (E-value=7e-43)	KOG0101	Molecular chaperones HSP70/HSC70, HSP70 superfamily	Posttranslational modification, protein turnover, chaperones	CELLULAR PROCESSES AND SIGNALING	pfam00012	HSP70	Hsp70 protein. Hsp70 chaperones help to fold many proteins. Hsp70 assisted folding involves repeated cycles of substrate binding and release. Hsp70 ac ...	163	3e-41	Viridiplantae-	tps:THAPSDRAFT_269120 (scr=155)	osa:4351208 (scr=177)	hsa:3304 (scr=172)		cre:CHLREDRAFT_185673 (scr=162)	mbr:MONBRDRAFT_35238 (scr=167)		ddi:DDBDRAFT_0192086 (scr=163)	pfa:PF08_0054 (scr=144)	sce:YLL024C (scr=175)	cme:CMP145C (scr=157)		gla:GL50803_88765 (scr=151)	HSP70_MIMIV (scr=136)
GS02977	1	e02977.1	6	1	0.0352133	C1MKE9_9CHLO	Micromonas pusilla CCMP1545.	SubName: Full=Luminal binding heat shock protein 70; (E-value=6e-39)	HS7C1_DICDI	Dictyostelium discoideum (Slime mold).	Heat shock cognate 70 kDa protein 1 (HSC70-1) (E-value=2e-36)	KOG0100	Molecular chaperones GRP78/BiP/KAR2, HSP70 superfamily	Posttranslational modification, protein turnover, chaperones	CELLULAR PROCESSES AND SIGNALING	PRK00290	dnaK	molecular chaperone DnaK; Provisional	160	2e-40	Viridiplantae-	pti:PHATRDRAFT_54246 (scr=154)	dota:Ot02g02150 (scr=161)	nve:NEMVE_v1g234533 (scr=151)	DNAK_NITSB (scr=130)	cre:CHLREDRAFT_185673 (scr=143)	mbr:MONBRDRAFT_35238 (scr=151)		ddi:DDB_0191168 (scr=156)	tet:TTHERM_00125640 (scr=145)	mgr:MGG_02503 (scr=151)	cme:CMP145C (scr=138)	Q1Q6N6_9BACT (scr=126)	tbr:Tb11.01.3110 (scr=151)	HSP70_MIMIV (scr=124)
GS05710	2	e05710.1 e05710.2	0	2	0.124902	Q6FTB5_CANGA	Candida glabrata (Yeast) (Torulopsis glabrata).	SubName: Full=Strain CBS138 chromosome G complete sequence; (E-value=7e-31)	HSP71_YEAST	Saccharomyces cerevisiae (Baker's yeast).	Heat shock protein SSA1 (Heat shock protein YG100) (E-value=1e-30)	KOG0100	Molecular chaperones GRP78/BiP/KAR2, HSP70 superfamily	Posttranslational modification, protein turnover, chaperones	CELLULAR PROCESSES AND SIGNALING	PRK00290	dnaK	molecular chaperone DnaK; Provisional	155	5e-39	Fungi	pti:PHATRDRAFT_54019 (scr=130)	osa:4344882 (scr=132)	tca:663293 (scr=130)	DNAK_EHRRW (scr=127)	cre:CHLREDRAFT_185673 (scr=128)	mbr:MONBRDRAFT_35238 (scr=128)	Q2JXW2_SYNJA (scr=120)	ddi:DDB_0191168 (scr=125)	cpv:cgd2_20 (scr=127)	sce:YAL005C (scr=135)	cme:CMT579C (scr=126)	DNAK_METI4 (scr=129)	tva:TVAG_151220 (scr=119)
GS11175	1	e11175.1	1	0	0.25013	B9W7K4_CANDC	Candida dubliniensis (strain CD36 / CBS 7987 / NCPF 3949 / NRRL Y-17841) (Yeast).	SubName: Full=Heat shock protein, putative; (E-value=3e-36)	HSP72_CANAL	Candida albicans (Yeast).	Heat shock protein SSA2 (E-value=3e-36)	KOG0100	Molecular chaperones GRP78/BiP/KAR2, HSP70 superfamily	Posttranslational modification, protein turnover, chaperones	CELLULAR PROCESSES AND SIGNALING	PRK00290	dnaK	molecular chaperone DnaK; Provisional	132	3e-32	Viridiplantae-	pti:PHATRDRAFT_54019 (scr=119)	osa:4332420 (scr=115)	tad:TRIADDRAFT_38294 (scr=116)	DNAK_HELPJ (scr=100)	cre:CHLREDRAFT_185673 (scr=115)	mbr:MONBRDRAFT_31085 (scr=116)		ddi:DDB_0191168 (scr=121)	pfa:PF08_0054 (scr=113)	vpo:Kpol_1045p36 (scr=121)	cme:CMP145C (scr=112)	B5JH45_9BACT (scr=102)	lma:LmjF28.2780 (scr=112)	HSP70_MIMIV (scr=103)	A7I7L4_METB6 (scr=92.0)
GS01427	1	e01427.1	4	0	0.0312907	A8HUA7_CHLRE	Chlamydomonas reinhardtii.	SubName: Full=Flagellar associated protein; (E-value=5e-63)	CC147_HUMAN	Homo sapiens (Human).	Coiled-coil domain-containing protein 147 (E-value=6e-52)										Chlamydomonas		dota:Ot09g00580 (scr=130)	spu:592945 (scr=225)		cre:CHLREDRAFT_188056 (scr=245)	mbr:MONBRDRAFT_2444 (scr=190)			tet:TTHERM_00440620 (scr=184)				gla:GL50803_3409 (scr=191)
GS02724	2	e02724.1 e02724.2	5	0	0.0156494	A8HUA7_CHLRE	Chlamydomonas reinhardtii.	SubName: Full=Flagellar associated protein; (E-value=1e-67)	CC147_HUMAN	Homo sapiens (Human).	Coiled-coil domain-containing protein 147 (E-value=4e-54)										Chlamydomonas		dota:Ot09g00580 (scr=149)	spu:592945 (scr=247)		cre:CHLREDRAFT_188056 (scr=260)	mbr:MONBRDRAFT_2444 (scr=209)			tet:TTHERM_00094070 (scr=204)				gla:GL50803_3409 (scr=189)
GS05052	3	e05052.1 e05052.2 e05052.3	3	0	0.0625652	B2RW38_MOUSE	Mus musculus (Mouse).	SubName: Full=Coiled-coil domain containing 147; (E-value=2e-54)	CC147_HUMAN	Homo sapiens (Human).	Coiled-coil domain-containing protein 147 (E-value=2e-51)										Metazoa		dota:Ot09g00580 (scr=141)	spu:592945 (scr=216)		cre:CHLREDRAFT_206234 (scr=210)	mbr:MONBRDRAFT_2444 (scr=191)			ptm:GSPATT00026926001 (scr=174)				gla:GL50803_3409 (scr=185)
GS01693	4	e01693.1 e01693.2 e01693.3 e01693.4	6	0	0.00782676	B3RV04_TRIAD	Trichoplax adhaerens.	SubName: Full=Putative uncharacterized protein; Flags: Fragment; (E-value=1e-41)	IQCAL_HUMAN	Homo sapiens (Human).	IQ and AAA domain-containing protein ENSP00000340148 (E-value=3e-41)	KOG0740	AAA+-type ATPase	Posttranslational modification, protein turnover, chaperones	CELLULAR PROCESSES AND SIGNALING	pfam00004	AAA	ATPase family associated with various cellular activities (AAA). AAA family proteins often perform chaperone-like functions that assist in the assembl ...	89.7	9e-19	Metazoa		ppp:PHYPADRAFT_81048 (scr=119)	tad:TRIADDRAFT_24164 (scr=174)		cre:CHLREDRAFT_77703 (scr=88.2)	mbr:MONBRDRAFT_24068 (scr=137)			tet:TTHERM_00151820 (scr=103)	vpo:Kpol_1048p61 (scr=77.8)	cme:CMN138C (scr=77.4)		tbr:Tb11.02.0860 (scr=110)
GS03617	1	e03617.1	1	0	0.25013	Q8T886_CIOIN	Ciona intestinalis (Transparent sea squirt) (Ascidia intestinalis).	SubName: Full=Protofilament ribbon protein; (E-value=4e-13)	RIBC2_HUMAN	Homo sapiens (Human).	RIB43A-like with coiled-coils protein 2 (E-value=1e-10)					pfam05914	RIB43A	RIB43A. This family consists of several RIB43A-like eukaryotic proteins. Ciliary and flagellar microtubules contain a specialised set of protofilament ...	70.3	4e-13	Metazoa			hmg:100215082 (scr=82.8)		cre:CHLREDRAFT_77703 (scr=74.7)
GS00920	1	e00920.1	4	0	0.0312907	Q00TW1_OSTTA	Ostreococcus tauri.	SubName: Full=Putative blue light receptor (ISS); (E-value=2e-22)	PHOT2_ARATH	Arabidopsis thaliana (Mouse-ear cress).	Phototropin-2 (EC 2.7.11.1) (Defective in chloroplast avoidance protein 1) (Non-phototropic hypocotyl 1-like protein 1) (NPH1-like protein 1) (AtKin7) (E-value=2e-18)					PRK13559	PRK13559	hypothetical protein; Provisional	110	6e-25	Viridiplantae-	tps:THAPSDRAFT_33340 (scr=85.9)	dota:Ot16g02900 (scr=110)		B7KX89_METC4 (scr=103)	cre:CHLREDRAFT_183965 (scr=93.2)		B4C4P5_9CHRO (scr=103)			mgr:MGG_01041 (scr=73.9)		B3QWA0_CHLT3 (scr=104)			B9LXB3_HALLT (scr=93.2)
GS01923	1	e01923.1	4	0	0.0312907	B6IQQ9_RHOCS	Rhodospirillum centenum (strain ATCC 51521 / SW).	RecName: Full=Sensor protein; EC=2.7.13.3; (E-value=2e-21)	PHOT2_ARATH	Arabidopsis thaliana (Mouse-ear cress).	Phototropin-2 (EC 2.7.11.1) (Defective in chloroplast avoidance protein 1) (Non-phototropic hypocotyl 1-like protein 1) (NPH1-like protein 1) (AtKin7) (E-value=2e-18)					PRK13559	PRK13559	hypothetical protein; Provisional	112	1e-25	Proteobacteria	pti:PHATRDRAFT_8113 (scr=87.4)	dota:Ot16g02900 (scr=105)		B6IQQ9_RHOCS (scr=107)	cre:CHLREDRAFT_99299 (scr=97.4)		A0YJV6_9CYAN (scr=104)			mgr:MGG_01041 (scr=74.7)		B5M445_9BACT (scr=105)			Q3IM51_NATPD (scr=92.8)
GS00132	1	e00132.1	3	0	0.0625652	Q011Q5_OSTTA	Ostreococcus tauri.	SubName: Full=PAS (ISS); (E-value=2e-20)	PHOT_LISIN	Listeria innocua.	Blue-light photoreceptor (Phototropin homolog) (E-value=1e-14)					PRK13559	PRK13559	hypothetical protein; Provisional	101	4e-22	Viridiplantae-	pti:PHATRDRAFT_8113 (scr=79.3)	dota:Ot09g02160 (scr=104)		A6EZP7_9ALTE (scr=94.0)	cre:CHLREDRAFT_183965 (scr=95.5)		Q3MED3_ANAVT (scr=99.4)					C1XFL7_MEIRU (scr=92.0)			C1VYZ3_9EURY (scr=90.1)
GS01944	3	e01944.1 e01944.2 e01944.3	4	2	0.226776	LVHK2_ERYLH	Erythrobacter litoralis (strain HTCC2594).	RecName: Full=Blue-light-activated histidine kinase 2; EC=2.7.13.3; AltName: Full=EL346-LOV-histidine kinase; Short=EL346-LOV-HK; (E-value=1e-13)	PHOT2_ARATH	Arabidopsis thaliana (Mouse-ear cress).	Phototropin-2 (EC 2.7.11.1) (Defective in chloroplast avoidance protein 1) (Non-phototropic hypocotyl 1-like protein 1) (NPH1-like protein 1) (AtKin7) (E-value=8e-10)					PRK13557	PRK13557	histidine kinase; Provisional	64.4	2e-11	Proteobacteria		ppp:PHYPADRAFT_143199 (scr=72.0)		LVHK2_ERYLH (scr=80.9)	cre:CHLREDRAFT_183965 (scr=72.4)							C0UAL1_9ACTO (scr=73.6)			C1VYZ3_9EURY (scr=74.3)
GS02023	1	e02023.1	2	0	0.125098	Q3U3M8_MOUSE	Mus musculus (Mouse).	SubName: Full=Putative uncharacterized protein; (E-value=4e-11)	KS6A4_MOUSE	Mus musculus (Mouse).	Ribosomal protein S6 kinase alpha-4 (EC 2.7.11.1) (Nuclear mitogen-and stress-activated protein kinase 2) (90 kDa ribosomal protein S6 kinase 4) (RSK-like protein kinase) (RLSK) (E-value=3e-11)	KOG0616	cAMP-dependent protein kinase catalytic subunit (PKA)	Signal transduction mechanisms	CELLULAR PROCESSES AND SIGNALING	cd05580	STKc_PKA	STKc_PKA: Serine/Threonine Kinases (STKs), cAMP-dependent protein kinase (PKA) subfamily, catalytic (c) subunit. STKs catalyze the transfer of the gam ...	87.1	2e-18	Metazoa			hsa:8986 (scr=71.6)
GS04170	1	e04170.1	0	4	0.0312093	B5M445_9BACT	bacterium enrichment culture clone pWThLOV.	RecName: Full=Sensor protein; EC=2.7.13.3; (E-value=5e-11)	PHOT1_ARATH	Arabidopsis thaliana (Mouse-ear cress).	Phototropin-1 (EC 2.7.11.1) (Non-phototropic hypocotyl protein 1) (Root phototropism protein 1) (E-value=3e-08)					PRK13559	PRK13559	hypothetical protein; Provisional	70.6	1e-13	Other bacteria												B5M445_9BACT (scr=72.0)
GS09812	1	e09812.1	1	0	0.25013	B6P9R6_BRAFL	Branchiostoma floridae (Florida lancelet) (Amphioxus).	SubName: Full=Putative uncharacterized protein; (E-value=4e-16)	EFHC1_MOUSE	Mus musculus (Mouse).	EF-hand domain-containing protein 1 (E-value=8e-13)	KOG0043	Uncharacterized conserved protein, contains DM10 domain	Function unknown	POORLY CHARACTERIZED	smart00676	DM10	Domains in hypothetical proteins in Drosophila, C. elegans and mammals. Occurs singly in some nucleoside diphosphate kinases.	52.2	4e-08	Metazoa		ppp:PHYPADRAFT_166922 (scr=75.5)	bfo:BRAFLDRAFT_271463 (scr=87.8)		cre:CHLREDRAFT_126286 (scr=84.7)								tva:TVAG_492260 (scr=75.5)
GS08543	1	e08543.1	0	1	0.24987	2AAA_DICDI	Dictyostelium discoideum (Slime mold).	RecName: Full=Serine/threonine-protein phosphatase 2A regulatory subunit pppA; AltName: Full=Protein phosphatase 2A A subunit; AltName: Full=Protein phosphatase 2A 65 kDa regulatory subunit; AltName: Full=Protein phosphatase 2A scaffold subunit; (E-value=3e-44)	2AAG_ARATH	Arabidopsis thaliana (Mouse-ear cress).	Serine/threonine-protein phosphatase 2A 65 kDa regulatory subunit A gamma isoform (PP2A, subunit A, gamma isoform) (AtA gamma) (E-value=4e-40)	KOG0211	Protein phosphatase 2A regulatory subunit A and related proteins	Signal transduction mechanisms	CELLULAR PROCESSES AND SIGNALING						Amoebozoa	pti:PHATRDRAFT_30334 (scr=138)	osa:4346507 (scr=167)	hsa:5518 (scr=162)		cre:CHLREDRAFT_131550 (scr=142)	mbr:MONBRDRAFT_29781 (scr=110)		ddi:DDB_0191258 (scr=181)	tet:TTHERM_00355160 (scr=99.0)	mgr:MGG_05671 (scr=147)	cme:CMD050C (scr=103)		gla:GL50803_7439 (scr=130)
GS09370	1	e09370.1	0	1	0.24987	A4HXU2_LEIIN	Leishmania infantum.	SubName: Full=Putative uncharacterized protein; (E-value=1e-22)	PP4R1_RAT	Rattus norvegicus (Rat).	Serine/threonine-protein phosphatase 4 regulatory subunit 1 (E-value=1e-18)	KOG0211	Protein phosphatase 2A regulatory subunit A and related proteins	Signal transduction mechanisms	CELLULAR PROCESSES AND SIGNALING						Amoebozoa		dota:Ot02g04880 (scr=81.3)	hsa:9989 (scr=95.5)			mbr:MONBRDRAFT_15118 (scr=79.7)		ddi:DDB_0238105 (scr=109)					lma:LmjF18.0700 (scr=105)
GS01983	1	e01983.1	4	0	0.0312907	A8J1V4_CHLRE	Chlamydomonas reinhardtii.	SubName: Full=Flagellar associated protein; (E-value=4e-44)	RAD50_HALSA	Halobacterium salinarium (Halobacterium halobium).	DNA double-strand break repair rad50 ATPase (E-value=2e-06)										Chlamydomonas		ppp:PHYPADRAFT_169253 (scr=96.7)	cin:100178116 (scr=154)		cre:CHLREDRAFT_149708 (scr=182)								tva:TVAG_423210 (scr=105)
GS04802	1	e04802.1	1	0	0.25013	B8MM22_TALSN	Talaromyces stipitatus (strain ATCC 10500 / CBS 375.48 / QM 6759 / NRRL 1006) (Penicillium stipitatum).	SubName: Full=Kinesin, putative; (E-value=5e-25)	KLC_CAEEL	Caenorhabditis elegans.	Kinesin light chain (KLC) (E-value=5e-09)	KOG1840	Kinesin light chain	Cytoskeleton	CELLULAR PROCESSES AND SIGNALING						Chlamydomonas	pti:PHATRDRAFT_49686 (scr=73.2)		bfo:BRAFLDRAFT_88414 (scr=81.3)	A9GWR0_SORC5 (scr=89.7)	cre:CHLREDRAFT_194130 (scr=111)	mbr:MONBRDRAFT_28191 (scr=74.3)	B7KL85_CYAP7 (scr=90.5)			ani:AN3547.2 (scr=95.9)		C4E2W3_STRRS (scr=105)			Q64CV3_9ARCH (scr=70.9)
GS01953	4	e01953.1 e01953.2 e01953.3 e01953.4	6	4	0.274708	A8JAF7_CHLRE	Chlamydomonas reinhardtii.	SubName: Full=Flagellar associated protein; (E-value=5e-61)	PLZ12_LUPPO	Lupinus polyphyllus (Large-leaved lupin).	Protein PPLZ12 (E-value=5e-37)	KOG2620	Prohibitins and stomatins of the PID superfamily	Energy production and conversion	METABOLISM	cd03407	Band_7_4	A subgroup of the band 7 domain of flotillin (reggie) like proteins. This subgroup contains proteins similar to stomatin, prohibitin, flotillin, HlfK/ ...	230	2e-61	Chlamydomonas	tps:THAPSDRAFT_268160 (scr=206)	pop:POPTR_772921 (scr=232)		B0U0K5_FRAP2 (scr=172)	cre:CHLREDRAFT_139332 (scr=238)		B4VQX6_9CYAN (scr=75.1)					A0M6K1_GRAFK (scr=194)	lma:LmjF19.1290 (scr=168)
GS00260	2	e00260.1 e00260.2	6	1	0.0352133	C1E9K0_9CHLO	Micromonas sp. RCC299.	SubName: Full=ATP-binding cassette superfamily; (E-value=e-103)	ARB1_YEAST	Saccharomyces cerevisiae (Baker's yeast).	ABC transporter ATP-binding protein ARB1 (ATP-binding cassette protein involved in ribosome biogenesis 1) (E-value=5e-78)	KOG0927	Predicted transporter (ABC superfamily)	General function prediction only	POORLY CHARACTERIZED	COG0488	Uup	ATPase components of ABC transporters with duplicated ATPase domains [General function prediction only]	298	1e-81	Chlamydomonas	tps:THAPSDRAFT_270120 (scr=281)	dota:Ot05g02490 (scr=335)	hmg:100208948 (scr=287)	B4WCQ6_9CAUL (scr=201)	cre:CHLREDRAFT_132213 (scr=355)	mbr:MONBRDRAFT_35317 (scr=293)		ddi:DDB_0191228 (scr=297)	tet:TTHERM_01014620 (scr=219)	sce:YER036C (scr=295)	cme:CMI264C (scr=198)	C1D0I6_DEIDV (scr=78.6)	tbr:Tb10.61.0840 (scr=253)
GS00165	1	e00165.1	4	0	0.0312907	B6NYG9_BRAFL	Branchiostoma floridae (Florida lancelet) (Amphioxus).	SubName: Full=Putative uncharacterized protein; (E-value=4e-24)	IQCD_HUMAN	Homo sapiens (Human).	IQ domain-containing protein D (E-value=1e-17)										Metazoa			bfo:BRAFLDRAFT_239021 (scr=116)		cre:CHLREDRAFT_184245 (scr=110)
GS00963	1	e00963.1	4	0	0.0312907	B6NBI8_BRAFL	Branchiostoma floridae (Florida lancelet) (Amphioxus).	SubName: Full=Putative uncharacterized protein; (E-value=2e-29)	CCD96_MOUSE	Mus musculus (Mouse).	Coiled-coil domain-containing protein 96 (E-value=1e-14)										Metazoa			cin:100181455 (scr=134)		cre:CHLREDRAFT_192295 (scr=119)				tet:TTHERM_00529650 (scr=113)				tbr:Tb927.7.4510 (scr=83.6)
GS02294	1	e02294.1	4	0	0.0312907	B3SAP1_TRIAD	Trichoplax adhaerens.	SubName: Full=Putative uncharacterized protein; (E-value=2e-43)	CCD65_BOVIN	Bos taurus (Bovine).	Coiled-coil domain-containing protein 65 (E-value=2e-31)										Metazoa			cin:100177874 (scr=187)		cre:CHLREDRAFT_106450 (scr=178)	mbr:MONBRDRAFT_16305 (scr=142)			ptm:GSPATT00002296001 (scr=149)				tbr:Tb11.02.5150 (scr=127)
GS00287	1	e00287.1	3	0	0.0625652	A8IXS4_CHLRE	Chlamydomonas reinhardtii.	SubName: Full=Flagellar associated protein; (E-value=1e-11)													Chlamydomonas					cre:CHLREDRAFT_190617 (scr=75.1)
GS03063	1	e03063.1	3	0	0.0625652	C1EAQ9_9CHLO	Micromonas sp. RCC299.	SubName: Full=Flagellar associated protein FAP45, tentative; (E-value=6e-26)	ITSN1_MOUSE	Mus musculus (Mouse).	Intersectin-1 (EH and SH3 domains protein 1) (E-value=8e-09)										Chlamydomonas		ppp:PHYPADRAFT_82390 (scr=84.0)	cin:100177322 (scr=88.6)		cre:CHLREDRAFT_206096 (scr=109)	mbr:MONBRDRAFT_34226 (scr=76.3)			tet:TTHERM_01164060 (scr=99.0)				tva:TVAG_397500 (scr=84.3)
GS00154	1	e00154.1	6	0	0.00782676	A7S8J6_NEMVE	Nematostella vectensis (Starlet sea anemone).	SubName: Full=Predicted protein; (E-value=5e-39)	IQCG_MOUSE	Mus musculus (Mouse).	IQ domain-containing protein G (E-value=3e-22)										Metazoa			nve:NEMVE_v1g167758 (scr=166)		cre:CHLREDRAFT_146448 (scr=131)	mbr:MONBRDRAFT_37993 (scr=107)			tet:TTHERM_00625950 (scr=125)				tva:TVAG_305440 (scr=136)
GS06330	1	e06330.1	1	0	0.25013	A8HMZ4_CHLRE	Chlamydomonas reinhardtii.	SubName: Full=Flagellar associated protein; (E-value=3e-33)	TCTE1_MACFA	Macaca fascicularis (Crab eating macaque) (Cynomolgus monkey).	T-complex-associated testis-expressed protein 1 (Tcte-1) (E-value=5e-21)					cd00116	LRR_RI	Leucine-rich repeats (LRRs), ribonuclease inhibitor (RI)-like subfamily. LRRs are 20-29 residue sequence motifs present in many proteins that particip ...	50.3	5e-07	Chlamydomonas			nve:NEMVE_v1g163817 (scr=113)		cre:CHLREDRAFT_190077 (scr=145)	mbr:MONBRDRAFT_29891 (scr=96.3)			tet:TTHERM_00697450 (scr=119)			Q6MCK5_PARUW (scr=72.4)	tbr:Tb927.5.2270 (scr=90.9)
GS07471	1	e07471.1	2	0	0.125098	A8J795_CHLRE	Chlamydomonas reinhardtii.	SubName: Full=Flagellar/basal body protein; Flags: Fragment; (E-value=8e-63)	CD022_XENLA	Xenopus laevis (African clawed frog).	Uncharacterized protein C4orf22 homolog (E-value=3e-49)										Chlamydomonas			bfo:BRAFLDRAFT_122572 (scr=212)		cre:CHLREDRAFT_105624 (scr=243)	mbr:MONBRDRAFT_21921 (scr=164)			ptm:GSPATT00031256001 (scr=165)				gla:GL50803_21110 (scr=179)
GS02585	1	e02585.1	4	0	0.0312907	C1FHI3_9CHLO	Micromonas sp. RCC299.	SubName: Full=Bardet-biedl syndrome 1; (E-value=1e-49)	BBS1_HUMAN	Homo sapiens (Human).	Bardet-Biedl syndrome 1 protein (BBS2-like protein 2) (E-value=6e-36)										Chlamydomonas			dre:568986 (scr=169)		cre:CHLREDRAFT_132537 (scr=194)	mbr:MONBRDRAFT_24309 (scr=113)			tet:TTHERM_01084190 (scr=122)				lma:LmjF35.4180 (scr=140)
GS09434	1	e09434.1	2	0	0.125098	B3RRG2_TRIAD	Trichoplax adhaerens.	SubName: Full=Putative uncharacterized protein; (E-value=8e-17)	PTHB1_HUMAN	Homo sapiens (Human).	Protein PTHB1 (Parathyroid hormone-responsive B1 gene protein) (Bardet-Biedl syndrome 9 protein) (E-value=5e-16)	KOG3679	Predicted coiled-coil protein	General function prediction only	POORLY CHARACTERIZED						Metazoa			tad:TRIADDRAFT_22294 (scr=90.1)
GS00844	1	e00844.1	2	0	0.125098	C1MWZ6_9CHLO	Micromonas pusilla CCMP1545.	SubName: Full=Predicted protein; (E-value=7e-98)	BBS5_DANRE	Danio rerio (Zebrafish) (Brachydanio rerio).	Bardet-Biedl syndrome 5 protein homolog (E-value=3e-91)					pfam07289	DUF1448	Protein of unknown function (DUF1448). This family consists of several eukaryotic proteins of around 375 residues in length. The function of this fami ...	415	e-117	Metazoa			tad:TRIADDRAFT_50116 (scr=359)		cre:CHLREDRAFT_182299 (scr=331)	mbr:MONBRDRAFT_32801 (scr=250)			ptm:GSPATT00036912001 (scr=180)				tbr:Tb927.1.4140 (scr=224)
GS10201	1	e10201.1	1	0	0.25013	A7S3C1_NEMVE	Nematostella vectensis (Starlet sea anemone).	SubName: Full=Predicted protein; Flags: Fragment; (E-value=3e-34)	BBS7_MOUSE	Mus musculus (Mouse).	Bardet-Biedl syndrome 7 protein homolog (BBS2-like protein 1) (E-value=5e-30)										Metazoa			nve:NEMVE_v1g103100 (scr=147)		cre:CHLREDRAFT_190054 (scr=120)				tet:TTHERM_00655860 (scr=75.1)
GS11232	1	e11232.1	1	0	0.25013	C1N2W8_9CHLO	Micromonas pusilla CCMP1545.	SubName: Full=Bardet-biedl syndrome 2; (E-value=7e-18)	BBS2_MOUSE	Mus musculus (Mouse).	Bardet-Biedl syndrome 2 protein homolog (E-value=3e-10)										Chlamydomonas			nve:NEMVE_v1g235159 (scr=75.9)		cre:CHLREDRAFT_126758 (scr=78.6)
GS01715	2	e01715.1 e01715.2	3	0	0.0625652	A7SR08_NEMVE	Nematostella vectensis (Starlet sea anemone).	SubName: Full=Predicted protein; (E-value=1e-56)	ARL6_MOUSE	Mus musculus (Mouse).	ADP-ribosylation factor-like protein 6 (E-value=3e-53)	KOG0070	GTP-binding ADP-ribosylation factor Arf1	Intracellular trafficking, secretion, and vesicular transport	CELLULAR PROCESSES AND SIGNALING	cd04157	Arl6	Arl6 subfamily. Arl6 (Arf-like 6) forms a subfamily of the Arf family of small GTPases. Arl6 expression is limited to the brain and kidney in adult ...	242	5e-65	Metazoa	pti:PHATRDRAFT_43251 (scr=135)	ath:AT2G15310 (scr=139)	nve:NEMVE_v1g216064 (scr=223)		cre:CHLREDRAFT_24475 (scr=199)	mbr:MONBRDRAFT_34340 (scr=145)		ddi:DDB_0229372 (scr=134)	cpv:cgd3_860 (scr=139)	ani:AN1126.2 (scr=151)	cme:CMQ074C (scr=137)		lma:LmjF16.1380 (scr=169)		B1L5C5_KORCO (scr=119)
