# Supplementary material for: Transcriptome analysis of functional differentiation between haploid and diploid cells of Emiliania huxleyi, a globally significant photosynthetic calcifying cell
Source: Genome Biol. 2009 Oct 15;10(10):R114. doi: 10.1186/gb-2009-10-10-r114 (PMC2784329; doi:10.1186/gb-2009-10-10-r114)
Supplement: Additional data file 10 — results of the search of Table 3 of Quinn et al. [44], suspected biomineralization-related transcripts. [file gb-2009-10-10-r114-S10.xls]

## Sheet: Sheet1
Identification in Quinn et al. 2006	Identifier found in Genbank	Defline in Genebank sequence	Cluster ID	Homology	Number of mini-clusters	Mini-clusters	Mapped by	Gene or Scaffold	Number of reads from 1N	Number of reads from 2N	p-value	Uniprot / Swissprot ID (from GS)	Uniprot / Swissprot species (from GS)	Uniprot / Swissprot description (from GS)	Kog ID (from GS)	Kog description (from GS)	Kog class (from GS)	Kog group (from GS)
77-2-14-G05.r.1	DQ658319	>gi|112132407|gb|DQ658319.1| Emiliania huxleyi clone Plate1_M11_compl;77-2-14-G05 mRNA sequence	GS06040	9e-87	1	e06040.1	nomap	nomap	1	0	0.25013
77-2-5-E02.r.5	cannot be identified		none
Contig 16	insufficient identification given		none
77-2-15-F09.r.2	DQ658322	>gi|112132446|gb|DQ658322.1| Emiliania huxleyi clone Plate1_O03_5p;77-2-15-F09 mRNA sequence	GS01597	3e-95	1	e01597.1	RT	jgi_420673	4	3	0.363566	B2EES9_9BACT ### EXEC1_ARATH	bacterium Ellin514. ### Arabidopsis thaliana (Mouse-ear cress).	Putative uncharacterized protein (E-value=2e-11) ### Protein EXECUTER 1, chloroplast precursor (E-value=5e-06)
Contig 7	insufficient identification given		none
77-2-7-G03.r.2	CF754682	>gi|37698485|gb|CF754682.1|CF754682 EST-77-2-7-G03.r.2 Preamplified custom cDNA library in pMAB58 (ResGen, Invitrogen Inc.) Emiliania huxleyi cDNA, mRNA sequence	none
77-2-35-D05.r.1	DQ658351	>gi|112132534|gb|DQ658351.1| Emiliania huxleyi clone Plate2_I21_compl;77-2-35-D05 mRNA sequence	GS00420	0	4	e00420.1 e00420.2 e00420.3 e00420.4	RT	jgi_414165	5	2	0.144702	A4S239_OSTLU	Ostreococcus lucimarinus (strain CCE9901).	Predicted protein (E-value=2e-17)
77-2-19-C01.r.1	CF754099	>gi|37697892|gb|CF754099.1|CF754099 EST-77-2-19-C01.r.1 Preamplified custom cDNA library in pMAB58 (ResGen, Invitrogen Inc.) Emiliania huxleyi cDNA, mRNA sequence	none
Contig 20	insufficient identification given		none
77-2-1-A06.r.1	DQ658367	>gi|112143959|gb|DQ658367.1| Emiliania huxleyi clone Plate1_A01_compl;77-2-1-A06 hypothetical protein, complete cds	GS03082	0	2	e03082.1 e03082.2	RT	jgi_440358	0	2	0.124902	Q0MYU4_EMIHU	Emiliania huxleyi.	Putative uncharacterized protein (E-value=e-101)
77-2-6-H01.r.2	CF754668	>gi|37698471|gb|CF754668.1|CF754668 EST-77-2-6-H01.r.2 Preamplified custom cDNA library in pMAB58 (ResGen, Invitrogen Inc.) Emiliania huxleyi cDNA, mRNA sequence	none
Contig 3	insufficient identification given		none
77-2-7-A10.r.5	cannot be identified		none
Contig 14	insufficient identification given		none
77-2-32-E05.r.1	CF754406	>gi|37698199|gb|CF754406.1|CF754406 EST-77-2-32-E05.r.1 Preamplified custom cDNA library in pMAB58 (ResGen, Invitrogen Inc.) Emiliania huxleyi cDNA, mRNA sequence	GS12084	4e-33	1	e12084.1	nomap	nomap	0	1	0.24987
Contig 18	insufficient identification given		none
77-2-41-E04.r.1	CF754643	>gi|37698446|gb|CF754643.1|CF754643 EST-77-2-41-E04.r.1 Preamplified custom cDNA library in pMAB58 (ResGen, Invitrogen Inc.) Emiliania huxleyi cDNA, mRNA sequence	none
77-2-8-C05.r.1	CF753911	>gi|37697704|gb|CF753911.1|CF753911 EST-77-2-8-C05.r.1 Preamplified custom cDNA library in pMAB58 (ResGen, Invitrogen Inc.) Emiliania huxleyi cDNA, mRNA sequence	none
Contig 17	insufficient identification given		none
77-2-40-E03	DQ658362	>gi|112132543|gb|DQ658362.1| Emiliania huxleyi clone Plate2_O01_compl;77-2-40-E03 mRNA sequence	GS11945	0	1	e11945.1	RT	jgi_432817	0	1	0.24987
Contig 10	insufficient identification given		none
Contig 24	insufficient identification given		none
77-2-39-G04.r.1	CF754590	>gi|37698387|gb|CF754590.1|CF754590 EST-77-2-39-G04.r.1 Preamplified custom cDNA library in pMAB58 (ResGen, Invitrogen Inc.) Emiliania huxleyi cDNA, mRNA sequence	none
77-2-24-F03.r.1	CF754235	>gi|37698028|gb|CF754235.1|CF754235 EST-77-2-24-F03.r.1 Preamplified custom cDNA library in pMAB58 (ResGen, Invitrogen Inc.) Emiliania huxleyi cDNA, mRNA sequence	none
Contig 22	insufficient identification given		none
77-2-9-C12.r.1	CF753935	>gi|37697728|gb|CF753935.1|CF753935 EST-77-2-9-C12.r.1 Preamplified custom cDNA library in pMAB58 (ResGen, Invitrogen Inc.) Emiliania huxleyi cDNA, mRNA sequence	none
77-2-36-F03.r.2	CF754506	>gi|37698303|gb|CF754506.1|CF754506 EST-77-2-36-F03.r.2 Preamplified custom cDNA library in pMAB58 (ResGen, Invitrogen Inc.) Emiliania huxleyi cDNA, mRNA sequence	none
Contig 21	insufficient identification given		none
77-2-4-B06.r.1	cannot be identified		none
77-2-41-E09.r.1	DQ658366.1	>gi|112143957|gb|DQ658366.1| Emiliania huxleyi clone Plate2_O11_5p;77-2-41-E09 putative arachidonate 15-lipoxygenase second type, partial cds	none
77-2-41-E09.r.1	DQ658358.1	>gi|112132539|gb|DQ658358.1| Emiliania huxleyi clone Plate2_O11_3p;77-2-41-E09 mRNA sequence	none
77-2-19-F06.r.1	cannot be identified		none
77-2-24-H06.r.1	DQ658339	>gi|112132527|gb|DQ658339.1| Emiliania huxleyi clone Plate2_E05_compl;77-2-24-H06 mRNA sequence	none
Contig 15	insufficient identification given		none
77-2-4-G05.r.1	DQ658272	>gi|112132118|gb|DQ658272.1| Emiliania huxleyi clone Plate1_A21_compl;77-2-4-G05 mRNA sequence	none
77-2-19-E12.r.1	DQ658330	>gi|112143935|gb|DQ658330.1| Emiliania huxleyi clone Plate2_C01_compl;77-2-19-E12 putative small nuclear ribonucleoprotein d2, complete cds	none
77-2-8-B04.r.1	DQ658329	>gi|112143933|gb|DQ658329.1| Emiliania huxleyi clone Plate2_A19_compl;77-2-19-B04 conserved hypothetical protein, complete cds	none
77-2-8-B04.r.1	DQ658307	>gi|112132264|gb|DQ658307.1| Emiliania huxleyi clone Plate1_K09_compl;77-2-12-B04 mRNA sequence	GS12481	1e-118	1	e12481.1	RT	jgi_352122	0	1	0.24987
			GS10807	1e-110	1	e10807.1	nomap	nomap	0	1	0.24987
77-2-8-B04.r.1	DQ658288	>gi|112132166|gb|DQ658288.1| Emiliania huxleyi clone Plate1_E17_compl;77-2-8-B04 mRNA sequence	GS10308	1e-123	2	e10308.1 e10308.2	RT	jgi_413973	1	1	0.500195
			GS10308	1e-118
77-2-8-B04.r.1	CF753908	>gi|37697701|gb|CF753908.1|CF753908 EST-77-2-8-B04.r.1 Preamplified custom cDNA library in pMAB58 (ResGen, Invitrogen Inc.) Emiliania huxleyi cDNA, mRNA sequence	GS10308	1e-45
77-2-7-B11.r.5	DQ658281	>gi|112143905|gb|DQ658281.1| Emiliania huxleyi clone Plate1_C23_compl;77-2-7-B11 hypothetical protein, complete cds	GS07592	0	1	e07592.1	RT	jgi_350739	1	1	0.500195	Q0MYX1_EMIHU	Emiliania huxleyi.	Putative uncharacterized protein (E-value=e-107)
77-2-3-B03.r.2	DQ658268	>gi|112143897|gb|DQ658268.1| Emiliania huxleyi clone Plate1_A09;77-2-3-B03 putative cysteine protease, complete cds	none
77-2-5-H09.r.3	DQ658274	>gi|112132139|gb|DQ658274.1| Emiliania huxleyi clone Plate1_C11_compl;77-2-5-H09 mRNA sequence	GS02547	0	1	e02547.1	RT	jgi_441119	7	5	0.290855
77-2-10-C04.r.2	DQ658297	>gi|112132172|gb|DQ658297.1| Emiliania huxleyi clone Plate1_G21_compl;77-2-10-C04 mRNA sequence	GS00379	0	2	e00379.1 e00379.2	BT	jgi_440709	5	1	0.0625855
77-2-14-F02.r.1	DQ658318	>gi|112132388|gb|DQ658318.1| Emiliania huxleyi clone Plate1_M09_compl;77-2-14-F02 mRNA sequence	GS02236	0	3	e02236.1 e02236.2 e02236.3	RT	jgi_437447	11	6	0.119164
Contig 4	insufficient identification given		none
Contig 23	insufficient identification given		none
77-2-29-H11.r.1	cannot be identified		none
77-2-30-E06.r.1	DQ658341	>gi|112132528|gb|DQ658341.1| Emiliania huxleyi clone Plate2_E21_5p;77-2-30-E06 mRNA sequence	none
77-2-30-E06.r.1	CF754368	>gi|37698161|gb|CF754368.1|CF754368 EST-77-2-30-E06.r.1 Preamplified custom cDNA library in pMAB58 (ResGen, Invitrogen Inc.) Emiliania huxleyi cDNA, mRNA sequence	none
		Total transcripts from Quinn et al. 2006 Table 3	45
		Number with no identifier information provided	5
		Number that cannot be identified by information provided	14
		Number with associated with more than one publicly available EST sequence in Genbank	3
		Number identified unambiguously in public databases	23
		% with unambiguous identification available in public databases	0.488889
		Additional sequences from ambiguous identification	8
		Total sequences queried	31
		Number with homology in RCC1216/RCC1217 EST database	15
		Number of potentially 2N-specific transcripts identified	0
